# Supplementary material for: Phenotypic Characterization and Whole Genome Analysis of a Strong Biofilm-Forming Staphylococcus aureus Strain Associated With Subclinical Bovine Mastitis in Colombia
Source: Front Vet Sci. 2020 Sep 4;7:530. doi: 10.3389/fvets.2020.00530 (PMC7500091; doi:10.3389/fvets.2020.00530)
Supplement: Supplementary file 2 [file Table_2.XLSX]

## Sheet: PATRIC_subsystems
Superclass	Class	Subclass	Subsystem Name	Role ID	Role Name	Active	PATRIC ID	Gene	Product
METABOLISM	Nucleosides and Nucleotides	Purines	IMP and Xanthine conversion to XMP and GMP module	GMP_synthase_[glutamine-hydrolyzing],_ATP_pyrophosphatase_subunit_(EC_6.3.5.2)	GMP synthase [glutamine-hydrolyzing], ATP pyrophosphatase subunit (EC 6.3.5.2)	active	fig|1280.24396.peg.1		GMP synthase [glutamine-hydrolyzing], amidotransferase subunit (EC 6.3.5.2) / GMP synthase [glutamine-hydrolyzing], ATP pyrophosphatase subunit (EC 6.3.5.2)
METABOLISM	Nucleosides and Nucleotides	Purines	IMP and Xanthine conversion to XMP and GMP module	Inosine-5'-monophosphate_dehydrogenase_(EC_1.1.1.205)	Inosine-5'-monophosphate dehydrogenase (EC 1.1.1.205)	active	fig|1280.24396.peg.2		Inosine-5'-monophosphate dehydrogenase (EC 1.1.1.205) / CBS domain
METABOLISM	Nucleosides and Nucleotides	Purines	IMP and Xanthine conversion to XMP and GMP module	Xanthine_permease	Xanthine permease	active	fig|1280.24396.peg.3		Xanthine permease
METABOLISM	Nucleosides and Nucleotides	Purines	IMP and Xanthine conversion to XMP and GMP module	GMP_synthase_[glutamine-hydrolyzing],_amidotransferase_subunit_(EC_6.3.5.2)	GMP synthase [glutamine-hydrolyzing], amidotransferase subunit (EC 6.3.5.2)	active	fig|1280.24396.peg.1		GMP synthase [glutamine-hydrolyzing], amidotransferase subunit (EC 6.3.5.2) / GMP synthase [glutamine-hydrolyzing], ATP pyrophosphatase subunit (EC 6.3.5.2)
METABOLISM	Nucleosides and Nucleotides	Purines	IMP and Xanthine conversion to XMP and GMP module	CBS_domain	CBS domain	active	fig|1280.24396.peg.2		Inosine-5'-monophosphate dehydrogenase (EC 1.1.1.205) / CBS domain
METABOLISM	Nucleosides and Nucleotides	Purines	IMP and Xanthine conversion to XMP and GMP module	Xanthine_phosphoribosyltransferase_(EC_2.4.2.22)	Xanthine phosphoribosyltransferase (EC 2.4.2.22)	active	fig|1280.24396.peg.4		Xanthine phosphoribosyltransferase (EC 2.4.2.22)
METABOLISM	Nucleosides and Nucleotides	Purines	GMP synthase	GMP_synthase_[glutamine-hydrolyzing],_ATP_pyrophosphatase_subunit_(EC_6.3.5.2)	GMP synthase [glutamine-hydrolyzing], ATP pyrophosphatase subunit (EC 6.3.5.2)	active	fig|1280.24396.peg.1		GMP synthase [glutamine-hydrolyzing], amidotransferase subunit (EC 6.3.5.2) / GMP synthase [glutamine-hydrolyzing], ATP pyrophosphatase subunit (EC 6.3.5.2)
METABOLISM	Nucleosides and Nucleotides	Purines	GMP synthase	GMP_synthase_[glutamine-hydrolyzing],_amidotransferase_subunit_(EC_6.3.5.2)	GMP synthase [glutamine-hydrolyzing], amidotransferase subunit (EC 6.3.5.2)	active	fig|1280.24396.peg.1		GMP synthase [glutamine-hydrolyzing], amidotransferase subunit (EC 6.3.5.2) / GMP synthase [glutamine-hydrolyzing], ATP pyrophosphatase subunit (EC 6.3.5.2)
PROTEIN PROCESSING	Protein Synthesis	Ribosome biogenesis	Ribosomal proteins, zinc requirement	SSU_ribosomal_protein_S18p,_zinc-independent	SSU ribosomal protein S18p, zinc-independent	active	fig|1280.24396.peg.23		SSU ribosomal protein S18p @ SSU ribosomal protein S18p, zinc-independent
PROTEIN PROCESSING	Protein Synthesis	Ribosome biogenesis	Ribosomal proteins, zinc requirement	LSU_ribosomal_protein_L33p,_zinc-dependent	LSU ribosomal protein L33p, zinc-dependent	active	fig|1280.24396.peg.738		LSU ribosomal protein L33p @ LSU ribosomal protein L33p, zinc-dependent
PROTEIN PROCESSING	Protein Synthesis	Ribosome biogenesis	Ribosomal proteins, zinc requirement	SSU_ribosomal_protein_S14p_(S29e)	SSU ribosomal protein S14p (S29e)	active	fig|1280.24396.peg.956		SSU ribosomal protein S14p (S29e) @ SSU ribosomal protein S14p (S29e), zinc-independent
PROTEIN PROCESSING	Protein Synthesis	Ribosome biogenesis	Ribosomal proteins, zinc requirement	LSU_ribosomal_protein_L33p,_zinc-dependent	LSU ribosomal protein L33p, zinc-dependent	active	fig|1280.24396.peg.957		LSU ribosomal protein L33p @ LSU ribosomal protein L33p, zinc-dependent
PROTEIN PROCESSING	Protein Synthesis	Ribosome biogenesis	Ribosomal proteins, zinc requirement	LSU_ribosomal_protein_L28p	LSU ribosomal protein L28p	active	fig|1280.24396.peg.1131		LSU ribosomal protein L28p @ LSU ribosomal protein L28p, zinc-independent
PROTEIN PROCESSING	Protein Synthesis	Ribosome biogenesis	Ribosomal proteins, zinc requirement	LSU_ribosomal_protein_L28p,_zinc-independent	LSU ribosomal protein L28p, zinc-independent	active	fig|1280.24396.peg.1131		LSU ribosomal protein L28p @ LSU ribosomal protein L28p, zinc-independent
PROTEIN PROCESSING	Protein Synthesis	Ribosome biogenesis	Ribosomal proteins, zinc requirement	LSU_ribosomal_protein_L32p	LSU ribosomal protein L32p	active	fig|1280.24396.peg.1231		LSU ribosomal protein L32p @ LSU ribosomal protein L32p, zinc-dependent
PROTEIN PROCESSING	Protein Synthesis	Ribosome biogenesis	Ribosomal proteins, zinc requirement	LSU_ribosomal_protein_L36p	LSU ribosomal protein L36p	active	fig|1280.24396.peg.1730		LSU ribosomal protein L36p @ LSU ribosomal protein L36p, zinc-dependent
PROTEIN PROCESSING	Protein Synthesis	Ribosome biogenesis	Ribosomal proteins, zinc requirement	LSU_ribosomal_protein_L36p,_zinc-dependent	LSU ribosomal protein L36p, zinc-dependent	active	fig|1280.24396.peg.1730		LSU ribosomal protein L36p @ LSU ribosomal protein L36p, zinc-dependent
PROTEIN PROCESSING	Protein Synthesis	Ribosome biogenesis	Ribosomal proteins, zinc requirement	LSU_ribosomal_protein_L31p,_zinc-independent	LSU ribosomal protein L31p, zinc-independent	active	fig|1280.24396.peg.2229		LSU ribosomal protein L31p @ LSU ribosomal protein L31p, zinc-independent
PROTEIN PROCESSING	Protein Synthesis	Ribosome biogenesis	Ribosomal proteins, zinc requirement	SSU_ribosomal_protein_S18p	SSU ribosomal protein S18p	active	fig|1280.24396.peg.23		SSU ribosomal protein S18p @ SSU ribosomal protein S18p, zinc-independent
PROTEIN PROCESSING	Protein Synthesis	Ribosome biogenesis	Ribosomal proteins, zinc requirement	LSU_ribosomal_protein_L32p,_zinc-dependent	LSU ribosomal protein L32p, zinc-dependent	active	fig|1280.24396.peg.1231		LSU ribosomal protein L32p @ LSU ribosomal protein L32p, zinc-dependent
PROTEIN PROCESSING	Protein Synthesis	Ribosome biogenesis	Ribosomal proteins, zinc requirement	SSU_ribosomal_protein_S14p_(S29e)	SSU ribosomal protein S14p (S29e)	active	fig|1280.24396.peg.1720		SSU ribosomal protein S14p (S29e) @ SSU ribosomal protein S14p (S29e), zinc-dependent
PROTEIN PROCESSING	Protein Synthesis	Ribosome biogenesis	Ribosomal proteins, zinc requirement	SSU_ribosomal_protein_S14p_(S29e),_zinc-dependent	SSU ribosomal protein S14p (S29e), zinc-dependent	active	fig|1280.24396.peg.1720		SSU ribosomal protein S14p (S29e) @ SSU ribosomal protein S14p (S29e), zinc-dependent
PROTEIN PROCESSING	Protein Synthesis	Ribosome biogenesis	Ribosomal proteins, zinc requirement	LSU_ribosomal_protein_L33p	LSU ribosomal protein L33p	active	fig|1280.24396.peg.2058		LSU ribosomal protein L33p @ LSU ribosomal protein L33p, zinc-dependent
PROTEIN PROCESSING	Protein Synthesis	Ribosome biogenesis	Ribosomal proteins, zinc requirement	LSU_ribosomal_protein_L33p	LSU ribosomal protein L33p	active	fig|1280.24396.peg.738		LSU ribosomal protein L33p @ LSU ribosomal protein L33p, zinc-dependent
PROTEIN PROCESSING	Protein Synthesis	Ribosome biogenesis	Ribosomal proteins, zinc requirement	SSU_ribosomal_protein_S14p_(S29e),_zinc-independent	SSU ribosomal protein S14p (S29e), zinc-independent	active	fig|1280.24396.peg.956		SSU ribosomal protein S14p (S29e) @ SSU ribosomal protein S14p (S29e), zinc-independent
PROTEIN PROCESSING	Protein Synthesis	Ribosome biogenesis	Ribosomal proteins, zinc requirement	LSU_ribosomal_protein_L33p	LSU ribosomal protein L33p	active	fig|1280.24396.peg.957		LSU ribosomal protein L33p @ LSU ribosomal protein L33p, zinc-dependent
PROTEIN PROCESSING	Protein Synthesis	Ribosome biogenesis	Ribosomal proteins, zinc requirement	LSU_ribosomal_protein_L33p,_zinc-dependent	LSU ribosomal protein L33p, zinc-dependent	active	fig|1280.24396.peg.2058		LSU ribosomal protein L33p @ LSU ribosomal protein L33p, zinc-dependent
PROTEIN PROCESSING	Protein Synthesis	Ribosome biogenesis	Ribosomal proteins, zinc requirement	LSU_ribosomal_protein_L31p	LSU ribosomal protein L31p	active	fig|1280.24396.peg.2229		LSU ribosomal protein L31p @ LSU ribosomal protein L31p, zinc-independent
DNA PROCESSING	DNA Processing	DNA repair	DNA repair, bacterial	Single-stranded_DNA-binding_protein	Single-stranded DNA-binding protein	active	fig|1280.24396.peg.24		Single-stranded DNA-binding protein
DNA PROCESSING	DNA Processing	DNA repair	DNA repair, bacterial	SOS-response_repressor_and_protease_LexA_(EC_3.4.21.88)	SOS-response repressor and protease LexA (EC 3.4.21.88)	active	fig|1280.24396.peg.953		SOS-response repressor and protease LexA (EC 3.4.21.88)
DNA PROCESSING	DNA Processing	DNA repair	DNA repair, bacterial	DNA_repair_protein_RadA	DNA repair protein RadA	active	fig|1280.24396.peg.2067		DNA repair protein RadA
DNA PROCESSING	DNA Processing	DNA repair	DNA repair, bacterial	DNA_polymerase_IV_(EC_2.7.7.7)	DNA polymerase IV (EC 2.7.7.7)	active	fig|1280.24396.peg.2427		DNA polymerase IV (EC 2.7.7.7)
DNA PROCESSING	DNA Processing	DNA repair	DNA repair, bacterial	Exodeoxyribonuclease_VII_small_subunit_(EC_3.1.11.6)	Exodeoxyribonuclease VII small subunit (EC 3.1.11.6)	active	fig|1280.24396.peg.766		Exodeoxyribonuclease VII small subunit (EC 3.1.11.6)
DNA PROCESSING	DNA Processing	DNA repair	DNA repair, bacterial	DNA_repair_protein_RecN	DNA repair protein RecN	active	fig|1280.24396.peg.769		DNA repair protein RecN
DNA PROCESSING	DNA Processing	DNA repair	DNA repair, bacterial	Single-stranded_DNA-binding_protein	Single-stranded DNA-binding protein	active	fig|1280.24396.peg.2252		Single-stranded DNA-binding protein
DNA PROCESSING	DNA Processing	DNA repair	DNA repair, bacterial	A/G-specific_adenine_glycosylase_(EC_3.2.2.-)	A/G-specific adenine glycosylase (EC 3.2.2.-)	active	fig|1280.24396.peg.2455		A/G-specific adenine glycosylase (EC 3.2.2.-)
DNA PROCESSING	DNA Processing	DNA repair	DNA repair, bacterial	Methylated-DNA--protein-cysteine_methyltransferase_(EC_2.1.1.63)	Methylated-DNA--protein-cysteine methyltransferase (EC 2.1.1.63)	active	fig|1280.24396.peg.505		Methylated-DNA--protein-cysteine methyltransferase (EC 2.1.1.63)
DNA PROCESSING	DNA Processing	DNA repair	DNA repair, bacterial	Endonuclease_IV_(EC_3.1.21.2)	Endonuclease IV (EC 3.1.21.2)	active	fig|1280.24396.peg.732		Endonuclease IV (EC 3.1.21.2)
DNA PROCESSING	DNA Processing	DNA repair	DNA repair, bacterial	Exodeoxyribonuclease_VII_large_subunit_(EC_3.1.11.6)	Exodeoxyribonuclease VII large subunit (EC 3.1.11.6)	active	fig|1280.24396.peg.765		Exodeoxyribonuclease VII large subunit (EC 3.1.11.6)
DNA PROCESSING	DNA Processing	DNA repair	DNA repair, bacterial	RecA_protein	RecA protein	active	fig|1280.24396.peg.1012		RecA protein
PROTEIN PROCESSING	Protein Synthesis	Ribosome biogenesis	Ribosomal proteins, single-copy	SSU_ribosomal_protein_S6p	SSU ribosomal protein S6p	active	fig|1280.24396.peg.25		SSU ribosomal protein S6p
PROTEIN PROCESSING	Protein Synthesis	Ribosome biogenesis	Ribosomal proteins, single-copy	LSU_ribosomal_protein_L9p	LSU ribosomal protein L9p	active	fig|1280.24396.peg.316		LSU ribosomal protein L9p
PROTEIN PROCESSING	Protein Synthesis	Ribosome biogenesis	Ribosomal proteins, single-copy	SSU_ribosomal_protein_S20p	SSU ribosomal protein S20p	active	fig|1280.24396.peg.704		SSU ribosomal protein S20p
PROTEIN PROCESSING	Protein Synthesis	Ribosome biogenesis	Ribosomal proteins, single-copy	LSU_ribosomal_protein_L19p	LSU ribosomal protein L19p	active	fig|1280.24396.peg.1054		LSU ribosomal protein L19p
PROTEIN PROCESSING	Protein Synthesis	Ribosome biogenesis	Ribosomal proteins, single-copy	LSU_ribosomal_protein_L23p_(L23Ae)	LSU ribosomal protein L23p (L23Ae)	active	fig|1280.24396.peg.1709		LSU ribosomal protein L23p (L23Ae)
PROTEIN PROCESSING	Protein Synthesis	Ribosome biogenesis	Ribosomal proteins, single-copy	SSU_ribosomal_protein_S19p_(S15e)	SSU ribosomal protein S19p (S15e)	active	fig|1280.24396.peg.1711		SSU ribosomal protein S19p (S15e)
PROTEIN PROCESSING	Protein Synthesis	Ribosome biogenesis	Ribosomal proteins, single-copy	LSU_ribosomal_protein_L5p_(L11e)	LSU ribosomal protein L5p (L11e)	active	fig|1280.24396.peg.1719		LSU ribosomal protein L5p (L11e)
PROTEIN PROCESSING	Protein Synthesis	Ribosome biogenesis	Ribosomal proteins, single-copy	SSU_ribosomal_protein_S13p_(S18e)	SSU ribosomal protein S13p (S18e)	active	fig|1280.24396.peg.1731		SSU ribosomal protein S13p (S18e)
PROTEIN PROCESSING	Protein Synthesis	Ribosome biogenesis	Ribosomal proteins, single-copy	LSU_ribosomal_protein_L13p_(L13Ae)	LSU ribosomal protein L13p (L13Ae)	active	fig|1280.24396.peg.1739		LSU ribosomal protein L13p (L13Ae)
PROTEIN PROCESSING	Protein Synthesis	Ribosome biogenesis	Ribosomal proteins, single-copy	LSU_ribosomal_protein_L7p/L12p_(P1/P2)	LSU ribosomal protein L7p/L12p (P1/P2)	active	fig|1280.24396.peg.2052		LSU ribosomal protein L7p/L12p (P1/P2)
PROTEIN PROCESSING	Protein Synthesis	Ribosome biogenesis	Ribosomal proteins, single-copy	LSU_ribosomal_protein_L34p	LSU ribosomal protein L34p	active	fig|1280.24396.peg.331		LSU ribosomal protein L34p
PROTEIN PROCESSING	Protein Synthesis	Ribosome biogenesis	Ribosomal proteins, single-copy	LSU_ribosomal_protein_L21p	LSU ribosomal protein L21p	active	fig|1280.24396.peg.641		LSU ribosomal protein L21p
PROTEIN PROCESSING	Protein Synthesis	Ribosome biogenesis	Ribosomal proteins, single-copy	SSU_ribosomal_protein_S15p_(S13e)	SSU ribosomal protein S15p (S13e)	active	fig|1280.24396.peg.1024		SSU ribosomal protein S15p (S13e)
PROTEIN PROCESSING	Protein Synthesis	Ribosome biogenesis	Ribosomal proteins, single-copy	SSU_ribosomal_protein_S2p_(SAe)	SSU ribosomal protein S2p (SAe)	active	fig|1280.24396.peg.1041		SSU ribosomal protein S2p (SAe)
PROTEIN PROCESSING	Protein Synthesis	Ribosome biogenesis	Ribosomal proteins, single-copy	SSU_ribosomal_protein_S10p_(S20e)	SSU ribosomal protein S10p (S20e)	active	fig|1280.24396.peg.1706		SSU ribosomal protein S10p (S20e)
PROTEIN PROCESSING	Protein Synthesis	Ribosome biogenesis	Ribosomal proteins, single-copy	LSU_ribosomal_protein_L3p_(L3e)	LSU ribosomal protein L3p (L3e)	active	fig|1280.24396.peg.1707		LSU ribosomal protein L3p (L3e)
PROTEIN PROCESSING	Protein Synthesis	Ribosome biogenesis	Ribosomal proteins, single-copy	LSU_ribosomal_protein_L4p_(L1e)	LSU ribosomal protein L4p (L1e)	active	fig|1280.24396.peg.1708		LSU ribosomal protein L4p (L1e)
PROTEIN PROCESSING	Protein Synthesis	Ribosome biogenesis	Ribosomal proteins, single-copy	LSU_ribosomal_protein_L2p_(L8e)	LSU ribosomal protein L2p (L8e)	active	fig|1280.24396.peg.1710		LSU ribosomal protein L2p (L8e)
PROTEIN PROCESSING	Protein Synthesis	Ribosome biogenesis	Ribosomal proteins, single-copy	SSU_ribosomal_protein_S17p_(S11e)	SSU ribosomal protein S17p (S11e)	active	fig|1280.24396.peg.1716		SSU ribosomal protein S17p (S11e)
PROTEIN PROCESSING	Protein Synthesis	Ribosome biogenesis	Ribosomal proteins, single-copy	LSU_ribosomal_protein_L24p_(L26e)	LSU ribosomal protein L24p (L26e)	active	fig|1280.24396.peg.1718		LSU ribosomal protein L24p (L26e)
PROTEIN PROCESSING	Protein Synthesis	Ribosome biogenesis	Ribosomal proteins, single-copy	SSU_ribosomal_protein_S8p_(S15Ae)	SSU ribosomal protein S8p (S15Ae)	active	fig|1280.24396.peg.1721		SSU ribosomal protein S8p (S15Ae)
PROTEIN PROCESSING	Protein Synthesis	Ribosome biogenesis	Ribosomal proteins, single-copy	LSU_ribosomal_protein_L18p_(L5e)	LSU ribosomal protein L18p (L5e)	active	fig|1280.24396.peg.1723		LSU ribosomal protein L18p (L5e)
PROTEIN PROCESSING	Protein Synthesis	Ribosome biogenesis	Ribosomal proteins, single-copy	SSU_ribosomal_protein_S5p_(S2e)	SSU ribosomal protein S5p (S2e)	active	fig|1280.24396.peg.1724		SSU ribosomal protein S5p (S2e)
PROTEIN PROCESSING	Protein Synthesis	Ribosome biogenesis	Ribosomal proteins, single-copy	SSU_ribosomal_protein_S11p_(S14e)	SSU ribosomal protein S11p (S14e)	active	fig|1280.24396.peg.1732		SSU ribosomal protein S11p (S14e)
PROTEIN PROCESSING	Protein Synthesis	Ribosome biogenesis	Ribosomal proteins, single-copy	SSU_ribosomal_protein_S12p_(S23e)	SSU ribosomal protein S12p (S23e)	active	fig|1280.24396.peg.2047		SSU ribosomal protein S12p (S23e)
PROTEIN PROCESSING	Protein Synthesis	Ribosome biogenesis	Ribosomal proteins, single-copy	LSU_ribosomal_protein_L11p_(L12e)	LSU ribosomal protein L11p (L12e)	active	fig|1280.24396.peg.2055		LSU ribosomal protein L11p (L12e)
PROTEIN PROCESSING	Protein Synthesis	Ribosome biogenesis	Ribosomal proteins, single-copy	LSU_ribosomal_protein_L35p	LSU ribosomal protein L35p	active	fig|1280.24396.peg.617		LSU ribosomal protein L35p
PROTEIN PROCESSING	Protein Synthesis	Ribosome biogenesis	Ribosomal proteins, single-copy	LSU_ribosomal_protein_L20p	LSU ribosomal protein L20p	active	fig|1280.24396.peg.618		LSU ribosomal protein L20p
PROTEIN PROCESSING	Protein Synthesis	Ribosome biogenesis	Ribosomal proteins, single-copy	LSU_ribosomal_protein_L27p	LSU ribosomal protein L27p	active	fig|1280.24396.peg.643		LSU ribosomal protein L27p
PROTEIN PROCESSING	Protein Synthesis	Ribosome biogenesis	Ribosomal proteins, single-copy	SSU_ribosomal_protein_S16p	SSU ribosomal protein S16p	active	fig|1280.24396.peg.1057		SSU ribosomal protein S16p
PROTEIN PROCESSING	Protein Synthesis	Ribosome biogenesis	Ribosomal proteins, single-copy	LSU_ribosomal_protein_L22p_(L17e)	LSU ribosomal protein L22p (L17e)	active	fig|1280.24396.peg.1712		LSU ribosomal protein L22p (L17e)
PROTEIN PROCESSING	Protein Synthesis	Ribosome biogenesis	Ribosomal proteins, single-copy	SSU_ribosomal_protein_S3p_(S3e)	SSU ribosomal protein S3p (S3e)	active	fig|1280.24396.peg.1713		SSU ribosomal protein S3p (S3e)
PROTEIN PROCESSING	Protein Synthesis	Ribosome biogenesis	Ribosomal proteins, single-copy	LSU_ribosomal_protein_L16p_(L10e)	LSU ribosomal protein L16p (L10e)	active	fig|1280.24396.peg.1714		LSU ribosomal protein L16p (L10e)
PROTEIN PROCESSING	Protein Synthesis	Ribosome biogenesis	Ribosomal proteins, single-copy	LSU_ribosomal_protein_L29p_(L35e)	LSU ribosomal protein L29p (L35e)	active	fig|1280.24396.peg.1715		LSU ribosomal protein L29p (L35e)
PROTEIN PROCESSING	Protein Synthesis	Ribosome biogenesis	Ribosomal proteins, single-copy	LSU_ribosomal_protein_L14p_(L23e)	LSU ribosomal protein L14p (L23e)	active	fig|1280.24396.peg.1717		LSU ribosomal protein L14p (L23e)
PROTEIN PROCESSING	Protein Synthesis	Ribosome biogenesis	Ribosomal proteins, single-copy	LSU_ribosomal_protein_L6p_(L9e)	LSU ribosomal protein L6p (L9e)	active	fig|1280.24396.peg.1722		LSU ribosomal protein L6p (L9e)
PROTEIN PROCESSING	Protein Synthesis	Ribosome biogenesis	Ribosomal proteins, single-copy	LSU_ribosomal_protein_L15p_(L27Ae)	LSU ribosomal protein L15p (L27Ae)	active	fig|1280.24396.peg.1726		LSU ribosomal protein L15p (L27Ae)
PROTEIN PROCESSING	Protein Synthesis	Ribosome biogenesis	Ribosomal proteins, single-copy	LSU_ribosomal_protein_L17p	LSU ribosomal protein L17p	active	fig|1280.24396.peg.1734		LSU ribosomal protein L17p
PROTEIN PROCESSING	Protein Synthesis	Ribosome biogenesis	Ribosomal proteins, single-copy	SSU_ribosomal_protein_S9p_(S16e)	SSU ribosomal protein S9p (S16e)	active	fig|1280.24396.peg.1740		SSU ribosomal protein S9p (S16e)
PROTEIN PROCESSING	Protein Synthesis	Ribosome biogenesis	Ribosomal proteins, single-copy	SSU_ribosomal_protein_S7p_(S5e)	SSU ribosomal protein S7p (S5e)	active	fig|1280.24396.peg.2046		SSU ribosomal protein S7p (S5e)
PROTEIN PROCESSING	Protein Synthesis	Ribosome biogenesis	Ribosomal proteins, single-copy	LSU_ribosomal_protein_L10p_(P0)	LSU ribosomal protein L10p (P0)	active	fig|1280.24396.peg.2053		LSU ribosomal protein L10p (P0)
PROTEIN PROCESSING	Protein Synthesis	Ribosome biogenesis	Ribosomal proteins, single-copy	LSU_ribosomal_protein_L1p_(L10Ae)	LSU ribosomal protein L1p (L10Ae)	active	fig|1280.24396.peg.2054		LSU ribosomal protein L1p (L10Ae)
PROTEIN PROCESSING	Protein Synthesis		Universal GTPases	GTP-binding_and_nucleic_acid-binding_protein_YchF	GTP-binding and nucleic acid-binding protein YchF	active	fig|1280.24396.peg.27		GTP-binding and nucleic acid-binding protein YchF
PROTEIN PROCESSING	Protein Synthesis		Universal GTPases	GTP-binding_protein_Obg	GTP-binding protein Obg	active	fig|1280.24396.peg.644		GTP-binding protein Obg
PROTEIN PROCESSING	Protein Synthesis		Universal GTPases	GTP-binding_protein_YqeH,_required_for_biogenesis_of_30S_ribosome_subunit	GTP-binding protein YqeH, required for biogenesis of 30S ribosome subunit	active	fig|1280.24396.peg.693		GTP-binding protein YqeH, required for biogenesis of 30S ribosome subunit
PROTEIN PROCESSING	Protein Synthesis		Universal GTPases	Translation_initiation_factor_2	Translation initiation factor 2	active	fig|1280.24396.peg.1028		Translation initiation factor 2
PROTEIN PROCESSING	Protein Synthesis		Universal GTPases	Signal_recognition_particle_protein_Ffh	Signal recognition particle protein Ffh	active	fig|1280.24396.peg.1118		Signal recognition particle protein Ffh
PROTEIN PROCESSING	Protein Synthesis		Universal GTPases	Signal_recognition_particle_receptor_FtsY	Signal recognition particle receptor FtsY	active	fig|1280.24396.peg.1120		Signal recognition particle receptor FtsY
PROTEIN PROCESSING	Protein Synthesis		Universal GTPases	Ribosome_small_subunit_biogenesis_RbfA-release_protein_RsgA	Ribosome small subunit biogenesis RbfA-release protein RsgA	active	fig|1280.24396.peg.1134		Ribosome small subunit biogenesis RbfA-release protein RsgA
PROTEIN PROCESSING	Protein Synthesis		Universal GTPases	tRNA-5-carboxymethylaminomethyl-2-thiouridine(34)_synthesis_protein_MnmE	tRNA-5-carboxymethylaminomethyl-2-thiouridine(34) synthesis protein MnmE	active	fig|1280.24396.peg.333		tRNA-5-carboxymethylaminomethyl-2-thiouridine(34) synthesis protein MnmE
PROTEIN PROCESSING	Protein Synthesis		Universal GTPases	GTP-binding_protein_EngB	GTP-binding protein EngB	active	fig|1280.24396.peg.623		GTP-binding protein EngB
PROTEIN PROCESSING	Protein Synthesis		Universal GTPases	GTP-binding_protein_Era	GTP-binding protein Era	active	fig|1280.24396.peg.722		GTP-binding protein Era
PROTEIN PROCESSING	Protein Synthesis		Universal GTPases	LSU_ribosomal_maturation_GTPase_RbgA_(B._subtilis_YlqF)	LSU ribosomal maturation GTPase RbgA (B. subtilis YlqF)	active	fig|1280.24396.peg.1052		LSU ribosomal maturation GTPase RbgA (B. subtilis YlqF)
PROTEIN PROCESSING	Protein Synthesis		Universal GTPases	GTP-binding_protein_TypA/BipA	GTP-binding protein TypA/BipA	active	fig|1280.24396.peg.1249		GTP-binding protein TypA/BipA
PROTEIN PROCESSING	Protein Synthesis		Universal GTPases	Translation_elongation_factor_Tu	Translation elongation factor Tu	active	fig|1280.24396.peg.2044		Translation elongation factor Tu
PROTEIN PROCESSING	Protein Synthesis		Universal GTPases	Translation_elongation_factor_LepA	Translation elongation factor LepA	active	fig|1280.24396.peg.705		Translation elongation factor LepA
PROTEIN PROCESSING	Protein Synthesis		Universal GTPases	GTP-binding_protein_EngA	GTP-binding protein EngA	active	fig|1280.24396.peg.815		GTP-binding protein EngA
PROTEIN PROCESSING	Protein Synthesis		Universal GTPases	Ribosome_LSU-associated_GTP-binding_protein_HflX	Ribosome LSU-associated GTP-binding protein HflX	active	fig|1280.24396.peg.991		Ribosome LSU-associated GTP-binding protein HflX
PROTEIN PROCESSING	Protein Synthesis		Universal GTPases	Translation_elongation_factor_G	Translation elongation factor G	active	fig|1280.24396.peg.2045		Translation elongation factor G
METABOLISM	Cofactors, Vitamins, Prosthetic Groups	Biotin	Biotin synthesis & utilization	3-ketoacyl-CoA_thiolase_(EC_2.3.1.16)	3-ketoacyl-CoA thiolase (EC 2.3.1.16)	active	fig|1280.24396.peg.36		3-ketoacyl-CoA thiolase (EC 2.3.1.16) @ Acetyl-CoA acetyltransferase (EC 2.3.1.9)
METABOLISM	Cofactors, Vitamins, Prosthetic Groups	Biotin	Biotin synthesis & utilization	Biotin_operon_repressor	Biotin operon repressor	active	fig|1280.24396.peg.833		Biotin operon repressor / Biotin--protein ligase (EC 6.3.4.9)(EC 6.3.4.10)(EC 6.3.4.11)(EC 6.3.4.15)
METABOLISM	Cofactors, Vitamins, Prosthetic Groups	Biotin	Biotin synthesis & utilization	8-amino-7-oxononanoate_synthase_(EC_2.3.1.47)	8-amino-7-oxononanoate synthase (EC 2.3.1.47)	active	fig|1280.24396.peg.1527		8-amino-7-oxononanoate synthase (EC 2.3.1.47)
METABOLISM	Cofactors, Vitamins, Prosthetic Groups	Biotin	Biotin synthesis & utilization	Biotin--protein_ligase_(EC_6.3.4.9)(EC_6.3.4.10)(EC_6.3.4.11)(EC_6.3.4.15)	Biotin--protein ligase (EC 6.3.4.9)(EC 6.3.4.10)(EC 6.3.4.11)(EC 6.3.4.15)	active	fig|1280.24396.peg.833		Biotin operon repressor / Biotin--protein ligase (EC 6.3.4.9)(EC 6.3.4.10)(EC 6.3.4.11)(EC 6.3.4.15)
METABOLISM	Cofactors, Vitamins, Prosthetic Groups	Biotin	Biotin synthesis & utilization	Biotin_synthase_(EC_2.8.1.6)	Biotin synthase (EC 2.8.1.6)	active	fig|1280.24396.peg.1526		Biotin synthase (EC 2.8.1.6)
METABOLISM	Cofactors, Vitamins, Prosthetic Groups	Biotin	Biotin synthesis & utilization	Pimeloyl-CoA_synthase_(EC_6.2.1.14)	Pimeloyl-CoA synthase (EC 6.2.1.14)	active	fig|1280.24396.peg.1528		Pimeloyl-CoA synthase (EC 6.2.1.14)
METABOLISM	Cofactors, Vitamins, Prosthetic Groups	Biotin	Biotin synthesis & utilization	Substrate-specific_component_BioY_of_biotin_ECF_transporter	Substrate-specific component BioY of biotin ECF transporter	active	fig|1280.24396.peg.1674		Substrate-specific component BioY of biotin ECF transporter
METABOLISM	Cofactors, Vitamins, Prosthetic Groups	Biotin	Biotin synthesis & utilization	Long-chain-fatty-acid--CoA_ligase_(EC_6.2.1.3)	Long-chain-fatty-acid--CoA ligase (EC 6.2.1.3)	active	fig|1280.24396.peg.2015		Long-chain-fatty-acid--CoA ligase (EC 6.2.1.3)
METABOLISM	Cofactors, Vitamins, Prosthetic Groups	Biotin	Biotin synthesis & utilization	Long-chain-fatty-acid--CoA_ligase_(EC_6.2.1.3)	Long-chain-fatty-acid--CoA ligase (EC 6.2.1.3)	active	fig|1280.24396.peg.152		Long-chain-fatty-acid--CoA ligase (EC 6.2.1.3)
METABOLISM	Cofactors, Vitamins, Prosthetic Groups	Biotin	Biotin synthesis & utilization	Biotin_carboxylase_of_acetyl-CoA_carboxylase_(EC_6.3.4.14)	Biotin carboxylase of acetyl-CoA carboxylase (EC 6.3.4.14)	active	fig|1280.24396.peg.762		Biotin carboxylase of acetyl-CoA carboxylase (EC 6.3.4.14)
METABOLISM	Cofactors, Vitamins, Prosthetic Groups	Biotin	Biotin synthesis & utilization	Dethiobiotin_synthase_BioD_(EC_6.3.3.3)	Dethiobiotin synthase BioD (EC 6.3.3.3)	active	fig|1280.24396.peg.1524		Dethiobiotin synthase BioD (EC 6.3.3.3)
METABOLISM	Cofactors, Vitamins, Prosthetic Groups	Biotin	Biotin synthesis & utilization	Adenosylmethionine-8-amino-7-oxononanoate_aminotransferase_(EC_2.6.1.62)	Adenosylmethionine-8-amino-7-oxononanoate aminotransferase (EC 2.6.1.62)	active	fig|1280.24396.peg.1525		Adenosylmethionine-8-amino-7-oxononanoate aminotransferase (EC 2.6.1.62)
METABOLISM	Cofactors, Vitamins, Prosthetic Groups	Biotin	Biotin synthesis & utilization	3-ketoacyl-CoA_thiolase_(EC_2.3.1.16)	3-ketoacyl-CoA thiolase (EC 2.3.1.16)	active	fig|1280.24396.peg.2014		3-ketoacyl-CoA thiolase (EC 2.3.1.16) @ Acetyl-CoA acetyltransferase (EC 2.3.1.9)
METABOLISM	Iron acquisition and metabolism		Ferrous iron transporter EfeUOB, low-pH-induced	Ferrous_iron_transport_permease_EfeU	Ferrous iron transport permease EfeU	active	fig|1280.24396.peg.44		Ferrous iron transport permease EfeU
METABOLISM	Iron acquisition and metabolism		Ferrous iron transporter EfeUOB, low-pH-induced	Ferrous_iron_transport_peroxidase_EfeB	Ferrous iron transport peroxidase EfeB	active	fig|1280.24396.peg.45		Ferrous iron transport peroxidase EfeB
METABOLISM	Iron acquisition and metabolism		Ferrous iron transporter EfeUOB, low-pH-induced	Ferrous_iron_transport_periplasmic_protein_EfeO,_contains_peptidase-M75_domain_and_(frequently)_cupredoxin-like_domain	Ferrous iron transport periplasmic protein EfeO, contains peptidase-M75 domain and (frequently) cupredoxin-like domain	active	fig|1280.24396.peg.46		Ferrous iron transport periplasmic protein EfeO, contains peptidase-M75 domain and (frequently) cupredoxin-like domain
METABOLISM	Cofactors, Vitamins, Prosthetic Groups	Lipoic acid	Lipoylation-related cluster	Lipoate-protein_ligase_A	Lipoate-protein ligase A	likely	fig|1280.24396.peg.56		Lipoate-protein ligase A
METABOLISM	Cofactors, Vitamins, Prosthetic Groups	Lipoic acid	Lipoylation-related cluster	Lipoate-protein_ligase_A	Lipoate-protein ligase A	likely	fig|1280.24396.peg.1329		Lipoate-protein ligase A
METABOLISM	Cofactors, Vitamins, Prosthetic Groups	Lipoic acid	Lipoylation-related cluster	NAD-dependent_protein_deacetylase_of_SIR2_family	NAD-dependent protein deacetylase of SIR2 family	likely	fig|1280.24396.peg.1749		NAD-dependent protein deacetylase of SIR2 family
METABOLISM	Cofactors, Vitamins, Prosthetic Groups	Lipoic acid	Lipoylation-related cluster	Luciferase-like_monooxygenase_in_lipoylation-related_cluster	Luciferase-like monooxygenase in lipoylation-related cluster	likely	fig|1280.24396.peg.60		Luciferase-like monooxygenase in lipoylation-related cluster
METABOLISM	Cofactors, Vitamins, Prosthetic Groups	Lipoic acid	Lipoylation-related cluster	Lipoylation-related_NADH-dependent_flavin_oxidoreductase	Lipoylation-related NADH-dependent flavin oxidoreductase	likely	fig|1280.24396.peg.61		Lipoylation-related NADH-dependent flavin oxidoreductase
METABOLISM	Cofactors, Vitamins, Prosthetic Groups	Lipoic acid	Lipoylation-related cluster	NAD-dependent_protein_deacetylase_of_SIR2_family	NAD-dependent protein deacetylase of SIR2 family	likely	fig|1280.24396.peg.57		NAD-dependent protein deacetylase of SIR2 family
METABOLISM	Cofactors, Vitamins, Prosthetic Groups	Lipoic acid	Lipoylation-related cluster	Biotinyl-lipoyl_attachment_domain_protein,_GcvH-like	Biotinyl-lipoyl attachment domain protein, GcvH-like	likely	fig|1280.24396.peg.59		Biotinyl-lipoyl attachment domain protein, GcvH-like
	Carbohydrates	Amino sugars and nucleotide sugars	N-acetylneuraminate utilization	N-acetylneuraminate_lyase_(EC_4.1.3.3)	N-acetylneuraminate lyase (EC 4.1.3.3)	active	fig|1280.24396.peg.68		N-acetylneuraminate lyase (EC 4.1.3.3)
	Carbohydrates	Amino sugars and nucleotide sugars	N-acetylneuraminate utilization	Predicted_sialic_acid_transporter	Predicted sialic acid transporter	active	fig|1280.24396.peg.69		Predicted sialic acid transporter
	Carbohydrates	Amino sugars and nucleotide sugars	N-acetylneuraminate utilization	Sialic_acid_utilization_regulator,_RpiR_family	Sialic acid utilization regulator, RpiR family	active	fig|1280.24396.peg.66		Sialic acid utilization regulator, RpiR family
	Carbohydrates	Amino sugars and nucleotide sugars	N-acetylneuraminate utilization	N-acetylmannosamine_kinase_(EC_2.7.1.60)	N-acetylmannosamine kinase (EC 2.7.1.60)	active	fig|1280.24396.peg.67		N-acetylmannosamine kinase (EC 2.7.1.60)
	Carbohydrates	Amino sugars and nucleotide sugars	N-acetylneuraminate utilization	Glucosamine-6-phosphate_deaminase_(EC_3.5.99.6)	Glucosamine-6-phosphate deaminase (EC 3.5.99.6)	active	fig|1280.24396.peg.2021		Glucosamine-6-phosphate deaminase (EC 3.5.99.6)
	Carbohydrates	Amino sugars and nucleotide sugars	N-acetylneuraminate utilization	N-acetylmannosamine-6-phosphate_2-epimerase_(EC_5.1.3.9)	N-acetylmannosamine-6-phosphate 2-epimerase (EC 5.1.3.9)	active	fig|1280.24396.peg.65		N-acetylmannosamine-6-phosphate 2-epimerase (EC 5.1.3.9)
	Carbohydrates	Amino sugars and nucleotide sugars	N-acetylneuraminate utilization	N-acetylglucosamine-6-phosphate_deacetylase_(EC_3.5.1.25)	N-acetylglucosamine-6-phosphate deacetylase (EC 3.5.1.25)	active	fig|1280.24396.peg.1905		N-acetylglucosamine-6-phosphate deacetylase (EC 3.5.1.25)
MEMBRANE TRANSPORT	Membrane Transport	Protein secretion system, Type VII	ESAT-6 proteins secretion system in Firmicutes extended	Repetitive_hypothetical_protein_near_ESAT_cluster,_SA0282_homolog	Repetitive hypothetical protein near ESAT cluster, SA0282 homolog	active	fig|1280.24396.peg.83		Repetitive hypothetical protein near ESAT cluster, SA0282 homolog
MEMBRANE TRANSPORT	Membrane Transport	Protein secretion system, Type VII	ESAT-6 proteins secretion system in Firmicutes extended	FtsK/SpoIIIE_family_protein	FtsK/SpoIIIE family protein	active	fig|1280.24396.peg.2184		FtsK/SpoIIIE family protein
MEMBRANE TRANSPORT	Membrane Transport	Protein secretion system, Type VII	ESAT-6 proteins secretion system in Firmicutes extended	Repetitive_hypothetical_protein_near_ESAT_cluster,_SA0282_homolog	Repetitive hypothetical protein near ESAT cluster, SA0282 homolog	active	fig|1280.24396.peg.85		Repetitive hypothetical protein near ESAT cluster, SA0282 homolog
MEMBRANE TRANSPORT	Membrane Transport	Protein secretion system, Type VII	ESAT-6 proteins secretion system in Firmicutes extended	Repetitive_hypothetical_protein_near_ESAT_cluster,_SA0282_homolog	Repetitive hypothetical protein near ESAT cluster, SA0282 homolog	active	fig|1280.24396.peg.86		Repetitive hypothetical protein near ESAT cluster, SA0282 homolog
MEMBRANE TRANSPORT	Membrane Transport	Protein secretion system, Type VII	ESAT-6 proteins secretion system in Firmicutes extended	FtsK/SpoIIIE_family_protein,_putative_EssC/YukB_component_of_Type_VII_secretion_system	FtsK/SpoIIIE family protein, putative EssC/YukB component of Type VII secretion system	active	fig|1280.24396.peg.96		FtsK/SpoIIIE family protein, putative EssC/YukB component of Type VII secretion system
MEMBRANE TRANSPORT	Membrane Transport	Protein secretion system, Type VII	ESAT-6 proteins secretion system in Firmicutes extended	Putative_secretion_system_component_EssB/YukC	Putative secretion system component EssB/YukC	active	fig|1280.24396.peg.97		Putative secretion system component EssB/YukC
MEMBRANE TRANSPORT	Membrane Transport	Protein secretion system, Type VII	ESAT-6 proteins secretion system in Firmicutes extended	Putative_secretion_system_component_EssA	Putative secretion system component EssA	active	fig|1280.24396.peg.99		Putative secretion system component EssA
MEMBRANE TRANSPORT	Membrane Transport	Protein secretion system, Type VII	ESAT-6 proteins secretion system in Firmicutes extended	Putative_secretion_accessory_protein_EsaA/YueB	Putative secretion accessory protein EsaA/YueB	active	fig|1280.24396.peg.100		Putative secretion accessory protein EsaA/YueB @ Bacteriophage SPP1 receptor
MEMBRANE TRANSPORT	Membrane Transport	Protein secretion system, Type VII	ESAT-6 proteins secretion system in Firmicutes extended	Repetitive_hypothetical_protein_in_ESAT_cluster,_COG4495	Repetitive hypothetical protein in ESAT cluster, COG4495	active	fig|1280.24396.peg.466		Repetitive hypothetical protein in ESAT cluster, COG4495
MEMBRANE TRANSPORT	Membrane Transport	Protein secretion system, Type VII	ESAT-6 proteins secretion system in Firmicutes extended	Repetitive_hypothetical_protein_near_ESAT_cluster,_SA0282_homolog	Repetitive hypothetical protein near ESAT cluster, SA0282 homolog	active	fig|1280.24396.peg.82		Repetitive hypothetical protein near ESAT cluster, SA0282 homolog
MEMBRANE TRANSPORT	Membrane Transport	Protein secretion system, Type VII	ESAT-6 proteins secretion system in Firmicutes extended	Repetitive_hypothetical_protein_near_ESAT_cluster,_SA0282_homolog	Repetitive hypothetical protein near ESAT cluster, SA0282 homolog	active	fig|1280.24396.peg.84		Repetitive hypothetical protein near ESAT cluster, SA0282 homolog
MEMBRANE TRANSPORT	Membrane Transport	Protein secretion system, Type VII	ESAT-6 proteins secretion system in Firmicutes extended	Putative_secretion_accessory_protein_EsaB/YukD	Putative secretion accessory protein EsaB/YukD	active	fig|1280.24396.peg.98		Putative secretion accessory protein EsaB/YukD
MEMBRANE TRANSPORT	Membrane Transport	Protein secretion system, Type VII	ESAT-6 proteins secretion system in Firmicutes extended	6_kDa_early_secretory_antigenic_target_ESAT-6_(EsxA)	6 kDa early secretory antigenic target ESAT-6 (EsxA)	active	fig|1280.24396.peg.101		6 kDa early secretory antigenic target ESAT-6 (EsxA)
MEMBRANE TRANSPORT	Membrane Transport	Protein secretion system, Type VII	ESAT-6 proteins secretion system in Firmicutes and Actinobacteria	Putative_secretion_system_component_EssA	Putative secretion system component EssA	active	fig|1280.24396.peg.99		Putative secretion system component EssA
MEMBRANE TRANSPORT	Membrane Transport	Protein secretion system, Type VII	ESAT-6 proteins secretion system in Firmicutes and Actinobacteria	Putative_secretion_accessory_protein_EsaA/YueB	Putative secretion accessory protein EsaA/YueB	active	fig|1280.24396.peg.100		Putative secretion accessory protein EsaA/YueB @ Bacteriophage SPP1 receptor
MEMBRANE TRANSPORT	Membrane Transport	Protein secretion system, Type VII	ESAT-6 proteins secretion system in Firmicutes and Actinobacteria	FtsK/SpoIIIE_family_protein,_putative_EssC/YukB_component_of_Type_VII_secretion_system	FtsK/SpoIIIE family protein, putative EssC/YukB component of Type VII secretion system	active	fig|1280.24396.peg.96		FtsK/SpoIIIE family protein, putative EssC/YukB component of Type VII secretion system
MEMBRANE TRANSPORT	Membrane Transport	Protein secretion system, Type VII	ESAT-6 proteins secretion system in Firmicutes and Actinobacteria	Putative_secretion_accessory_protein_EsaB/YukD	Putative secretion accessory protein EsaB/YukD	active	fig|1280.24396.peg.98		Putative secretion accessory protein EsaB/YukD
MEMBRANE TRANSPORT	Membrane Transport	Protein secretion system, Type VII	ESAT-6 proteins secretion system in Firmicutes and Actinobacteria	6_kDa_early_secretory_antigenic_target_ESAT-6_(EsxA)	6 kDa early secretory antigenic target ESAT-6 (EsxA)	active	fig|1280.24396.peg.101		6 kDa early secretory antigenic target ESAT-6 (EsxA)
MEMBRANE TRANSPORT	Membrane Transport	Protein secretion system, Type VII	ESAT-6 proteins secretion system in Firmicutes and Actinobacteria	Putative_secretion_system_component_EssB/YukC	Putative secretion system component EssB/YukC	active	fig|1280.24396.peg.97		Putative secretion system component EssB/YukC
MEMBRANE TRANSPORT	Membrane Transport	Protein secretion system, Type VII	ESAT-6 protein secretion system in Mycobacteria (locus ESX-5)	6_kDa_early_secretory_antigenic_target_ESAT-6_(EsxA)	6 kDa early secretory antigenic target ESAT-6 (EsxA)	likely	fig|1280.24396.peg.101		6 kDa early secretory antigenic target ESAT-6 (EsxA)
STRESS RESPONSE, DEFENSE, VIRULENCE	Stress Response, Defense and Virulence	Resistance to antibiotics and toxic compounds	Bile hydrolysis	Choloylglycine_hydrolase_(EC_3.5.1.24)	Choloylglycine hydrolase (EC 3.5.1.24)	active	fig|1280.24396.peg.108		Choloylglycine hydrolase (EC 3.5.1.24)
STRESS RESPONSE, DEFENSE, VIRULENCE	Stress Response, Defense and Virulence	Resistance to antibiotics and toxic compounds	Bile hydrolysis	Choloylglycine_hydrolase_(EC_3.5.1.24)	Choloylglycine hydrolase (EC 3.5.1.24)	active	fig|1280.24396.peg.2284		Choloylglycine hydrolase (EC 3.5.1.24)
STRESS RESPONSE, DEFENSE, VIRULENCE	Stress Response, Defense and Virulence	Resistance to antibiotics and toxic compounds	Bile hydrolysis	Choloylglycine_hydrolase_(EC_3.5.1.24)	Choloylglycine hydrolase (EC 3.5.1.24)	active	fig|1280.24396.peg.109		Choloylglycine hydrolase (EC 3.5.1.24)
ENERGY	Energy and Precursor Metabolites Generation	Fermentation	Fermentations: Mixed acid	L-lactate_dehydrogenase_(EC_1.1.1.27)	L-lactate dehydrogenase (EC 1.1.1.27)	active	fig|1280.24396.peg.144		L-lactate dehydrogenase (EC 1.1.1.27)
ENERGY	Energy and Precursor Metabolites Generation	Fermentation	Fermentations: Mixed acid	Pyruvate_formate-lyase_(EC_2.3.1.54)	Pyruvate formate-lyase (EC 2.3.1.54)	active	fig|1280.24396.peg.160		Pyruvate formate-lyase (EC 2.3.1.54)
ENERGY	Energy and Precursor Metabolites Generation	Fermentation	Fermentations: Mixed acid	D-lactate_dehydrogenase_(EC_1.1.1.28)	D-lactate dehydrogenase (EC 1.1.1.28)	active	fig|1280.24396.peg.527		D-lactate dehydrogenase (EC 1.1.1.28)
ENERGY	Energy and Precursor Metabolites Generation	Fermentation	Fermentations: Mixed acid	Phosphate_acetyltransferase_(EC_2.3.1.8)	Phosphate acetyltransferase (EC 2.3.1.8)	active	fig|1280.24396.peg.2002		Phosphate acetyltransferase (EC 2.3.1.8)
ENERGY	Energy and Precursor Metabolites Generation	Fermentation	Fermentations: Mixed acid	Pyruvate_formate-lyase_activating_enzyme_(EC_1.97.1.4)	Pyruvate formate-lyase activating enzyme (EC 1.97.1.4)	active	fig|1280.24396.peg.159		Pyruvate formate-lyase activating enzyme (EC 1.97.1.4)
ENERGY	Energy and Precursor Metabolites Generation	Fermentation	Fermentations: Mixed acid	Alcohol_dehydrogenase_(EC_1.1.1.1)	Alcohol dehydrogenase (EC 1.1.1.1)	active	fig|1280.24396.peg.233		Acetaldehyde dehydrogenase (EC 1.2.1.10) / Alcohol dehydrogenase (EC 1.1.1.1)
ENERGY	Energy and Precursor Metabolites Generation	Fermentation	Fermentations: Mixed acid	L-lactate_dehydrogenase_(EC_1.1.1.27)	L-lactate dehydrogenase (EC 1.1.1.27)	active	fig|1280.24396.peg.450		L-lactate dehydrogenase (EC 1.1.1.27)
ENERGY	Energy and Precursor Metabolites Generation	Fermentation	Fermentations: Mixed acid	Acetate_kinase_(EC_2.7.2.1)	Acetate kinase (EC 2.7.2.1)	active	fig|1280.24396.peg.587		Acetate kinase (EC 2.7.2.1)
ENERGY	Energy and Precursor Metabolites Generation	Fermentation	Fermentations: Mixed acid	Alcohol_dehydrogenase_(EC_1.1.1.1)	Alcohol dehydrogenase (EC 1.1.1.1)	active	fig|1280.24396.peg.1978		Alcohol dehydrogenase (EC 1.1.1.1)
ENERGY	Energy and Precursor Metabolites Generation	Fermentation	Fermentations: Mixed acid	Acetaldehyde_dehydrogenase_(EC_1.2.1.10)	Acetaldehyde dehydrogenase (EC 1.2.1.10)	active	fig|1280.24396.peg.233		Acetaldehyde dehydrogenase (EC 1.2.1.10) / Alcohol dehydrogenase (EC 1.1.1.1)
METABOLISM	Cofactors, Vitamins, Prosthetic Groups	Biotin	Biotin biosynthesis	Long-chain-fatty-acid--CoA_ligase_(EC_6.2.1.3)	Long-chain-fatty-acid--CoA ligase (EC 6.2.1.3)	active	fig|1280.24396.peg.152		Long-chain-fatty-acid--CoA ligase (EC 6.2.1.3)
METABOLISM	Cofactors, Vitamins, Prosthetic Groups	Biotin	Biotin biosynthesis	Biotin_synthase_(EC_2.8.1.6)	Biotin synthase (EC 2.8.1.6)	active	fig|1280.24396.peg.1526		Biotin synthase (EC 2.8.1.6)
METABOLISM	Cofactors, Vitamins, Prosthetic Groups	Biotin	Biotin biosynthesis	3-ketoacyl-CoA_thiolase_(EC_2.3.1.16)	3-ketoacyl-CoA thiolase (EC 2.3.1.16)	active	fig|1280.24396.peg.36		3-ketoacyl-CoA thiolase (EC 2.3.1.16) @ Acetyl-CoA acetyltransferase (EC 2.3.1.9)
METABOLISM	Cofactors, Vitamins, Prosthetic Groups	Biotin	Biotin biosynthesis	Biotin_operon_repressor	Biotin operon repressor	active	fig|1280.24396.peg.833		Biotin operon repressor / Biotin--protein ligase (EC 6.3.4.9)(EC 6.3.4.10)(EC 6.3.4.11)(EC 6.3.4.15)
METABOLISM	Cofactors, Vitamins, Prosthetic Groups	Biotin	Biotin biosynthesis	Biotin--protein_ligase_(EC_6.3.4.9)(EC_6.3.4.10)(EC_6.3.4.11)(EC_6.3.4.15)	Biotin--protein ligase (EC 6.3.4.9)(EC 6.3.4.10)(EC 6.3.4.11)(EC 6.3.4.15)	active	fig|1280.24396.peg.833		Biotin operon repressor / Biotin--protein ligase (EC 6.3.4.9)(EC 6.3.4.10)(EC 6.3.4.11)(EC 6.3.4.15)
METABOLISM	Cofactors, Vitamins, Prosthetic Groups	Biotin	Biotin biosynthesis	Dethiobiotin_synthase_BioD_(EC_6.3.3.3)	Dethiobiotin synthase BioD (EC 6.3.3.3)	active	fig|1280.24396.peg.1524		Dethiobiotin synthase BioD (EC 6.3.3.3)
METABOLISM	Cofactors, Vitamins, Prosthetic Groups	Biotin	Biotin biosynthesis	Adenosylmethionine-8-amino-7-oxononanoate_aminotransferase_(EC_2.6.1.62)	Adenosylmethionine-8-amino-7-oxononanoate aminotransferase (EC 2.6.1.62)	active	fig|1280.24396.peg.1525		Adenosylmethionine-8-amino-7-oxononanoate aminotransferase (EC 2.6.1.62)
METABOLISM	Cofactors, Vitamins, Prosthetic Groups	Biotin	Biotin biosynthesis	3-ketoacyl-CoA_thiolase_(EC_2.3.1.16)	3-ketoacyl-CoA thiolase (EC 2.3.1.16)	active	fig|1280.24396.peg.2014		3-ketoacyl-CoA thiolase (EC 2.3.1.16) @ Acetyl-CoA acetyltransferase (EC 2.3.1.9)
METABOLISM	Cofactors, Vitamins, Prosthetic Groups	Biotin	Biotin biosynthesis	Long-chain-fatty-acid--CoA_ligase_(EC_6.2.1.3)	Long-chain-fatty-acid--CoA ligase (EC 6.2.1.3)	active	fig|1280.24396.peg.2015		Long-chain-fatty-acid--CoA ligase (EC 6.2.1.3)
METABOLISM	Cofactors, Vitamins, Prosthetic Groups	Biotin	Biotin biosynthesis	8-amino-7-oxononanoate_synthase_(EC_2.3.1.47)	8-amino-7-oxononanoate synthase (EC 2.3.1.47)	active	fig|1280.24396.peg.1527		8-amino-7-oxononanoate synthase (EC 2.3.1.47)
METABOLISM	Cofactors, Vitamins, Prosthetic Groups	Biotin	Biotin biosynthesis	Pimeloyl-CoA_synthase_(EC_6.2.1.14)	Pimeloyl-CoA synthase (EC 6.2.1.14)	active	fig|1280.24396.peg.1528		Pimeloyl-CoA synthase (EC 6.2.1.14)
METABOLISM	Cofactors, Vitamins, Prosthetic Groups	Biotin	Biotin biosynthesis	Substrate-specific_component_BioY_of_biotin_ECF_transporter	Substrate-specific component BioY of biotin ECF transporter	active	fig|1280.24396.peg.1674		Substrate-specific component BioY of biotin ECF transporter
METABOLISM	Fatty Acids, Lipids, and Isoprenoids	Fatty acids	Fatty acid catabolic operon fadN-fadA-fadE (yusJKL)	3-ketoacyl-CoA_thiolase_[fadN-fadA-fadE_operon]_(EC_2.3.1.16)	3-ketoacyl-CoA thiolase [fadN-fadA-fadE operon] (EC 2.3.1.16)	active	fig|1280.24396.peg.155		3-ketoacyl-CoA thiolase [fadN-fadA-fadE operon] (EC 2.3.1.16)
METABOLISM	Fatty Acids, Lipids, and Isoprenoids	Fatty acids	Fatty acid catabolic operon fadN-fadA-fadE (yusJKL)	Enoyl-CoA_hydratase_[fadN-fadA-fadE_operon]_(EC_4.2.1.17)	Enoyl-CoA hydratase [fadN-fadA-fadE operon] (EC 4.2.1.17)	active	fig|1280.24396.peg.154		3-hydroxyacyl-CoA dehydrogenase [fadN-fadA-fadE operon] (EC 1.1.1.35) / Enoyl-CoA hydratase [fadN-fadA-fadE operon] (EC 4.2.1.17)
METABOLISM	Fatty Acids, Lipids, and Isoprenoids	Fatty acids	Fatty acid catabolic operon fadN-fadA-fadE (yusJKL)	3-hydroxyacyl-CoA_dehydrogenase_[fadN-fadA-fadE_operon]_(EC_1.1.1.35)	3-hydroxyacyl-CoA dehydrogenase [fadN-fadA-fadE operon] (EC 1.1.1.35)	active	fig|1280.24396.peg.154		3-hydroxyacyl-CoA dehydrogenase [fadN-fadA-fadE operon] (EC 1.1.1.35) / Enoyl-CoA hydratase [fadN-fadA-fadE operon] (EC 4.2.1.17)
DNA PROCESSING	DNA Processing		Type I restriction-modification systems	Type_I_restriction-modification_system,_restriction_subunit_R_(EC_3.1.21.3)	Type I restriction-modification system, restriction subunit R (EC 3.1.21.3)	active	fig|1280.24396.peg.183		Type I restriction-modification system, restriction subunit R (EC 3.1.21.3)
DNA PROCESSING	DNA Processing		Type I restriction-modification systems	Type_I_restriction-modification_system,_DNA-methyltransferase_subunit_M_(EC_2.1.1.72)	Type I restriction-modification system, DNA-methyltransferase subunit M (EC 2.1.1.72)	active	fig|1280.24396.peg.2122		Type I restriction-modification system, DNA-methyltransferase subunit M (EC 2.1.1.72)
DNA PROCESSING	DNA Processing		Type I restriction-modification systems	Type_I_restriction-modification_system,_DNA-methyltransferase_subunit_M_(EC_2.1.1.72)	Type I restriction-modification system, DNA-methyltransferase subunit M (EC 2.1.1.72)	active	fig|1280.24396.peg.2381		Type I restriction-modification system, DNA-methyltransferase subunit M (EC 2.1.1.72)
DNA PROCESSING	DNA Processing		Type I restriction-modification systems	Type_I_restriction-modification_system,_restriction_subunit_R_(EC_3.1.21.3)	Type I restriction-modification system, restriction subunit R (EC 3.1.21.3)	active	fig|1280.24396.peg.184		Type I restriction-modification system, restriction subunit R (EC 3.1.21.3)
DNA PROCESSING	DNA Processing		Type I restriction-modification systems	Type_I_restriction-modification_system,_specificity_subunit_S	Type I restriction-modification system, specificity subunit S	active	fig|1280.24396.peg.2123		Type I restriction-modification system, specificity subunit S
DNA PROCESSING	DNA Processing		Type I restriction-modification systems	Type_I_restriction-modification_system,_specificity_subunit_S	Type I restriction-modification system, specificity subunit S	active	fig|1280.24396.peg.2380		Type I restriction-modification system, specificity subunit S
ENERGY	Energy and Precursor Metabolites Generation	Central Metabolism	Pyruvate metabolism II: acetyl-CoA, acetogenesis from pyruvate	Pyruvate_decarboxylase_(EC_4.1.1.1)	Pyruvate decarboxylase (EC 4.1.1.1)	active	fig|1280.24396.peg.191		Pyruvate decarboxylase (EC 4.1.1.1); Alpha-keto-acid decarboxylase (EC 4.1.1.-)
ENERGY	Energy and Precursor Metabolites Generation	Central Metabolism	Pyruvate metabolism II: acetyl-CoA, acetogenesis from pyruvate	NAD-independent_protein_deacetylase_AcuC	NAD-independent protein deacetylase AcuC	active	fig|1280.24396.peg.562		NAD-independent protein deacetylase AcuC
ENERGY	Energy and Precursor Metabolites Generation	Central Metabolism	Pyruvate metabolism II: acetyl-CoA, acetogenesis from pyruvate	Acetyltransferase_AcuA,_acetyl-CoA_synthetase_inhibitor	Acetyltransferase AcuA, acetyl-CoA synthetase inhibitor	active	fig|1280.24396.peg.563		Acetyltransferase AcuA, acetyl-CoA synthetase inhibitor
ENERGY	Energy and Precursor Metabolites Generation	Central Metabolism	Pyruvate metabolism II: acetyl-CoA, acetogenesis from pyruvate	Acetyl-CoA_synthetase_(EC_6.2.1.1)	Acetyl-CoA synthetase (EC 6.2.1.1)	active	fig|1280.24396.peg.565		Acetyl-CoA synthetase (EC 6.2.1.1)
ENERGY	Energy and Precursor Metabolites Generation	Central Metabolism	Pyruvate metabolism II: acetyl-CoA, acetogenesis from pyruvate	Acylphosphate_phosphohydrolase_(EC_3.6.1.7)	Acylphosphate phosphohydrolase (EC 3.6.1.7)	active	fig|1280.24396.peg.887		Acylphosphate phosphohydrolase (EC 3.6.1.7)
ENERGY	Energy and Precursor Metabolites Generation	Central Metabolism	Pyruvate metabolism II: acetyl-CoA, acetogenesis from pyruvate	Dihydrolipoamide_acetyltransferase_component_of_pyruvate_dehydrogenase_complex_(EC_2.3.1.12)	Dihydrolipoamide acetyltransferase component of pyruvate dehydrogenase complex (EC 2.3.1.12)	active	fig|1280.24396.peg.1263		Dihydrolipoamide acetyltransferase component of pyruvate dehydrogenase complex (EC 2.3.1.12)
ENERGY	Energy and Precursor Metabolites Generation	Central Metabolism	Pyruvate metabolism II: acetyl-CoA, acetogenesis from pyruvate	Pyruvate_dehydrogenase_E1_component_alpha_subunit_(EC_1.2.4.1)	Pyruvate dehydrogenase E1 component alpha subunit (EC 1.2.4.1)	active	fig|1280.24396.peg.1265		Pyruvate dehydrogenase E1 component alpha subunit (EC 1.2.4.1)
ENERGY	Energy and Precursor Metabolites Generation	Central Metabolism	Pyruvate metabolism II: acetyl-CoA, acetogenesis from pyruvate	Acetyl-CoA_synthetase_(EC_6.2.1.1)	Acetyl-CoA synthetase (EC 6.2.1.1)	active	fig|1280.24396.peg.564		Acetyl-CoA synthetase (EC 6.2.1.1)
ENERGY	Energy and Precursor Metabolites Generation	Central Metabolism	Pyruvate metabolism II: acetyl-CoA, acetogenesis from pyruvate	Dihydrolipoamide_dehydrogenase_of_pyruvate_dehydrogenase_complex_(EC_1.8.1.4)	Dihydrolipoamide dehydrogenase of pyruvate dehydrogenase complex (EC 1.8.1.4)	active	fig|1280.24396.peg.1262		Dihydrolipoamide dehydrogenase of pyruvate dehydrogenase complex (EC 1.8.1.4)
ENERGY	Energy and Precursor Metabolites Generation	Central Metabolism	Pyruvate metabolism II: acetyl-CoA, acetogenesis from pyruvate	Aldehyde_dehydrogenase_(EC_1.2.1.3)	Aldehyde dehydrogenase (EC 1.2.1.3)	active	fig|1280.24396.peg.2272		Aldehyde dehydrogenase (EC 1.2.1.3)
ENERGY	Energy and Precursor Metabolites Generation	Central Metabolism	Pyruvate metabolism II: acetyl-CoA, acetogenesis from pyruvate	NAD-dependent_protein_deacetylase_of_SIR2_family	NAD-dependent protein deacetylase of SIR2 family	active	fig|1280.24396.peg.57		NAD-dependent protein deacetylase of SIR2 family
ENERGY	Energy and Precursor Metabolites Generation	Central Metabolism	Pyruvate metabolism II: acetyl-CoA, acetogenesis from pyruvate	Acetaldehyde_dehydrogenase_(EC_1.2.1.10)	Acetaldehyde dehydrogenase (EC 1.2.1.10)	active	fig|1280.24396.peg.233		Acetaldehyde dehydrogenase (EC 1.2.1.10) / Alcohol dehydrogenase (EC 1.1.1.1)
ENERGY	Energy and Precursor Metabolites Generation	Central Metabolism	Pyruvate metabolism II: acetyl-CoA, acetogenesis from pyruvate	Pyruvate_dehydrogenase_(quinone)_(EC_1.2.5.1)	Pyruvate dehydrogenase (quinone) (EC 1.2.5.1)	active	fig|1280.24396.peg.513		Pyruvate dehydrogenase (quinone) (EC 1.2.5.1) @ Pyruvate oxidase, CidC
ENERGY	Energy and Precursor Metabolites Generation	Central Metabolism	Pyruvate metabolism II: acetyl-CoA, acetogenesis from pyruvate	Acetate_kinase_(EC_2.7.2.1)	Acetate kinase (EC 2.7.2.1)	active	fig|1280.24396.peg.587		Acetate kinase (EC 2.7.2.1)
ENERGY	Energy and Precursor Metabolites Generation	Central Metabolism	Pyruvate metabolism II: acetyl-CoA, acetogenesis from pyruvate	Pyruvate_dehydrogenase_E1_component_beta_subunit_(EC_1.2.4.1)	Pyruvate dehydrogenase E1 component beta subunit (EC 1.2.4.1)	active	fig|1280.24396.peg.1264		Pyruvate dehydrogenase E1 component beta subunit (EC 1.2.4.1)
ENERGY	Energy and Precursor Metabolites Generation	Central Metabolism	Pyruvate metabolism II: acetyl-CoA, acetogenesis from pyruvate	NAD-dependent_protein_deacetylase_of_SIR2_family	NAD-dependent protein deacetylase of SIR2 family	active	fig|1280.24396.peg.1749		NAD-dependent protein deacetylase of SIR2 family
ENERGY	Energy and Precursor Metabolites Generation	Central Metabolism	Pyruvate metabolism II: acetyl-CoA, acetogenesis from pyruvate	Phosphate_acetyltransferase_(EC_2.3.1.8)	Phosphate acetyltransferase (EC 2.3.1.8)	active	fig|1280.24396.peg.2002		Phosphate acetyltransferase (EC 2.3.1.8)
ENERGY	Energy and Precursor Metabolites Generation	Central Metabolism	Pyruvate metabolism II: acetyl-CoA, acetogenesis from pyruvate	Aldehyde_dehydrogenase_(EC_1.2.1.3)	Aldehyde dehydrogenase (EC 1.2.1.3)	active	fig|1280.24396.peg.2227		Aldehyde dehydrogenase (EC 1.2.1.3)
ENERGY	Energy and Precursor Metabolites Generation	Central Metabolism	Pyruvate metabolism II: acetyl-CoA, acetogenesis from pyruvate	Aldehyde_dehydrogenase_(EC_1.2.1.3)	Aldehyde dehydrogenase (EC 1.2.1.3)	active	fig|1280.24396.peg.2399		Aldehyde dehydrogenase (EC 1.2.1.3)
METABOLISM	Amino Acids and Derivatives	Arginine; urea cycle, creatine, polyamines	Arginine biosynthesis	N-acetyl-gamma-glutamyl-phosphate_reductase_(EC_1.2.1.38)	N-acetyl-gamma-glutamyl-phosphate reductase (EC 1.2.1.38)	likely	fig|1280.24396.peg.195		N-acetyl-gamma-glutamyl-phosphate reductase (EC 1.2.1.38)
METABOLISM	Amino Acids and Derivatives	Arginine; urea cycle, creatine, polyamines	Arginine biosynthesis	N-acetyl-gamma-glutamyl-phosphate_reductase_(EC_1.2.1.38)	N-acetyl-gamma-glutamyl-phosphate reductase (EC 1.2.1.38)	likely	fig|1280.24396.peg.196		N-acetyl-gamma-glutamyl-phosphate reductase (EC 1.2.1.38)
METABOLISM	Amino Acids and Derivatives	Arginine; urea cycle, creatine, polyamines	Arginine biosynthesis	Glutamate_N-acetyltransferase_(EC_2.3.1.35)	Glutamate N-acetyltransferase (EC 2.3.1.35)	likely	fig|1280.24396.peg.197		Glutamate N-acetyltransferase (EC 2.3.1.35) @ N-acetylglutamate synthase (EC 2.3.1.1)
METABOLISM	Amino Acids and Derivatives	Arginine; urea cycle, creatine, polyamines	Arginine biosynthesis	Ornithine_carbamoyltransferase_(EC_2.1.3.3)	Ornithine carbamoyltransferase (EC 2.1.3.3)	likely	fig|1280.24396.peg.411		Ornithine carbamoyltransferase (EC 2.1.3.3)
METABOLISM	Amino Acids and Derivatives	Arginine; urea cycle, creatine, polyamines	Arginine biosynthesis	Ornithine_carbamoyltransferase_(EC_2.1.3.3)	Ornithine carbamoyltransferase (EC 2.1.3.3)	likely	fig|1280.24396.peg.1191		Ornithine carbamoyltransferase (EC 2.1.3.3)
METABOLISM	Amino Acids and Derivatives	Arginine; urea cycle, creatine, polyamines	Arginine biosynthesis	Argininosuccinate_lyase_(EC_4.3.2.1)	Argininosuccinate lyase (EC 4.3.2.1)	likely	fig|1280.24396.peg.1396		Argininosuccinate lyase (EC 4.3.2.1)
METABOLISM	Amino Acids and Derivatives	Arginine; urea cycle, creatine, polyamines	Arginine biosynthesis	N-acetylglutamate_synthase_(EC_2.3.1.1)	N-acetylglutamate synthase (EC 2.3.1.1)	likely	fig|1280.24396.peg.197		Glutamate N-acetyltransferase (EC 2.3.1.35) @ N-acetylglutamate synthase (EC 2.3.1.1)
METABOLISM	Amino Acids and Derivatives	Arginine; urea cycle, creatine, polyamines	Arginine biosynthesis	Glutamate_N-acetyltransferase_(EC_2.3.1.35)	Glutamate N-acetyltransferase (EC 2.3.1.35)	likely	fig|1280.24396.peg.198		Glutamate N-acetyltransferase (EC 2.3.1.35) @ N-acetylglutamate synthase (EC 2.3.1.1)
METABOLISM	Amino Acids and Derivatives	Arginine; urea cycle, creatine, polyamines	Arginine biosynthesis	N-acetylglutamate_kinase_(EC_2.7.2.8)	N-acetylglutamate kinase (EC 2.7.2.8)	likely	fig|1280.24396.peg.199		N-acetylglutamate kinase (EC 2.7.2.8)
METABOLISM	Amino Acids and Derivatives	Arginine; urea cycle, creatine, polyamines	Arginine biosynthesis	N-acetylglutamate_synthase_(EC_2.3.1.1)	N-acetylglutamate synthase (EC 2.3.1.1)	likely	fig|1280.24396.peg.198		Glutamate N-acetyltransferase (EC 2.3.1.35) @ N-acetylglutamate synthase (EC 2.3.1.1)
METABOLISM	Amino Acids and Derivatives	Arginine; urea cycle, creatine, polyamines	Arginine biosynthesis	Argininosuccinate_synthase_(EC_6.3.4.5)	Argininosuccinate synthase (EC 6.3.4.5)	likely	fig|1280.24396.peg.1395		Argininosuccinate synthase (EC 6.3.4.5)
METABOLISM	Fatty Acids, Lipids, and Isoprenoids	Fatty acids	Fatty Acid Biosynthesis FASII	4'-phosphopantetheinyl_transferase_(EC_2.7.8.-)	4'-phosphopantetheinyl transferase (EC 2.7.8.-)	active	fig|1280.24396.peg.201		4'-phosphopantetheinyl transferase (EC 2.7.8.-)
METABOLISM	Fatty Acids, Lipids, and Isoprenoids	Fatty acids	Fatty Acid Biosynthesis FASII	Biotin_carboxylase_of_acetyl-CoA_carboxylase_(EC_6.3.4.14)	Biotin carboxylase of acetyl-CoA carboxylase (EC 6.3.4.14)	active	fig|1280.24396.peg.762		Biotin carboxylase of acetyl-CoA carboxylase (EC 6.3.4.14)
METABOLISM	Fatty Acids, Lipids, and Isoprenoids	Fatty acids	Fatty Acid Biosynthesis FASII	3-hydroxyacyl-[acyl-carrier-protein]_dehydratase,_FabZ_form_(EC_4.2.1.59)	3-hydroxyacyl-[acyl-carrier-protein] dehydratase, FabZ form (EC 4.2.1.59)	active	fig|1280.24396.peg.2250		3-hydroxyacyl-[acyl-carrier-protein] dehydratase, FabZ form (EC 4.2.1.59)
METABOLISM	Fatty Acids, Lipids, and Isoprenoids	Fatty acids	Fatty Acid Biosynthesis FASII	Acyl_carrier_protein	Acyl carrier protein	active	fig|1280.24396.peg.1123		Acyl carrier protein
METABOLISM	Fatty Acids, Lipids, and Isoprenoids	Fatty acids	Fatty Acid Biosynthesis FASII	Malonyl_CoA-acyl_carrier_protein_transacylase_(EC_2.3.1.39)	Malonyl CoA-acyl carrier protein transacylase (EC 2.3.1.39)	active	fig|1280.24396.peg.1125		Malonyl CoA-acyl carrier protein transacylase (EC 2.3.1.39)
METABOLISM	Fatty Acids, Lipids, and Isoprenoids	Fatty acids	Fatty Acid Biosynthesis FASII	Enoyl-[acyl-carrier-protein]_reductase_[NADH]_(EC_1.3.1.9)	Enoyl-[acyl-carrier-protein] reductase [NADH] (EC 1.3.1.9)	active	fig|1280.24396.peg.1347		Enoyl-[acyl-carrier-protein] reductase [NADH] (EC 1.3.1.9)
METABOLISM	Fatty Acids, Lipids, and Isoprenoids	Fatty acids	Fatty Acid Biosynthesis FASII	3-oxoacyl-[acyl-carrier-protein]_synthase,_KASIII_(EC_2.3.1.180)	3-oxoacyl-[acyl-carrier-protein] synthase, KASIII (EC 2.3.1.180)	active	fig|1280.24396.peg.1374		3-oxoacyl-[acyl-carrier-protein] synthase, KASIII (EC 2.3.1.180)
METABOLISM	Fatty Acids, Lipids, and Isoprenoids	Fatty acids	Fatty Acid Biosynthesis FASII	Holo-[acyl-carrier-protein]_synthase_(EC_2.7.8.7)	Holo-[acyl-carrier-protein] synthase (EC 2.7.8.7)	active	fig|1280.24396.peg.2545		Holo-[acyl-carrier-protein] synthase (EC 2.7.8.7)
METABOLISM	Fatty Acids, Lipids, and Isoprenoids	Fatty acids	Fatty Acid Biosynthesis FASII	Acetyl-coenzyme_A_carboxyl_transferase_beta_chain_(EC_6.4.1.2)	Acetyl-coenzyme A carboxyl transferase beta chain (EC 6.4.1.2)	active	fig|1280.24396.peg.597		Acetyl-coenzyme A carboxyl transferase beta chain (EC 6.4.1.2)
METABOLISM	Fatty Acids, Lipids, and Isoprenoids	Fatty acids	Fatty Acid Biosynthesis FASII	Acetyl-coenzyme_A_carboxyl_transferase_alpha_chain_(EC_6.4.1.2)	Acetyl-coenzyme A carboxyl transferase alpha chain (EC 6.4.1.2)	active	fig|1280.24396.peg.598		Acetyl-coenzyme A carboxyl transferase alpha chain (EC 6.4.1.2)
METABOLISM	Fatty Acids, Lipids, and Isoprenoids	Fatty acids	Fatty Acid Biosynthesis FASII	Biotin_carboxyl_carrier_protein_of_acetyl-CoA_carboxylase	Biotin carboxyl carrier protein of acetyl-CoA carboxylase	active	fig|1280.24396.peg.761		Biotin carboxyl carrier protein of acetyl-CoA carboxylase
METABOLISM	Fatty Acids, Lipids, and Isoprenoids	Fatty acids	Fatty Acid Biosynthesis FASII	3-oxoacyl-[acyl-carrier_protein]_reductase_(EC_1.1.1.100),_FadG	3-oxoacyl-[acyl-carrier protein] reductase (EC 1.1.1.100), FadG	active	fig|1280.24396.peg.1124		3-oxoacyl-[acyl-carrier protein] reductase (EC 1.1.1.100), FadG
METABOLISM	Fatty Acids, Lipids, and Isoprenoids	Fatty acids	Fatty Acid Biosynthesis FASII	3-oxoacyl-[acyl-carrier-protein]_synthase,_KASII_(EC_2.3.1.179)	3-oxoacyl-[acyl-carrier-protein] synthase, KASII (EC 2.3.1.179)	active	fig|1280.24396.peg.1373		3-oxoacyl-[acyl-carrier-protein] synthase, KASII (EC 2.3.1.179)
ENERGY	Energy and Precursor Metabolites Generation	Central Metabolism	Methylglyoxal Metabolism	Aldehyde_dehydrogenase_B_(EC_1.2.1.22)	Aldehyde dehydrogenase B (EC 1.2.1.22)	likely	fig|1280.24396.peg.213		Aldehyde dehydrogenase B (EC 1.2.1.22)
ENERGY	Energy and Precursor Metabolites Generation	Central Metabolism	Methylglyoxal Metabolism	Aldehyde_dehydrogenase_(EC_1.2.1.3)	Aldehyde dehydrogenase (EC 1.2.1.3)	likely	fig|1280.24396.peg.2227		Aldehyde dehydrogenase (EC 1.2.1.3)
ENERGY	Energy and Precursor Metabolites Generation	Central Metabolism	Methylglyoxal Metabolism	Aldehyde_dehydrogenase_(EC_1.2.1.3)	Aldehyde dehydrogenase (EC 1.2.1.3)	likely	fig|1280.24396.peg.2272		Aldehyde dehydrogenase (EC 1.2.1.3)
ENERGY	Energy and Precursor Metabolites Generation	Central Metabolism	Methylglyoxal Metabolism	Aldehyde_dehydrogenase_(EC_1.2.1.3)	Aldehyde dehydrogenase (EC 1.2.1.3)	likely	fig|1280.24396.peg.2399		Aldehyde dehydrogenase (EC 1.2.1.3)
METABOLISM	Nucleosides and Nucleotides		Adenosyl nucleosidases	Purine_nucleoside_phosphorylase_(EC_2.4.2.1)	Purine nucleoside phosphorylase (EC 2.4.2.1)	active	fig|1280.24396.peg.245		Purine nucleoside phosphorylase (EC 2.4.2.1)
METABOLISM	Nucleosides and Nucleotides		Adenosyl nucleosidases	5'-methylthioadenosine_nucleosidase_(EC_3.2.2.16)	5'-methylthioadenosine nucleosidase (EC 3.2.2.16)	active	fig|1280.24396.peg.691		5'-methylthioadenosine nucleosidase (EC 3.2.2.16) @ S-adenosylhomocysteine nucleosidase (EC 3.2.2.9)
METABOLISM	Nucleosides and Nucleotides		Adenosyl nucleosidases	S-adenosylhomocysteine_nucleosidase_(EC_3.2.2.9)	S-adenosylhomocysteine nucleosidase (EC 3.2.2.9)	active	fig|1280.24396.peg.691		5'-methylthioadenosine nucleosidase (EC 3.2.2.16) @ S-adenosylhomocysteine nucleosidase (EC 3.2.2.9)
METABOLISM	Nucleosides and Nucleotides		Adenosyl nucleosidases	Purine_nucleoside_phosphorylase_(EC_2.4.2.1)	Purine nucleoside phosphorylase (EC 2.4.2.1)	active	fig|1280.24396.peg.2211		Purine nucleoside phosphorylase (EC 2.4.2.1)
METABOLISM	Iron acquisition and metabolism	Siderophores	Siderophore Staphylobactin	Siderophore_staphylobactin_biosynthesis_protein_SbnF	Siderophore staphylobactin biosynthesis protein SbnF	active	fig|1280.24396.peg.261		Siderophore staphylobactin biosynthesis protein SbnF @ Siderophore synthetase superfamily, group C
METABOLISM	Iron acquisition and metabolism	Siderophores	Siderophore Staphylobactin	Siderophore_staphylobactin_biosynthesis_protein_SbnE	Siderophore staphylobactin biosynthesis protein SbnE	active	fig|1280.24396.peg.262		Siderophore staphylobactin biosynthesis protein SbnE @ Siderophore synthetase superfamily, group A
METABOLISM	Iron acquisition and metabolism	Siderophores	Siderophore Staphylobactin	Siderophore_staphylobactin_biosynthesis_protein_SbnB,_cyclodeaminase	Siderophore staphylobactin biosynthesis protein SbnB, cyclodeaminase	active	fig|1280.24396.peg.265		Siderophore staphylobactin biosynthesis protein SbnB, cyclodeaminase
METABOLISM	Iron acquisition and metabolism	Siderophores	Siderophore Staphylobactin	Siderophore_staphylobactin_ABC_transporter,_substrate-binding_protein_SirA	Siderophore staphylobactin ABC transporter, substrate-binding protein SirA	active	fig|1280.24396.peg.267		Siderophore staphylobactin ABC transporter, substrate-binding protein SirA
METABOLISM	Iron acquisition and metabolism	Siderophores	Siderophore Staphylobactin	Siderophore_staphylobactin_biosynthesis_protein_SbnH	Siderophore staphylobactin biosynthesis protein SbnH	active	fig|1280.24396.peg.259		Siderophore staphylobactin biosynthesis protein SbnH
METABOLISM	Iron acquisition and metabolism	Siderophores	Siderophore Staphylobactin	Siderophore_staphylobactin_biosynthesis_protein_SbnD	Siderophore staphylobactin biosynthesis protein SbnD	active	fig|1280.24396.peg.263		Siderophore staphylobactin biosynthesis protein SbnD
METABOLISM	Iron acquisition and metabolism	Siderophores	Siderophore Staphylobactin	Siderophore_staphylobactin_ABC_transporter,_permease_protein_SirB	Siderophore staphylobactin ABC transporter, permease protein SirB	active	fig|1280.24396.peg.268		Siderophore staphylobactin ABC transporter, permease protein SirB
METABOLISM	Iron acquisition and metabolism	Siderophores	Siderophore Staphylobactin	Siderophore_staphylobactin_ABC_transporter,_permease_protein_SirC	Siderophore staphylobactin ABC transporter, permease protein SirC	active	fig|1280.24396.peg.269		Siderophore staphylobactin ABC transporter, permease protein SirC
METABOLISM	Iron acquisition and metabolism	Siderophores	Siderophore Staphylobactin	Siderophore_staphylobactin_biosynthesis_protein_SbnI	Siderophore staphylobactin biosynthesis protein SbnI	active	fig|1280.24396.peg.258		Siderophore staphylobactin biosynthesis protein SbnI
METABOLISM	Iron acquisition and metabolism	Siderophores	Siderophore Staphylobactin	Siderophore_staphylobactin_biosynthesis_protein_SbnG	Siderophore staphylobactin biosynthesis protein SbnG	active	fig|1280.24396.peg.260		Siderophore staphylobactin biosynthesis protein SbnG
METABOLISM	Iron acquisition and metabolism	Siderophores	Siderophore Staphylobactin	Siderophore_staphylobactin_biosynthesis_protein_SbnC	Siderophore staphylobactin biosynthesis protein SbnC	active	fig|1280.24396.peg.264		Siderophore staphylobactin biosynthesis protein SbnC @ Siderophore synthetase superfamily, group B
METABOLISM	Iron acquisition and metabolism	Siderophores	Siderophore Staphylobactin	Siderophore_staphylobactin_biosynthesis_protein_SbnA	Siderophore staphylobactin biosynthesis protein SbnA	active	fig|1280.24396.peg.266		Siderophore staphylobactin biosynthesis protein SbnA
STRESS RESPONSE, DEFENSE, VIRULENCE	Stress Response, Defense and Virulence	Stress Response	Hydroxy-fatty acid production as stress response	Oleate_hydratase_(EC_4.2.1.53)	Oleate hydratase (EC 4.2.1.53)	active	fig|1280.24396.peg.274		Oleate hydratase (EC 4.2.1.53)
METABOLISM	Metabolite damage and its repair or mitigation		Damaged nicotinamide nucleotide NAD(P)HX repair	ADP-dependent_(S)-NAD(P)H-hydrate_dehydratase_(EC_4.2.1.136)	ADP-dependent (S)-NAD(P)H-hydrate dehydratase (EC 4.2.1.136)	likely	fig|1280.24396.peg.324		ADP-dependent (S)-NAD(P)H-hydrate dehydratase (EC 4.2.1.136)
STRESS RESPONSE, DEFENSE, VIRULENCE	Stress Response, Defense and Virulence	Resistance to antibiotics and toxic compounds	Antibiotic targets in DNA processing	DNA_gyrase_subunit_A_(EC_5.99.1.3)	DNA gyrase subunit A (EC 5.99.1.3)	active	fig|1280.24396.peg.325		DNA gyrase subunit A (EC 5.99.1.3)
STRESS RESPONSE, DEFENSE, VIRULENCE	Stress Response, Defense and Virulence	Resistance to antibiotics and toxic compounds	Antibiotic targets in DNA processing	DNA_gyrase_subunit_B_(EC_5.99.1.3)	DNA gyrase subunit B (EC 5.99.1.3)	active	fig|1280.24396.peg.326		DNA gyrase subunit B (EC 5.99.1.3)
STRESS RESPONSE, DEFENSE, VIRULENCE	Stress Response, Defense and Virulence	Resistance to antibiotics and toxic compounds	Antibiotic targets in DNA processing	DNA_topoisomerase_IV_subunit_B_(EC_5.99.1.3)	DNA topoisomerase IV subunit B (EC 5.99.1.3)	active	fig|1280.24396.peg.936		DNA topoisomerase IV subunit B (EC 5.99.1.3)
STRESS RESPONSE, DEFENSE, VIRULENCE	Stress Response, Defense and Virulence	Resistance to antibiotics and toxic compounds	Antibiotic targets in DNA processing	DNA_topoisomerase_IV_subunit_A_(EC_5.99.1.3)	DNA topoisomerase IV subunit A (EC 5.99.1.3)	active	fig|1280.24396.peg.935		DNA topoisomerase IV subunit A (EC 5.99.1.3)
DNA PROCESSING	DNA Processing	DNA replication	DNA topoisomerases, Type II, ATP-dependent	DNA_gyrase_subunit_B_(EC_5.99.1.3)	DNA gyrase subunit B (EC 5.99.1.3)	active	fig|1280.24396.peg.326		DNA gyrase subunit B (EC 5.99.1.3)
DNA PROCESSING	DNA Processing	DNA replication	DNA topoisomerases, Type II, ATP-dependent	DNA_gyrase_subunit_A_(EC_5.99.1.3)	DNA gyrase subunit A (EC 5.99.1.3)	active	fig|1280.24396.peg.325		DNA gyrase subunit A (EC 5.99.1.3)
DNA PROCESSING	DNA Processing	DNA replication	DNA topoisomerases, Type II, ATP-dependent	DNA_topoisomerase_IV_subunit_A_(EC_5.99.1.3)	DNA topoisomerase IV subunit A (EC 5.99.1.3)	active	fig|1280.24396.peg.935		DNA topoisomerase IV subunit A (EC 5.99.1.3)
DNA PROCESSING	DNA Processing	DNA replication	DNA topoisomerases, Type II, ATP-dependent	DNA_topoisomerase_IV_subunit_B_(EC_5.99.1.3)	DNA topoisomerase IV subunit B (EC 5.99.1.3)	active	fig|1280.24396.peg.936		DNA topoisomerase IV subunit B (EC 5.99.1.3)
METABOLISM	Amino Acids and Derivatives	Histidine Metabolism	Histidine Biosynthesis -- gjo	Imidazoleglycerol-phosphate_dehydratase_(EC_4.2.1.19)	Imidazoleglycerol-phosphate dehydratase (EC 4.2.1.19)	active	fig|1280.24396.peg.369		Imidazoleglycerol-phosphate dehydratase (EC 4.2.1.19)
METABOLISM	Amino Acids and Derivatives	Histidine Metabolism	Histidine Biosynthesis -- gjo	Phosphoribosylformimino-5-aminoimidazole_carboxamide_ribotide_isomerase_(EC_5.3.1.16)	Phosphoribosylformimino-5-aminoimidazole carboxamide ribotide isomerase (EC 5.3.1.16)	active	fig|1280.24396.peg.371		Phosphoribosylformimino-5-aminoimidazole carboxamide ribotide isomerase (EC 5.3.1.16)
METABOLISM	Amino Acids and Derivatives	Histidine Metabolism	Histidine Biosynthesis -- gjo	Imidazole_glycerol_phosphate_synthase_cyclase_subunit	Imidazole glycerol phosphate synthase cyclase subunit	active	fig|1280.24396.peg.372		Imidazole glycerol phosphate synthase cyclase subunit
METABOLISM	Amino Acids and Derivatives	Histidine Metabolism	Histidine Biosynthesis -- gjo	Histidinol-phosphate_aminotransferase_(EC_2.6.1.9)	Histidinol-phosphate aminotransferase (EC 2.6.1.9)	active	fig|1280.24396.peg.368		Histidinol-phosphate aminotransferase (EC 2.6.1.9)
METABOLISM	Amino Acids and Derivatives	Histidine Metabolism	Histidine Biosynthesis -- gjo	Phosphoribosyl-ATP_pyrophosphatase_(EC_3.6.1.31)	Phosphoribosyl-ATP pyrophosphatase (EC 3.6.1.31)	active	fig|1280.24396.peg.373		Phosphoribosyl-AMP cyclohydrolase (EC 3.5.4.19) / Phosphoribosyl-ATP pyrophosphatase (EC 3.6.1.31)
METABOLISM	Amino Acids and Derivatives	Histidine Metabolism	Histidine Biosynthesis -- gjo	Phosphoribosyl-AMP_cyclohydrolase_(EC_3.5.4.19)	Phosphoribosyl-AMP cyclohydrolase (EC 3.5.4.19)	active	fig|1280.24396.peg.373		Phosphoribosyl-AMP cyclohydrolase (EC 3.5.4.19) / Phosphoribosyl-ATP pyrophosphatase (EC 3.6.1.31)
METABOLISM	Amino Acids and Derivatives	Histidine Metabolism	Histidine Biosynthesis -- gjo	Adenylosuccinate_synthetase_(EC_6.3.4.4)	Adenylosuccinate synthetase (EC 6.3.4.4)	active	fig|1280.24396.peg.314		Adenylosuccinate synthetase (EC 6.3.4.4)
METABOLISM	Amino Acids and Derivatives	Histidine Metabolism	Histidine Biosynthesis -- gjo	ATP_phosphoribosyltransferase_regulatory_subunit_(EC_2.4.2.17)	ATP phosphoribosyltransferase regulatory subunit (EC 2.4.2.17)	active	fig|1280.24396.peg.365		ATP phosphoribosyltransferase regulatory subunit (EC 2.4.2.17)
METABOLISM	Amino Acids and Derivatives	Histidine Metabolism	Histidine Biosynthesis -- gjo	ATP_phosphoribosyltransferase_(EC_2.4.2.17)_=>_HisGs	ATP phosphoribosyltransferase (EC 2.4.2.17) => HisGs	active	fig|1280.24396.peg.366		ATP phosphoribosyltransferase (EC 2.4.2.17) => HisGs
METABOLISM	Amino Acids and Derivatives	Histidine Metabolism	Histidine Biosynthesis -- gjo	Histidinol_dehydrogenase_(EC_1.1.1.23)	Histidinol dehydrogenase (EC 1.1.1.23)	active	fig|1280.24396.peg.367		Histidinol dehydrogenase (EC 1.1.1.23)
METABOLISM	Amino Acids and Derivatives	Histidine Metabolism	Histidine Biosynthesis -- gjo	Imidazole_glycerol_phosphate_synthase_amidotransferase_subunit_HisH	Imidazole glycerol phosphate synthase amidotransferase subunit HisH	active	fig|1280.24396.peg.370		Imidazole glycerol phosphate synthase amidotransferase subunit HisH
PROTEIN PROCESSING	Protein Fate (folding, modification, targeting, degradation)	Protein targeting, sorting, translocation	SecY2-SecA2 Specialized Transport System	Protein_translocase_subunit_SecY_clustered_with_accessory_secretion_system	Protein translocase subunit SecY clustered with accessory secretion system	active	fig|1280.24396.peg.392		Protein translocase subunit SecY clustered with accessory secretion system
PROTEIN PROCESSING	Protein Fate (folding, modification, targeting, degradation)	Protein targeting, sorting, translocation	SecY2-SecA2 Specialized Transport System	Protein_translocase_subunit_SecA_clustered_with_accessory_secretion_system	Protein translocase subunit SecA clustered with accessory secretion system	active	fig|1280.24396.peg.396		Protein translocase subunit SecA clustered with accessory secretion system
PROTEIN PROCESSING	Protein Fate (folding, modification, targeting, degradation)	Protein targeting, sorting, translocation	SecY2-SecA2 Specialized Transport System	Accessory_secretory_protein_Asp1	Accessory secretory protein Asp1	active	fig|1280.24396.peg.393		Accessory secretory protein Asp1
PROTEIN PROCESSING	Protein Fate (folding, modification, targeting, degradation)	Protein targeting, sorting, translocation	SecY2-SecA2 Specialized Transport System	Accessory_secretory_protein_Asp3	Accessory secretory protein Asp3	active	fig|1280.24396.peg.395		Accessory secretory protein Asp3
PROTEIN PROCESSING	Protein Fate (folding, modification, targeting, degradation)	Protein targeting, sorting, translocation	SecY2-SecA2 Specialized Transport System	Poly(glycerol-phosphate)_alpha-glucosyltransferase_GftA_(EC_2.4.1.52)	Poly(glycerol-phosphate) alpha-glucosyltransferase GftA (EC 2.4.1.52)	active	fig|1280.24396.peg.397		Poly(glycerol-phosphate) alpha-glucosyltransferase GftA (EC 2.4.1.52)
PROTEIN PROCESSING	Protein Fate (folding, modification, targeting, degradation)	Protein targeting, sorting, translocation	SecY2-SecA2 Specialized Transport System	GftB:_Glycosyl_transferase,_family_8	GftB: Glycosyl transferase, family 8	active	fig|1280.24396.peg.398		GftB: Glycosyl transferase, family 8
PROTEIN PROCESSING	Protein Fate (folding, modification, targeting, degradation)	Protein targeting, sorting, translocation	SecY2-SecA2 Specialized Transport System	Accessory_secretory_protein_Asp2	Accessory secretory protein Asp2	active	fig|1280.24396.peg.394		Accessory secretory protein Asp2
METABOLISM	Amino Acids and Derivatives	Arginine; urea cycle, creatine, polyamines	Urea cycle	Ornithine_carbamoyltransferase_(EC_2.1.3.3)	Ornithine carbamoyltransferase (EC 2.1.3.3)	active	fig|1280.24396.peg.411		Ornithine carbamoyltransferase (EC 2.1.3.3)
METABOLISM	Amino Acids and Derivatives	Arginine; urea cycle, creatine, polyamines	Urea cycle	Argininosuccinate_lyase_(EC_4.3.2.1)	Argininosuccinate lyase (EC 4.3.2.1)	active	fig|1280.24396.peg.1396		Argininosuccinate lyase (EC 4.3.2.1)
METABOLISM	Amino Acids and Derivatives	Arginine; urea cycle, creatine, polyamines	Urea cycle	Ornithine_carbamoyltransferase_(EC_2.1.3.3)	Ornithine carbamoyltransferase (EC 2.1.3.3)	active	fig|1280.24396.peg.1191		Ornithine carbamoyltransferase (EC 2.1.3.3)
METABOLISM	Amino Acids and Derivatives	Arginine; urea cycle, creatine, polyamines	Urea cycle	Argininosuccinate_synthase_(EC_6.3.4.5)	Argininosuccinate synthase (EC 6.3.4.5)	active	fig|1280.24396.peg.1395		Argininosuccinate synthase (EC 6.3.4.5)
METABOLISM	Amino Acids and Derivatives	Arginine; urea cycle, creatine, polyamines	Urea cycle	Arginase_(EC_3.5.3.1)	Arginase (EC 3.5.3.1)	active	fig|1280.24396.peg.2188		Arginase (EC 3.5.3.1)
STRESS RESPONSE, DEFENSE, VIRULENCE	Stress Response, Defense and Virulence	Stress Response	Glutathione: Redox cycle	Glutathione_peroxidase_(EC_1.11.1.9)	Glutathione peroxidase (EC 1.11.1.9)	active	fig|1280.24396.peg.428		Glutathione peroxidase (EC 1.11.1.9) @ Thioredoxin peroxidase (EC 1.11.1.15)
STRESS RESPONSE, DEFENSE, VIRULENCE	Stress Response, Defense and Virulence	Stress Response	Glutathione: Redox cycle	Glutathione_peroxidase_(EC_1.11.1.9)	Glutathione peroxidase (EC 1.11.1.9)	active	fig|1280.24396.peg.992		Glutathione peroxidase (EC 1.11.1.9) @ Thioredoxin peroxidase (EC 1.11.1.15)
METABOLISM	Nucleosides and Nucleotides		Ribonucleotide reduction	Ribonucleotide_reductase_of_class_III_(anaerobic),_activating_protein_(EC_1.97.1.4)	Ribonucleotide reductase of class III (anaerobic), activating protein (EC 1.97.1.4)	active	fig|1280.24396.peg.434		Ribonucleotide reductase of class III (anaerobic), activating protein (EC 1.97.1.4)
METABOLISM	Nucleosides and Nucleotides		Ribonucleotide reduction	Ribonucleotide_reductase_of_class_Ib_(aerobic),_alpha_subunit_(EC_1.17.4.1)	Ribonucleotide reductase of class Ib (aerobic), alpha subunit (EC 1.17.4.1)	active	fig|1280.24396.peg.1876		Ribonucleotide reductase of class Ib (aerobic), alpha subunit (EC 1.17.4.1)
METABOLISM	Nucleosides and Nucleotides		Ribonucleotide reduction	Ribonucleotide_reduction_protein_NrdI	Ribonucleotide reduction protein NrdI	active	fig|1280.24396.peg.1877		Ribonucleotide reduction protein NrdI
METABOLISM	Nucleosides and Nucleotides		Ribonucleotide reduction	Ribonucleotide_reductase_transcriptional_regulator_NrdR	Ribonucleotide reductase transcriptional regulator NrdR	active	fig|1280.24396.peg.611		Ribonucleotide reductase transcriptional regulator NrdR
METABOLISM	Nucleosides and Nucleotides		Ribonucleotide reduction	Ribonucleotide_reductase_of_class_III_(anaerobic),_large_subunit_(EC_1.17.4.2)	Ribonucleotide reductase of class III (anaerobic), large subunit (EC 1.17.4.2)	active	fig|1280.24396.peg.433		Ribonucleotide reductase of class III (anaerobic), large subunit (EC 1.17.4.2)
METABOLISM	Nucleosides and Nucleotides		Ribonucleotide reduction	Ribonucleotide_reductase_of_class_Ib_(aerobic),_beta_subunit_(EC_1.17.4.1)	Ribonucleotide reductase of class Ib (aerobic), beta subunit (EC 1.17.4.1)	active	fig|1280.24396.peg.1875		Ribonucleotide reductase of class Ib (aerobic), beta subunit (EC 1.17.4.1)
STRESS RESPONSE, DEFENSE, VIRULENCE	Stress Response, Defense and Virulence	Stress Response: Osmotic stress	Choline uptake and conversion to betaine clusters	FIG009707:_Betaine_operon_transcriptional_regulator	FIG009707: Betaine operon transcriptional regulator	active	fig|1280.24396.peg.437		FIG009707: Betaine operon transcriptional regulator
STRESS RESPONSE, DEFENSE, VIRULENCE	Stress Response, Defense and Virulence	Stress Response: Osmotic stress	Choline uptake and conversion to betaine clusters	Glycine_betaine_transporter_OpuD	Glycine betaine transporter OpuD	active	fig|1280.24396.peg.942		Glycine betaine transporter OpuD
STRESS RESPONSE, DEFENSE, VIRULENCE	Stress Response, Defense and Virulence	Stress Response: Osmotic stress	Choline uptake and conversion to betaine clusters	Choline_ABC_transport_system,_ATP-binding_protein_OpuBA	Choline ABC transport system, ATP-binding protein OpuBA	active	fig|1280.24396.peg.1504		Choline ABC transport system, ATP-binding protein OpuBA
STRESS RESPONSE, DEFENSE, VIRULENCE	Stress Response, Defense and Virulence	Stress Response: Osmotic stress	Choline uptake and conversion to betaine clusters	Choline_ABC_transport_system,_permease_protein_OpuBD	Choline ABC transport system, permease protein OpuBD	active	fig|1280.24396.peg.1507		Choline ABC transport system, permease protein OpuBD
STRESS RESPONSE, DEFENSE, VIRULENCE	Stress Response, Defense and Virulence	Stress Response: Osmotic stress	Choline uptake and conversion to betaine clusters	Glycine_betaine_ABC_transport_system,_ATP-binding_protein_OpuAA_(EC_3.6.3.32)	Glycine betaine ABC transport system, ATP-binding protein OpuAA (EC 3.6.3.32)	active	fig|1280.24396.peg.1885		Glycine betaine ABC transport system, ATP-binding protein OpuAA (EC 3.6.3.32)
STRESS RESPONSE, DEFENSE, VIRULENCE	Stress Response, Defense and Virulence	Stress Response: Osmotic stress	Choline uptake and conversion to betaine clusters	Choline_dehydrogenase_(EC_1.1.99.1)	Choline dehydrogenase (EC 1.1.99.1)	active	fig|1280.24396.peg.439		Choline dehydrogenase (EC 1.1.99.1)
STRESS RESPONSE, DEFENSE, VIRULENCE	Stress Response, Defense and Virulence	Stress Response: Osmotic stress	Choline uptake and conversion to betaine clusters	Choline_ABC_transport_system,_permease_protein_OpuBB	Choline ABC transport system, permease protein OpuBB	active	fig|1280.24396.peg.1505		Choline ABC transport system, permease protein OpuBB
STRESS RESPONSE, DEFENSE, VIRULENCE	Stress Response, Defense and Virulence	Stress Response: Osmotic stress	Choline uptake and conversion to betaine clusters	Choline_ABC_transport_system,_choline-binding_protein_OpuBC	Choline ABC transport system, choline-binding protein OpuBC	active	fig|1280.24396.peg.1506		Choline ABC transport system, choline-binding protein OpuBC
STRESS RESPONSE, DEFENSE, VIRULENCE	Stress Response, Defense and Virulence	Stress Response: Osmotic stress	Choline uptake and conversion to betaine clusters	Glycine_betaine_ABC_transport_system,_permease_protein_OpuAB	Glycine betaine ABC transport system, permease protein OpuAB	active	fig|1280.24396.peg.1884		Glycine betaine ABC transport system, permease protein OpuAB / Glycine betaine ABC transport system, glycine betaine-binding protein OpuAC
STRESS RESPONSE, DEFENSE, VIRULENCE	Stress Response, Defense and Virulence	Stress Response: Osmotic stress	Choline uptake and conversion to betaine clusters	Betaine/carnitine/choline_transporter_(BCCT)_family	Betaine/carnitine/choline transporter (BCCT) family	active	fig|1280.24396.peg.435		Betaine/carnitine/choline transporter (BCCT) family
STRESS RESPONSE, DEFENSE, VIRULENCE	Stress Response, Defense and Virulence	Stress Response: Osmotic stress	Choline uptake and conversion to betaine clusters	Betaine_aldehyde_dehydrogenase_(EC_1.2.1.8)	Betaine aldehyde dehydrogenase (EC 1.2.1.8)	active	fig|1280.24396.peg.438		Betaine aldehyde dehydrogenase (EC 1.2.1.8)
STRESS RESPONSE, DEFENSE, VIRULENCE	Stress Response, Defense and Virulence	Stress Response: Osmotic stress	Choline uptake and conversion to betaine clusters	Glycine_betaine_transporter_OpuD	Glycine betaine transporter OpuD	active	fig|1280.24396.peg.1761		Glycine betaine transporter OpuD
STRESS RESPONSE, DEFENSE, VIRULENCE	Stress Response, Defense and Virulence	Stress Response: Osmotic stress	Choline uptake and conversion to betaine clusters	Glycine_betaine_ABC_transport_system,_glycine_betaine-binding_protein_OpuAC	Glycine betaine ABC transport system, glycine betaine-binding protein OpuAC	active	fig|1280.24396.peg.1884		Glycine betaine ABC transport system, permease protein OpuAB / Glycine betaine ABC transport system, glycine betaine-binding protein OpuAC
ENERGY	Energy and Precursor Metabolites Generation	Central Metabolism	TCA Cycle	Malate:quinone_oxidoreductase_(EC_1.1.5.4)	Malate:quinone oxidoreductase (EC 1.1.5.4)	active	fig|1280.24396.peg.444		Malate:quinone oxidoreductase (EC 1.1.5.4)
ENERGY	Energy and Precursor Metabolites Generation	Central Metabolism	TCA Cycle	Citrate_synthase_(si)_(EC_2.3.3.1)	Citrate synthase (si) (EC 2.3.3.1)	active	fig|1280.24396.peg.602		Citrate synthase (si) (EC 2.3.3.1)
ENERGY	Energy and Precursor Metabolites Generation	Central Metabolism	TCA Cycle	Isocitrate_dehydrogenase_[NADP]_(EC_1.1.1.42)	Isocitrate dehydrogenase [NADP] (EC 1.1.1.42)	active	fig|1280.24396.peg.603		Isocitrate dehydrogenase [NADP] (EC 1.1.1.42)
ENERGY	Energy and Precursor Metabolites Generation	Central Metabolism	TCA Cycle	2-oxoglutarate_dehydrogenase_E1_component_(EC_1.2.4.2)	2-oxoglutarate dehydrogenase E1 component (EC 1.2.4.2)	active	fig|1280.24396.peg.878		2-oxoglutarate dehydrogenase E1 component (EC 1.2.4.2)
ENERGY	Energy and Precursor Metabolites Generation	Central Metabolism	TCA Cycle	Aconitate_hydratase_(EC_4.2.1.3)	Aconitate hydratase (EC 4.2.1.3)	active	fig|1280.24396.peg.940		Aconitate hydratase (EC 4.2.1.3)
ENERGY	Energy and Precursor Metabolites Generation	Central Metabolism	TCA Cycle	Succinyl-CoA_ligase_[ADP-forming]_alpha_chain_(EC_6.2.1.5)	Succinyl-CoA ligase [ADP-forming] alpha chain (EC 6.2.1.5)	active	fig|1280.24396.peg.1049		Succinyl-CoA ligase [ADP-forming] alpha chain (EC 6.2.1.5)
ENERGY	Energy and Precursor Metabolites Generation	Central Metabolism	TCA Cycle	Succinate_dehydrogenase_flavoprotein_subunit_(EC_1.3.5.1)	Succinate dehydrogenase flavoprotein subunit (EC 1.3.5.1)	active	fig|1280.24396.peg.1211		Succinate dehydrogenase flavoprotein subunit (EC 1.3.5.1)
ENERGY	Energy and Precursor Metabolites Generation	Central Metabolism	TCA Cycle	Dihydrolipoamide_dehydrogenase_of_pyruvate_dehydrogenase_complex_(EC_1.8.1.4)	Dihydrolipoamide dehydrogenase of pyruvate dehydrogenase complex (EC 1.8.1.4)	active	fig|1280.24396.peg.1262		Dihydrolipoamide dehydrogenase of pyruvate dehydrogenase complex (EC 1.8.1.4)
ENERGY	Energy and Precursor Metabolites Generation	Central Metabolism	TCA Cycle	Putative_Dihydrolipoamide_dehydrogenase_(EC_1.8.1.4)	Putative Dihydrolipoamide dehydrogenase (EC 1.8.1.4)	active	fig|1280.24396.peg.1996		Putative Dihydrolipoamide dehydrogenase (EC 1.8.1.4); Mercuric ion reductase (EC 1.16.1.1); PF00070 family, FAD-dependent NAD(P)-disulphide oxidoreductase
ENERGY	Energy and Precursor Metabolites Generation	Central Metabolism	TCA Cycle	Dihydrolipoamide_succinyltransferase_component_(E2)_of_2-oxoglutarate_dehydrogenase_complex_(EC_2.3.1.61)	Dihydrolipoamide succinyltransferase component (E2) of 2-oxoglutarate dehydrogenase complex (EC 2.3.1.61)	active	fig|1280.24396.peg.879		Dihydrolipoamide succinyltransferase component (E2) of 2-oxoglutarate dehydrogenase complex (EC 2.3.1.61)
ENERGY	Energy and Precursor Metabolites Generation	Central Metabolism	TCA Cycle	Succinyl-CoA_ligase_[ADP-forming]_beta_chain_(EC_6.2.1.5)	Succinyl-CoA ligase [ADP-forming] beta chain (EC 6.2.1.5)	active	fig|1280.24396.peg.1050		Succinyl-CoA ligase [ADP-forming] beta chain (EC 6.2.1.5)
ENERGY	Energy and Precursor Metabolites Generation	Central Metabolism	TCA Cycle	Fumarate_hydratase_class_II_(EC_4.2.1.2)	Fumarate hydratase class II (EC 4.2.1.2)	active	fig|1280.24396.peg.2084		Fumarate hydratase class II (EC 4.2.1.2)
ENERGY	Energy and Precursor Metabolites Generation	Central Metabolism	TCA Cycle	Succinate_dehydrogenase_iron-sulfur_protein_(EC_1.3.5.1)	Succinate dehydrogenase iron-sulfur protein (EC 1.3.5.1)	active	fig|1280.24396.peg.1210		Succinate dehydrogenase iron-sulfur protein (EC 1.3.5.1)
ENERGY	Energy and Precursor Metabolites Generation	Central Metabolism	TCA Cycle	Malate:quinone_oxidoreductase_(EC_1.1.5.4)	Malate:quinone oxidoreductase (EC 1.1.5.4)	active	fig|1280.24396.peg.1588		Malate:quinone oxidoreductase (EC 1.1.5.4)
ENERGY	Energy and Precursor Metabolites Generation	Fermentation	Fermentations: Lactate	L-lactate_dehydrogenase_(EC_1.1.1.27)	L-lactate dehydrogenase (EC 1.1.1.27)	active	fig|1280.24396.peg.450		L-lactate dehydrogenase (EC 1.1.1.27)
ENERGY	Energy and Precursor Metabolites Generation	Fermentation	Fermentations: Lactate	D-lactate_dehydrogenase_(EC_1.1.1.28)	D-lactate dehydrogenase (EC 1.1.1.28)	active	fig|1280.24396.peg.527		D-lactate dehydrogenase (EC 1.1.1.28)
ENERGY	Energy and Precursor Metabolites Generation	Fermentation	Fermentations: Lactate	Acetaldehyde_dehydrogenase_(EC_1.2.1.10)	Acetaldehyde dehydrogenase (EC 1.2.1.10)	active	fig|1280.24396.peg.233		Acetaldehyde dehydrogenase (EC 1.2.1.10) / Alcohol dehydrogenase (EC 1.1.1.1)
ENERGY	Energy and Precursor Metabolites Generation	Fermentation	Fermentations: Lactate	Acetate_kinase_(EC_2.7.2.1)	Acetate kinase (EC 2.7.2.1)	active	fig|1280.24396.peg.587		Acetate kinase (EC 2.7.2.1)
ENERGY	Energy and Precursor Metabolites Generation	Fermentation	Fermentations: Lactate	L-lactate_dehydrogenase_(EC_1.1.1.27)	L-lactate dehydrogenase (EC 1.1.1.27)	active	fig|1280.24396.peg.144		L-lactate dehydrogenase (EC 1.1.1.27)
ENERGY	Energy and Precursor Metabolites Generation	Fermentation	Fermentations: Lactate	Phosphate_acetyltransferase_(EC_2.3.1.8)	Phosphate acetyltransferase (EC 2.3.1.8)	active	fig|1280.24396.peg.2002		Phosphate acetyltransferase (EC 2.3.1.8)
METABOLISM	Cofactors, Vitamins, Prosthetic Groups	Coenzyme A	Coenzyme A Biosynthesis cluster	2-dehydropantoate_2-reductase_(EC_1.1.1.169)	2-dehydropantoate 2-reductase (EC 1.1.1.169)	likely	fig|1280.24396.peg.452		2-dehydropantoate 2-reductase (EC 1.1.1.169)
METABOLISM	Cofactors, Vitamins, Prosthetic Groups	Coenzyme A	Coenzyme A Biosynthesis cluster	Pantoate--beta-alanine_ligase_(EC_6.3.2.1)	Pantoate--beta-alanine ligase (EC 6.3.2.1)	likely	fig|1280.24396.peg.454		Pantoate--beta-alanine ligase (EC 6.3.2.1)
METABOLISM	Cofactors, Vitamins, Prosthetic Groups	Coenzyme A	Coenzyme A Biosynthesis cluster	2-dehydropantoate_2-reductase_(EC_1.1.1.169)	2-dehydropantoate 2-reductase (EC 1.1.1.169)	likely	fig|1280.24396.peg.1509		2-dehydropantoate 2-reductase (EC 1.1.1.169)
METABOLISM	Cofactors, Vitamins, Prosthetic Groups	Coenzyme A	Coenzyme A Biosynthesis cluster	Ketol-acid_reductoisomerase_(NADP(+))_(EC_1.1.1.86)	Ketol-acid reductoisomerase (NADP(+)) (EC 1.1.1.86)	likely	fig|1280.24396.peg.2332		Ketol-acid reductoisomerase (NADP(+)) (EC 1.1.1.86)
METABOLISM	Cofactors, Vitamins, Prosthetic Groups	Coenzyme A	Coenzyme A Biosynthesis cluster	Aspartate_1-decarboxylase_(EC_4.1.1.11)	Aspartate 1-decarboxylase (EC 4.1.1.11)	likely	fig|1280.24396.peg.455		Aspartate 1-decarboxylase (EC 4.1.1.11)
METABOLISM	Cofactors, Vitamins, Prosthetic Groups	Coenzyme A	Coenzyme A Biosynthesis cluster	3-methyl-2-oxobutanoate_hydroxymethyltransferase_(EC_2.1.2.11)	3-methyl-2-oxobutanoate hydroxymethyltransferase (EC 2.1.2.11)	likely	fig|1280.24396.peg.453		3-methyl-2-oxobutanoate hydroxymethyltransferase (EC 2.1.2.11)
METABOLISM	Cofactors, Vitamins, Prosthetic Groups	Folate and pterines	Folate biosynthesis cluster	Pantoate--beta-alanine_ligase_(EC_6.3.2.1)	Pantoate--beta-alanine ligase (EC 6.3.2.1)	likely	fig|1280.24396.peg.454		Pantoate--beta-alanine ligase (EC 6.3.2.1)
METABOLISM	Cofactors, Vitamins, Prosthetic Groups	Folate and pterines	Folate biosynthesis cluster	Dihydroneopterin_aldolase_(EC_4.1.2.25)	Dihydroneopterin aldolase (EC 4.1.2.25)	likely	fig|1280.24396.peg.2465		Dihydroneopterin aldolase (EC 4.1.2.25)
METABOLISM	Cofactors, Vitamins, Prosthetic Groups	Folate and pterines	Folate biosynthesis cluster	Dihydropteroate_synthase_(EC_2.5.1.15)	Dihydropteroate synthase (EC 2.5.1.15)	likely	fig|1280.24396.peg.2466		Dihydropteroate synthase (EC 2.5.1.15)
METABOLISM	Cofactors, Vitamins, Prosthetic Groups	Folate and pterines	Folate biosynthesis cluster	Hypoxanthine-guanine_phosphoribosyltransferase_(EC_2.4.2.8)	Hypoxanthine-guanine phosphoribosyltransferase (EC 2.4.2.8)	likely	fig|1280.24396.peg.2470		Hypoxanthine-guanine phosphoribosyltransferase (EC 2.4.2.8)
METABOLISM	Cofactors, Vitamins, Prosthetic Groups	Folate and pterines	Folate biosynthesis cluster	transmembrane_protein,_distant_homology_with_ydbT	transmembrane protein, distant homology with ydbT	likely	fig|1280.24396.peg.2547		transmembrane protein, distant homology with ydbT
METABOLISM	Cofactors, Vitamins, Prosthetic Groups	Folate and pterines	Folate biosynthesis cluster	Aspartate_1-decarboxylase_(EC_4.1.1.11)	Aspartate 1-decarboxylase (EC 4.1.1.11)	likely	fig|1280.24396.peg.455		Aspartate 1-decarboxylase (EC 4.1.1.11)
METABOLISM	Cofactors, Vitamins, Prosthetic Groups	Folate and pterines	Folate biosynthesis cluster	transmembrane_protein,_distant_homology_with_ydbS	transmembrane protein, distant homology with ydbS	likely	fig|1280.24396.peg.2549		transmembrane protein, distant homology with ydbS
METABOLISM	Cofactors, Vitamins, Prosthetic Groups	Folate and pterines	Folate biosynthesis cluster	2-amino-4-hydroxy-6-hydroxymethyldihydropteridine_pyrophosphokinase_(EC_2.7.6.3)	2-amino-4-hydroxy-6-hydroxymethyldihydropteridine pyrophosphokinase (EC 2.7.6.3)	likely	fig|1280.24396.peg.2464		2-amino-4-hydroxy-6-hydroxymethyldihydropteridine pyrophosphokinase (EC 2.7.6.3)
METABOLISM	Cofactors, Vitamins, Prosthetic Groups	Folate and pterines	Folate biosynthesis cluster	Cell_division-associated,_ATP-dependent_zinc_metalloprotease_FtsH	Cell division-associated, ATP-dependent zinc metalloprotease FtsH	likely	fig|1280.24396.peg.2469		Cell division-associated, ATP-dependent zinc metalloprotease FtsH
METABOLISM	Cofactors, Vitamins, Prosthetic Groups	Folate and pterines	Folate biosynthesis cluster	tRNA(Ile)-lysidine_synthetase_(EC_6.3.4.19)	tRNA(Ile)-lysidine synthetase (EC 6.3.4.19)	likely	fig|1280.24396.peg.2471		tRNA(Ile)-lysidine synthetase (EC 6.3.4.19)
METABOLISM	Cofactors, Vitamins, Prosthetic Groups	Folate and pterines	Folate biosynthesis cluster	transmembrane_protein,_distant_homology_with_ydbS	transmembrane protein, distant homology with ydbS	likely	fig|1280.24396.peg.2546		transmembrane protein, distant homology with ydbS
METABOLISM	Cofactors, Vitamins, Prosthetic Groups	Folate and pterines	Folate biosynthesis cluster	transmembrane_protein,_distant_homology_with_ydbT	transmembrane protein, distant homology with ydbT	likely	fig|1280.24396.peg.2548		transmembrane protein, distant homology with ydbT
METABOLISM	Cofactors, Vitamins, Prosthetic Groups	Carotenoids	Biosynthesis of 4,4'-diapolycopene dialdehyde	Glycosyl-4,4'-diaponeurosporenoate_acyltransferase_precursor_(EC_2.3.1.-)	Glycosyl-4,4'-diaponeurosporenoate acyltransferase precursor (EC 2.3.1.-)	active	fig|1280.24396.peg.485		Glycosyl-4,4'-diaponeurosporenoate acyltransferase precursor (EC 2.3.1.-)
METABOLISM	Cofactors, Vitamins, Prosthetic Groups	Carotenoids	Biosynthesis of 4,4'-diapolycopene dialdehyde	Acyl-phosphate:glycerol-3-phosphate_O-acyltransferase_PlsY_(EC_2.3.1.n3)	Acyl-phosphate:glycerol-3-phosphate O-acyltransferase PlsY (EC 2.3.1.n3)	active	fig|1280.24396.peg.937		Acyl-phosphate:glycerol-3-phosphate O-acyltransferase PlsY (EC 2.3.1.n3)
METABOLISM	Cofactors, Vitamins, Prosthetic Groups	Carotenoids	Biosynthesis of 4,4'-diapolycopene dialdehyde	Diapolycopene_oxygenase_(EC_1.14.99.44)	Diapolycopene oxygenase (EC 1.14.99.44)	active	fig|1280.24396.peg.486		Diapolycopene oxygenase (EC 1.14.99.44)
METABOLISM	Cofactors, Vitamins, Prosthetic Groups	Carotenoids	Biosynthesis of 4,4'-diapolycopene dialdehyde	Dehydrosqualene_desaturase_(EC_1.3.8.2)	Dehydrosqualene desaturase (EC 1.3.8.2)	active	fig|1280.24396.peg.489		Dehydrosqualene desaturase (EC 1.3.8.2)
METABOLISM	Cofactors, Vitamins, Prosthetic Groups	Carotenoids	Biosynthesis of 4,4'-diapolycopene dialdehyde	Dehydrosqualene_desaturase_(EC_1.3.8.2)	Dehydrosqualene desaturase (EC 1.3.8.2)	active	fig|1280.24396.peg.490		Dehydrosqualene desaturase (EC 1.3.8.2)
METABOLISM	Cofactors, Vitamins, Prosthetic Groups	Carotenoids	Biosynthesis of 4,4'-diapolycopene dialdehyde	4,4'-diaponeurosporenoate_glycosyltransferase_(EC_2.4.1.-)	4,4'-diaponeurosporenoate glycosyltransferase (EC 2.4.1.-)	active	fig|1280.24396.peg.487		4,4'-diaponeurosporenoate glycosyltransferase (EC 2.4.1.-)
METABOLISM	Cofactors, Vitamins, Prosthetic Groups	Carotenoids	Biosynthesis of 4,4'-diapolycopene dialdehyde	Dehydrosqualene_synthase_(EC_2.5.1.96)	Dehydrosqualene synthase (EC 2.5.1.96)	active	fig|1280.24396.peg.488		Dehydrosqualene synthase (EC 2.5.1.96)
METABOLISM	Fatty Acids, Lipids, and Isoprenoids	Isoprenoids	Mevalonate metabolic pathway	Hydroxymethylglutaryl-CoA_synthase_(EC_2.3.3.10)	Hydroxymethylglutaryl-CoA synthase (EC 2.3.3.10)	active	fig|1280.24396.peg.506		Hydroxymethylglutaryl-CoA synthase (EC 2.3.3.10)
METABOLISM	Fatty Acids, Lipids, and Isoprenoids	Isoprenoids	Mevalonate metabolic pathway	Isopentenyl-diphosphate_delta-isomerase,_FMN-dependent_(EC_5.3.3.2)	Isopentenyl-diphosphate delta-isomerase, FMN-dependent (EC 5.3.3.2)	active	fig|1280.24396.peg.1609		Isopentenyl-diphosphate delta-isomerase, FMN-dependent (EC 5.3.3.2)
METABOLISM	Fatty Acids, Lipids, and Isoprenoids	Isoprenoids	Mevalonate metabolic pathway	Diphosphomevalonate_decarboxylase_(EC_4.1.1.33)	Diphosphomevalonate decarboxylase (EC 4.1.1.33)	active	fig|1280.24396.peg.1999		Diphosphomevalonate decarboxylase (EC 4.1.1.33)
METABOLISM	Fatty Acids, Lipids, and Isoprenoids	Isoprenoids	Mevalonate metabolic pathway	Mevalonate_kinase_(EC_2.7.1.36)	Mevalonate kinase (EC 2.7.1.36)	active	fig|1280.24396.peg.2000		Mevalonate kinase (EC 2.7.1.36)
METABOLISM	Fatty Acids, Lipids, and Isoprenoids	Isoprenoids	Mevalonate metabolic pathway	Hydroxymethylglutaryl-CoA_reductase_(EC_1.1.1.34)	Hydroxymethylglutaryl-CoA reductase (EC 1.1.1.34)	active	fig|1280.24396.peg.507		Hydroxymethylglutaryl-CoA reductase (EC 1.1.1.34)
METABOLISM	Fatty Acids, Lipids, and Isoprenoids	Isoprenoids	Mevalonate metabolic pathway	Phosphomevalonate_kinase_(EC_2.7.4.2)	Phosphomevalonate kinase (EC 2.7.4.2)	active	fig|1280.24396.peg.1998		Phosphomevalonate kinase (EC 2.7.4.2)
CELLULAR PROCESSES	Cell Cycle, Cell Division and Death	Programmed Cell Death and Toxin-antitoxin Systems	Murein hydrolase regulation and cell death	Holin-like_protein_CidA	Holin-like protein CidA	active	fig|1280.24396.peg.511		Holin-like protein CidA
CELLULAR PROCESSES	Cell Cycle, Cell Division and Death	Programmed Cell Death and Toxin-antitoxin Systems	Murein hydrolase regulation and cell death	Protein_translocase_membrane_subunit_SecG	Protein translocase membrane subunit SecG	active	fig|1280.24396.peg.1827		Protein translocase membrane subunit SecG
CELLULAR PROCESSES	Cell Cycle, Cell Division and Death	Programmed Cell Death and Toxin-antitoxin Systems	Murein hydrolase regulation and cell death	LrgA-associated_membrane_protein_LrgB	LrgA-associated membrane protein LrgB	active	fig|1280.24396.peg.120		LrgA-associated membrane protein LrgB
CELLULAR PROCESSES	Cell Cycle, Cell Division and Death	Programmed Cell Death and Toxin-antitoxin Systems	Murein hydrolase regulation and cell death	Autolysis_response_regulater_LytR	Autolysis response regulater LytR	active	fig|1280.24396.peg.122		Autolysis response regulater LytR
CELLULAR PROCESSES	Cell Cycle, Cell Division and Death	Programmed Cell Death and Toxin-antitoxin Systems	Murein hydrolase regulation and cell death	Autolysis_histidine_kinase_LytS	Autolysis histidine kinase LytS	active	fig|1280.24396.peg.123		Autolysis histidine kinase LytS
CELLULAR PROCESSES	Cell Cycle, Cell Division and Death	Programmed Cell Death and Toxin-antitoxin Systems	Murein hydrolase regulation and cell death	CidA-associated_membrane_protein_CidB	CidA-associated membrane protein CidB	active	fig|1280.24396.peg.512		CidA-associated membrane protein CidB
CELLULAR PROCESSES	Cell Cycle, Cell Division and Death	Programmed Cell Death and Toxin-antitoxin Systems	Murein hydrolase regulation and cell death	Pyruvate_oxidase,_CidC	Pyruvate oxidase, CidC	active	fig|1280.24396.peg.513		Pyruvate dehydrogenase (quinone) (EC 1.2.5.1) @ Pyruvate oxidase, CidC
CELLULAR PROCESSES	Cell Cycle, Cell Division and Death	Programmed Cell Death and Toxin-antitoxin Systems	Murein hydrolase regulation and cell death	Antiholin-like_protein_LrgA	Antiholin-like protein LrgA	active	fig|1280.24396.peg.121		Antiholin-like protein LrgA
CELLULAR PROCESSES	Cell Cycle, Cell Division and Death	Programmed Cell Death and Toxin-antitoxin Systems	Murein hydrolase regulation and cell death	Transcriptional_regulator_CidR,_LysR_family	Transcriptional regulator CidR, LysR family	active	fig|1280.24396.peg.510		Transcriptional regulator CidR, LysR family
CELLULAR PROCESSES	Cell Cycle, Cell Division and Death	Programmed Cell Death and Toxin-antitoxin Systems	Murein hydrolase regulation and cell death	Cytidine_deaminase_(EC_3.5.4.5)	Cytidine deaminase (EC 3.5.4.5)	active	fig|1280.24396.peg.721		Cytidine deaminase (EC 3.5.4.5)
METABOLISM	Amino Acids and Derivatives	Alanine, serine, and glycine	L-serine dehydratase subunits	L-serine_dehydratase,_beta_subunit_(EC_4.3.1.17)	L-serine dehydratase, beta subunit (EC 4.3.1.17)	active	fig|1280.24396.peg.521		L-serine dehydratase, beta subunit (EC 4.3.1.17)
METABOLISM	Amino Acids and Derivatives	Alanine, serine, and glycine	L-serine dehydratase subunits	L-serine_dehydratase,_alpha_subunit_(EC_4.3.1.17)	L-serine dehydratase, alpha subunit (EC 4.3.1.17)	active	fig|1280.24396.peg.522		L-serine dehydratase, alpha subunit (EC 4.3.1.17)
METABOLISM	Carbohydrates	Monosaccharides	D-gluconate and ketogluconates metabolism	Gluconokinase_(EC_2.7.1.12)	Gluconokinase (EC 2.7.1.12)	active	fig|1280.24396.peg.548		Gluconokinase (EC 2.7.1.12)
METABOLISM	Carbohydrates	Monosaccharides	D-gluconate and ketogluconates metabolism	Gluconate_permease,_Bsu4004_homolog	Gluconate permease, Bsu4004 homolog	active	fig|1280.24396.peg.549		Gluconate permease, Bsu4004 homolog
METABOLISM	Carbohydrates	Monosaccharides	D-gluconate and ketogluconates metabolism	Gluconate_operon_transcriptional_repressor	Gluconate operon transcriptional repressor	active	fig|1280.24396.peg.547		Gluconate operon transcriptional repressor
METABOLISM	Carbohydrates	C-1 compound metabolism	One-carbon metabolism by tetrahydropterines	Formate--tetrahydrofolate_ligase_(EC_6.3.4.3)	Formate--tetrahydrofolate ligase (EC 6.3.4.3)	active	fig|1280.24396.peg.566		Formate--tetrahydrofolate ligase (EC 6.3.4.3)
METABOLISM	Carbohydrates	C-1 compound metabolism	One-carbon metabolism by tetrahydropterines	Methenyltetrahydrofolate_cyclohydrolase_(EC_3.5.4.9)	Methenyltetrahydrofolate cyclohydrolase (EC 3.5.4.9)	active	fig|1280.24396.peg.1295		Methenyltetrahydrofolate cyclohydrolase (EC 3.5.4.9) / Methylenetetrahydrofolate dehydrogenase (NADP+) (EC 1.5.1.5)
METABOLISM	Carbohydrates	C-1 compound metabolism	One-carbon metabolism by tetrahydropterines	5-formyltetrahydrofolate_cyclo-ligase_(EC_6.3.3.2)	5-formyltetrahydrofolate cyclo-ligase (EC 6.3.3.2)	active	fig|1280.24396.peg.739		5-formyltetrahydrofolate cyclo-ligase (EC 6.3.3.2)
METABOLISM	Carbohydrates	C-1 compound metabolism	One-carbon metabolism by tetrahydropterines	Methylenetetrahydrofolate_dehydrogenase_(NADP+)_(EC_1.5.1.5)	Methylenetetrahydrofolate dehydrogenase (NADP+) (EC 1.5.1.5)	active	fig|1280.24396.peg.1295		Methenyltetrahydrofolate cyclohydrolase (EC 3.5.4.9) / Methylenetetrahydrofolate dehydrogenase (NADP+) (EC 1.5.1.5)
METABOLISM	Carbohydrates	C-1 compound metabolism	One-carbon metabolism by tetrahydropterines	5,10-methylenetetrahydrofolate_reductase_(EC_1.5.1.20)	5,10-methylenetetrahydrofolate reductase (EC 1.5.1.20)	active	fig|1280.24396.peg.33		5,10-methylenetetrahydrofolate reductase (EC 1.5.1.20) / Homolog of homocysteine-binding domain
CELLULAR PROCESSES	Cell Cycle, Cell Division and Death		Control of cell elongation - division cycle in Bacilli	Septation_ring_formation_regulator_EzrA	Septation ring formation regulator EzrA	active	fig|1280.24396.peg.580		Septation ring formation regulator EzrA
CELLULAR PROCESSES	Cell Cycle, Cell Division and Death		Control of cell elongation - division cycle in Bacilli	Chromosome_replication_initiation_protein_DnaD	Chromosome replication initiation protein DnaD	active	fig|1280.24396.peg.836		Chromosome replication initiation protein DnaD
CELLULAR PROCESSES	Cell Cycle, Cell Division and Death		Control of cell elongation - division cycle in Bacilli	RecU_Holliday_junction_resolvase	RecU Holliday junction resolvase	active	fig|1280.24396.peg.840		RecU Holliday junction resolvase
CELLULAR PROCESSES	Cell Cycle, Cell Division and Death		Control of cell elongation - division cycle in Bacilli	UPF0398_protein_YpsA	UPF0398 protein YpsA	active	fig|1280.24396.peg.843		UPF0398 protein YpsA
CELLULAR PROCESSES	Cell Cycle, Cell Division and Death		Control of cell elongation - division cycle in Bacilli	Penicillin-binding_protein_1A/1B_(PBP1)	Penicillin-binding protein 1A/1B (PBP1)	active	fig|1280.24396.peg.839		Multimodular transpeptidase-transglycosylase (EC 2.4.1.129) (EC 3.4.-.-) / Penicillin-binding protein 1A/1B (PBP1)
CELLULAR PROCESSES	Cell Cycle, Cell Division and Death		Control of cell elongation - division cycle in Bacilli	Endonuclease_III_(EC_4.2.99.18)	Endonuclease III (EC 4.2.99.18)	active	fig|1280.24396.peg.837		Endonuclease III (EC 4.2.99.18)
CELLULAR PROCESSES	Cell Cycle, Cell Division and Death		Control of cell elongation - division cycle in Bacilli	Cell_division_protein_GpsB,_coordinates_the_switch_between_cylindrical_and_septal_cell_wall_synthesis_by_re-localization_of_PBP1	Cell division protein GpsB, coordinates the switch between cylindrical and septal cell wall synthesis by re-localization of PBP1	active	fig|1280.24396.peg.844		Cell division protein GpsB, coordinates the switch between cylindrical and septal cell wall synthesis by re-localization of PBP1
METABOLISM	Cofactors, Vitamins, Prosthetic Groups	Fe-S clusters	Fe-S cluster assembly	Cysteine_desulfurase_(EC_2.8.1.7),_associated_with_tRNA_4-thiouridine_synthase	Cysteine desulfurase (EC 2.8.1.7), associated with tRNA 4-thiouridine synthase	active	fig|1280.24396.peg.582		Cysteine desulfurase (EC 2.8.1.7), associated with tRNA 4-thiouridine synthase
METABOLISM	Cofactors, Vitamins, Prosthetic Groups	Fe-S clusters	Fe-S cluster assembly	Iron-sulfur_cluster_regulator_IscR	Iron-sulfur cluster regulator IscR	active	fig|1280.24396.peg.661		Iron-sulfur cluster regulator IscR
METABOLISM	Cofactors, Vitamins, Prosthetic Groups	Fe-S clusters	Fe-S cluster assembly	Cysteine_desulfurase_(EC_2.8.1.7)	Cysteine desulfurase (EC 2.8.1.7)	active	fig|1280.24396.peg.665		Cysteine desulfurase (EC 2.8.1.7)
METABOLISM	Cofactors, Vitamins, Prosthetic Groups	Fe-S clusters	Fe-S cluster assembly	NifU-like_domain_protein	NifU-like domain protein	active	fig|1280.24396.peg.1420		NifU-like domain protein
METABOLISM	Cofactors, Vitamins, Prosthetic Groups	Fe-S clusters	Fe-S cluster assembly	Putative_iron-sulfur_cluster_assembly_scaffold_protein_for_SUF_system,_SufE2	Putative iron-sulfur cluster assembly scaffold protein for SUF system, SufE2	active	fig|1280.24396.peg.1439		Putative iron-sulfur cluster assembly scaffold protein for SUF system, SufE2
METABOLISM	Cofactors, Vitamins, Prosthetic Groups	Fe-S clusters	Fe-S cluster assembly	Cysteine_desulfurase_(EC_2.8.1.7)_=>_SufS	Cysteine desulfurase (EC 2.8.1.7) => SufS	active	fig|1280.24396.peg.1440		Cysteine desulfurase (EC 2.8.1.7) => SufS
METABOLISM	Cofactors, Vitamins, Prosthetic Groups	Fe-S clusters	Fe-S cluster assembly	tRNA_4-thiouridine_synthase_(EC_2.8.1.4)	tRNA 4-thiouridine synthase (EC 2.8.1.4)	active	fig|1280.24396.peg.583		tRNA 4-thiouridine synthase (EC 2.8.1.4)
METABOLISM	Cofactors, Vitamins, Prosthetic Groups	Fe-S clusters	Fe-S cluster assembly	PaaD-like_protein_(DUF59)_involved_in_Fe-S_cluster_assembly	PaaD-like protein (DUF59) involved in Fe-S cluster assembly	active	fig|1280.24396.peg.1384		PaaD-like protein (DUF59) involved in Fe-S cluster assembly
METABOLISM	Cofactors, Vitamins, Prosthetic Groups	Fe-S clusters	Fe-S cluster assembly	Iron-sulfur_cluster_assembly_protein_SufB	Iron-sulfur cluster assembly protein SufB	active	fig|1280.24396.peg.1438		Iron-sulfur cluster assembly protein SufB
METABOLISM	Cofactors, Vitamins, Prosthetic Groups	Fe-S clusters	Fe-S cluster assembly	Iron-sulfur_cluster_assembly_protein_SufD	Iron-sulfur cluster assembly protein SufD	active	fig|1280.24396.peg.1441		Iron-sulfur cluster assembly protein SufD
METABOLISM	Cofactors, Vitamins, Prosthetic Groups	Fe-S clusters	Fe-S cluster assembly	Iron-sulfur_cluster_assembly_ATPase_protein_SufC	Iron-sulfur cluster assembly ATPase protein SufC	active	fig|1280.24396.peg.1442		Iron-sulfur cluster assembly ATPase protein SufC
RNA PROCESSING	RNA Processing	RNA processing and modification	tRNA thiolation	Cysteine_desulfurase_(EC_2.8.1.7),_associated_with_tRNA_4-thiouridine_synthase	Cysteine desulfurase (EC 2.8.1.7), associated with tRNA 4-thiouridine synthase	active	fig|1280.24396.peg.582		Cysteine desulfurase (EC 2.8.1.7), associated with tRNA 4-thiouridine synthase
RNA PROCESSING	RNA Processing	RNA processing and modification	tRNA thiolation	tRNA_4-thiouridine_synthase_(EC_2.8.1.4)	tRNA 4-thiouridine synthase (EC 2.8.1.4)	active	fig|1280.24396.peg.583		tRNA 4-thiouridine synthase (EC 2.8.1.4)
ENERGY	Energy and Precursor Metabolites Generation	Central Metabolism	Pyruvate Alanine Serine Interconversions	Alanine_dehydrogenase_(EC_1.4.1.1)	Alanine dehydrogenase (EC 1.4.1.1)	active	fig|1280.24396.peg.589		Alanine dehydrogenase (EC 1.4.1.1)
ENERGY	Energy and Precursor Metabolites Generation	Central Metabolism	Pyruvate Alanine Serine Interconversions	D-serine/D-alanine/glycine_transporter	D-serine/D-alanine/glycine transporter	active	fig|1280.24396.peg.1514		D-serine/D-alanine/glycine transporter
ENERGY	Energy and Precursor Metabolites Generation	Central Metabolism	Pyruvate Alanine Serine Interconversions	Alanine_racemase_(EC_5.1.1.1)	Alanine racemase (EC 5.1.1.1)	active	fig|1280.24396.peg.2544		Alanine racemase (EC 5.1.1.1)
ENERGY	Energy and Precursor Metabolites Generation	Central Metabolism	Pyruvate Alanine Serine Interconversions	L-serine_dehydratase,_alpha_subunit_(EC_4.3.1.17)	L-serine dehydratase, alpha subunit (EC 4.3.1.17)	active	fig|1280.24396.peg.522		L-serine dehydratase, alpha subunit (EC 4.3.1.17)
ENERGY	Energy and Precursor Metabolites Generation	Central Metabolism	Pyruvate Alanine Serine Interconversions	D-alanine_aminotransferase_(EC_2.6.1.21)	D-alanine aminotransferase (EC 2.6.1.21)	active	fig|1280.24396.peg.2175		D-alanine aminotransferase (EC 2.6.1.21)
ENERGY	Energy and Precursor Metabolites Generation	Central Metabolism	Pyruvate Alanine Serine Interconversions	Replicative_DNA_helicase_(DnaB)_(EC_3.6.4.12)	Replicative DNA helicase (DnaB) (EC 3.6.4.12)	active	fig|1280.24396.peg.315		Replicative DNA helicase (DnaB) (EC 3.6.4.12)
ENERGY	Energy and Precursor Metabolites Generation	Central Metabolism	Pyruvate Alanine Serine Interconversions	L-serine_dehydratase,_beta_subunit_(EC_4.3.1.17)	L-serine dehydratase, beta subunit (EC 4.3.1.17)	active	fig|1280.24396.peg.521		L-serine dehydratase, beta subunit (EC 4.3.1.17)
ENERGY	Energy and Precursor Metabolites Generation	Central Metabolism	Pyruvate Alanine Serine Interconversions	D-serine/D-alanine/glycine_transporter	D-serine/D-alanine/glycine transporter	active	fig|1280.24396.peg.601		D-serine/D-alanine/glycine transporter
ENERGY	Energy and Precursor Metabolites Generation	Central Metabolism	Pyruvate Alanine Serine Interconversions	Alanine_dehydrogenase_(EC_1.4.1.1)	Alanine dehydrogenase (EC 1.4.1.1)	active	fig|1280.24396.peg.851		Alanine dehydrogenase (EC 1.4.1.1)
ENERGY	Energy and Precursor Metabolites Generation	Central Metabolism	Pyruvate Alanine Serine Interconversions	Branched-chain_amino_acid_aminotransferase_(EC_2.6.1.42)	Branched-chain amino acid aminotransferase (EC 2.6.1.42)	active	fig|1280.24396.peg.2038		Branched-chain amino acid aminotransferase (EC 2.6.1.42)
ENERGY	Energy and Precursor Metabolites Generation	Central Metabolism	Pyruvate metabolism I: anaplerotic reactions, PEP	NADP-dependent_malic_enzyme_(EC_1.1.1.40)	NADP-dependent malic enzyme (EC 1.1.1.40)	active	fig|1280.24396.peg.596		NADP-dependent malic enzyme (EC 1.1.1.40)
ENERGY	Energy and Precursor Metabolites Generation	Central Metabolism	Pyruvate metabolism I: anaplerotic reactions, PEP	Phosphoenolpyruvate_synthase_regulatory_protein	Phosphoenolpyruvate synthase regulatory protein	active	fig|1280.24396.peg.726		Phosphoenolpyruvate synthase regulatory protein
ENERGY	Energy and Precursor Metabolites Generation	Central Metabolism	Pyruvate metabolism I: anaplerotic reactions, PEP	Pyruvate_carboxylase_(EC_6.4.1.1)	Pyruvate carboxylase (EC 6.4.1.1)	active	fig|1280.24396.peg.1244		Pyruvate carboxylase (EC 6.4.1.1)
ENERGY	Energy and Precursor Metabolites Generation	Central Metabolism	Pyruvate metabolism I: anaplerotic reactions, PEP	Malolactic_enzyme_(EC_1.-.-.-)	Malolactic enzyme (EC 1.-.-.-)	active	fig|1280.24396.peg.1837		Malolactic enzyme (EC 1.-.-.-)
ENERGY	Energy and Precursor Metabolites Generation	Central Metabolism	Pyruvate metabolism I: anaplerotic reactions, PEP	Pyruvate_kinase_(EC_2.7.1.40)	Pyruvate kinase (EC 2.7.1.40)	active	fig|1280.24396.peg.600		Pyruvate kinase (EC 2.7.1.40) / Phosphohistidine swiveling domain
ENERGY	Energy and Precursor Metabolites Generation	Central Metabolism	Pyruvate metabolism I: anaplerotic reactions, PEP	Phosphoenolpyruvate_carboxykinase_[ATP]_(EC_4.1.1.49)	Phosphoenolpyruvate carboxykinase [ATP] (EC 4.1.1.49)	active	fig|1280.24396.peg.2140		Phosphoenolpyruvate carboxykinase [ATP] (EC 4.1.1.49)
METABOLISM	Fatty Acids, Lipids, and Isoprenoids	Fatty acids	Fatty acid synthesis	Acetyl-coenzyme_A_carboxyl_transferase_beta_chain_(EC_6.4.1.2)	Acetyl-coenzyme A carboxyl transferase beta chain (EC 6.4.1.2)	active	fig|1280.24396.peg.597		Acetyl-coenzyme A carboxyl transferase beta chain (EC 6.4.1.2)
METABOLISM	Fatty Acids, Lipids, and Isoprenoids	Fatty acids	Fatty acid synthesis	3-hydroxyacyl-[acyl-carrier-protein]_dehydratase,_FabZ_form_(EC_4.2.1.59)	3-hydroxyacyl-[acyl-carrier-protein] dehydratase, FabZ form (EC 4.2.1.59)	active	fig|1280.24396.peg.2250		3-hydroxyacyl-[acyl-carrier-protein] dehydratase, FabZ form (EC 4.2.1.59)
METABOLISM	Fatty Acids, Lipids, and Isoprenoids	Fatty acids	Fatty acid synthesis	Enoyl-[acyl-carrier-protein]_reductase_[NADH]_(EC_1.3.1.9)	Enoyl-[acyl-carrier-protein] reductase [NADH] (EC 1.3.1.9)	active	fig|1280.24396.peg.1347		Enoyl-[acyl-carrier-protein] reductase [NADH] (EC 1.3.1.9)
METABOLISM	Fatty Acids, Lipids, and Isoprenoids	Fatty acids	Fatty acid synthesis	Acetyl-coenzyme_A_carboxyl_transferase_alpha_chain_(EC_6.4.1.2)	Acetyl-coenzyme A carboxyl transferase alpha chain (EC 6.4.1.2)	active	fig|1280.24396.peg.598		Acetyl-coenzyme A carboxyl transferase alpha chain (EC 6.4.1.2)
METABOLISM	Fatty Acids, Lipids, and Isoprenoids	Fatty acids	Fatty acid synthesis	Acyl_carrier_protein	Acyl carrier protein	active	fig|1280.24396.peg.1123		Acyl carrier protein
METABOLISM	Fatty Acids, Lipids, and Isoprenoids	Fatty acids	Fatty acid synthesis	3-oxoacyl-[acyl-carrier_protein]_reductase_(EC_1.1.1.100),_FadG	3-oxoacyl-[acyl-carrier protein] reductase (EC 1.1.1.100), FadG	active	fig|1280.24396.peg.1124		3-oxoacyl-[acyl-carrier protein] reductase (EC 1.1.1.100), FadG
METABOLISM	Fatty Acids, Lipids, and Isoprenoids	Fatty acids	Fatty acid synthesis	Malonyl_CoA-acyl_carrier_protein_transacylase_(EC_2.3.1.39)	Malonyl CoA-acyl carrier protein transacylase (EC 2.3.1.39)	active	fig|1280.24396.peg.1125		Malonyl CoA-acyl carrier protein transacylase (EC 2.3.1.39)
METABOLISM	Fatty Acids, Lipids, and Isoprenoids	Fatty acids	Fatty acid synthesis	3-oxoacyl-[acyl-carrier-protein]_synthase,_KASII_(EC_2.3.1.179)	3-oxoacyl-[acyl-carrier-protein] synthase, KASII (EC 2.3.1.179)	active	fig|1280.24396.peg.1373		3-oxoacyl-[acyl-carrier-protein] synthase, KASII (EC 2.3.1.179)
METABOLISM	Fatty Acids, Lipids, and Isoprenoids	Fatty acids	Fatty acid synthesis	3-oxoacyl-[acyl-carrier-protein]_synthase,_KASIII_(EC_2.3.1.180)	3-oxoacyl-[acyl-carrier-protein] synthase, KASIII (EC 2.3.1.180)	active	fig|1280.24396.peg.1374		3-oxoacyl-[acyl-carrier-protein] synthase, KASIII (EC 2.3.1.180)
ENERGY	Energy and Precursor Metabolites Generation	Central Metabolism	Glycolysis and Gluconeogenesis	6-phosphofructokinase_(EC_2.7.1.11)	6-phosphofructokinase (EC 2.7.1.11)	active	fig|1280.24396.peg.599		6-phosphofructokinase (EC 2.7.1.11)
ENERGY	Energy and Precursor Metabolites Generation	Central Metabolism	Glycolysis and Gluconeogenesis	NADP-dependent_glyceraldehyde-3-phosphate_dehydrogenase_(EC_1.2.1.13)	NADP-dependent glyceraldehyde-3-phosphate dehydrogenase (EC 1.2.1.13)	active	fig|1280.24396.peg.610		NADP-dependent glyceraldehyde-3-phosphate dehydrogenase (EC 1.2.1.13)
ENERGY	Energy and Precursor Metabolites Generation	Central Metabolism	Glycolysis and Gluconeogenesis	Glucokinase_(EC_2.7.1.2)	Glucokinase (EC 2.7.1.2)	active	fig|1280.24396.peg.741		Glucokinase (EC 2.7.1.2)
ENERGY	Energy and Precursor Metabolites Generation	Central Metabolism	Glycolysis and Gluconeogenesis	Enolase_(EC_4.2.1.11)	Enolase (EC 4.2.1.11)	active	fig|1280.24396.peg.1829		Enolase (EC 4.2.1.11)
ENERGY	Energy and Precursor Metabolites Generation	Central Metabolism	Glycolysis and Gluconeogenesis	2,3-bisphosphoglycerate-independent_phosphoglycerate_mutase_(EC_5.4.2.12)	2,3-bisphosphoglycerate-independent phosphoglycerate mutase (EC 5.4.2.12)	active	fig|1280.24396.peg.1830		2,3-bisphosphoglycerate-independent phosphoglycerate mutase (EC 5.4.2.12)
ENERGY	Energy and Precursor Metabolites Generation	Central Metabolism	Glycolysis and Gluconeogenesis	Triosephosphate_isomerase_(EC_5.3.1.1)	Triosephosphate isomerase (EC 5.3.1.1)	active	fig|1280.24396.peg.1831		Triosephosphate isomerase (EC 5.3.1.1)
ENERGY	Energy and Precursor Metabolites Generation	Central Metabolism	Glycolysis and Gluconeogenesis	NAD-dependent_glyceraldehyde-3-phosphate_dehydrogenase_(EC_1.2.1.12)	NAD-dependent glyceraldehyde-3-phosphate dehydrogenase (EC 1.2.1.12)	active	fig|1280.24396.peg.1833		NAD-dependent glyceraldehyde-3-phosphate dehydrogenase (EC 1.2.1.12)
ENERGY	Energy and Precursor Metabolites Generation	Central Metabolism	Glycolysis and Gluconeogenesis	Fructose-bisphosphate_aldolase_class_I_(EC_4.1.2.13)	Fructose-bisphosphate aldolase class I (EC 4.1.2.13)	active	fig|1280.24396.peg.445		Fructose-bisphosphate aldolase class I (EC 4.1.2.13)
ENERGY	Energy and Precursor Metabolites Generation	Central Metabolism	Glycolysis and Gluconeogenesis	Fructose-1,6-bisphosphatase,_Bacillus_type_(EC_3.1.3.11)	Fructose-1,6-bisphosphatase, Bacillus type (EC 3.1.3.11)	active	fig|1280.24396.peg.535		Fructose-1,6-bisphosphatase, Bacillus type (EC 3.1.3.11)
ENERGY	Energy and Precursor Metabolites Generation	Central Metabolism	Glycolysis and Gluconeogenesis	Phosphoglycerate_kinase_(EC_2.7.2.3)	Phosphoglycerate kinase (EC 2.7.2.3)	active	fig|1280.24396.peg.1832		Phosphoglycerate kinase (EC 2.7.2.3)
ENERGY	Energy and Precursor Metabolites Generation	Central Metabolism	Glycolysis and Gluconeogenesis	Fructose-bisphosphate_aldolase_class_II_(EC_4.1.2.13)	Fructose-bisphosphate aldolase class II (EC 4.1.2.13)	active	fig|1280.24396.peg.2224		Fructose-bisphosphate aldolase class II (EC 4.1.2.13)
ENERGY	Energy and Precursor Metabolites Generation	Central Metabolism	Glycolysis and Gluconeogenesis	Pyruvate_kinase_(EC_2.7.1.40)	Pyruvate kinase (EC 2.7.1.40)	active	fig|1280.24396.peg.600		Pyruvate kinase (EC 2.7.1.40) / Phosphohistidine swiveling domain
ENERGY	Energy and Precursor Metabolites Generation	Central Metabolism	Glycolysis and Gluconeogenesis	Glucose-6-phosphate_isomerase_(EC_5.3.1.9)	Glucose-6-phosphate isomerase (EC 5.3.1.9)	active	fig|1280.24396.peg.1394		Glucose-6-phosphate isomerase (EC 5.3.1.9)
ENERGY	Energy and Precursor Metabolites Generation	Central Metabolism	Glycolysis and Gluconeogenesis	Phosphoglycerate_mutase_(EC_5.4.2.11)	Phosphoglycerate mutase (EC 5.4.2.11)	active	fig|1280.24396.peg.1535		Phosphoglycerate mutase (EC 5.4.2.11)
ENERGY	Respiration	Biogenesis of respiratory chain components	Biogenesis of c-type cytochromes	HemX_protein,_negative_effector_of_steady-state_concentration_of_glutamyl-tRNA_reductase	HemX protein, negative effector of steady-state concentration of glutamyl-tRNA reductase	active	fig|1280.24396.peg.625		HemX protein, negative effector of steady-state concentration of glutamyl-tRNA reductase
ENERGY	Respiration	Biogenesis of respiratory chain components	Biogenesis of c-type cytochromes	ATP-dependent_Clp_protease,_ATP-binding_subunit_ClpC	ATP-dependent Clp protease, ATP-binding subunit ClpC	active	fig|1280.24396.peg.2068		ATP-dependent Clp protease, ATP-binding subunit ClpC
ENERGY	Respiration	Biogenesis of respiratory chain components	Biogenesis of c-type cytochromes	ATP-dependent_Clp_protease_ATP-binding_subunit_ClpX	ATP-dependent Clp protease ATP-binding subunit ClpX	active	fig|1280.24396.peg.622		ATP-dependent Clp protease ATP-binding subunit ClpX
ENERGY	Respiration	Biogenesis of respiratory chain components	Biogenesis of c-type cytochromes	Glutamyl-tRNA_reductase_(EC_1.2.1.70)	Glutamyl-tRNA reductase (EC 1.2.1.70)	active	fig|1280.24396.peg.624		Glutamyl-tRNA reductase (EC 1.2.1.70)
ENERGY	Respiration	Biogenesis of respiratory chain components	Biogenesis of c-type cytochromes	ATP-dependent_Clp_protease_proteolytic_subunit_ClpP_(EC_3.4.21.92)	ATP-dependent Clp protease proteolytic subunit ClpP (EC 3.4.21.92)	active	fig|1280.24396.peg.1838		ATP-dependent Clp protease proteolytic subunit ClpP (EC 3.4.21.92)
ENERGY	Respiration	Biogenesis of respiratory chain components	Biogenesis of c-type cytochromes	Peptide_chain_release_factor_1	Peptide chain release factor 1	active	fig|1280.24396.peg.2231		Peptide chain release factor 1
METABOLISM	Cofactors, Vitamins, Prosthetic Groups	Tetrapyrroles	Metal chelatases	Uroporphyrinogen-III_synthase_(EC_4.2.1.75)	Uroporphyrinogen-III synthase (EC 4.2.1.75)	active	fig|1280.24396.peg.627		Uroporphyrinogen-III synthase (EC 4.2.1.75)
METABOLISM	Cofactors, Vitamins, Prosthetic Groups	Tetrapyrroles	Metal chelatases	Coproporphyrin_ferrochelatase_(EC_4.99.1.9)	Coproporphyrin ferrochelatase (EC 4.99.1.9)	active	fig|1280.24396.peg.2102		Coproporphyrin ferrochelatase (EC 4.99.1.9)
METABOLISM	Cofactors, Vitamins, Prosthetic Groups	Tetrapyrroles	Metal chelatases	Sirohydrochlorin_ferrochelatase_SirB_(EC_4.99.1.4)	Sirohydrochlorin ferrochelatase SirB (EC 4.99.1.4)	active	fig|1280.24396.peg.1551		Sirohydrochlorin ferrochelatase SirB (EC 4.99.1.4)
METABOLISM	Cofactors, Vitamins, Prosthetic Groups	Tetrapyrroles	Metal chelatases	Uroporphyrinogen_III_decarboxylase_(EC_4.1.1.37)	Uroporphyrinogen III decarboxylase (EC 4.1.1.37)	active	fig|1280.24396.peg.2101		Uroporphyrinogen III decarboxylase (EC 4.1.1.37)
METABOLISM	Cofactors, Vitamins, Prosthetic Groups	Tetrapyrroles	Metal chelatases	Precorrin-2_oxidase_(EC_1.3.1.76)	Precorrin-2 oxidase (EC 1.3.1.76)	active	fig|1280.24396.peg.430		Precorrin-2 oxidase (EC 1.3.1.76)
METABOLISM	Cofactors, Vitamins, Prosthetic Groups	Tetrapyrroles	Metal chelatases	Porphobilinogen_deaminase_(EC_2.5.1.61)	Porphobilinogen deaminase (EC 2.5.1.61)	active	fig|1280.24396.peg.626		Porphobilinogen deaminase (EC 2.5.1.61)
METABOLISM	Cofactors, Vitamins, Prosthetic Groups	Tetrapyrroles	Metal chelatases	Porphobilinogen_synthase_(EC_4.2.1.24)	Porphobilinogen synthase (EC 4.2.1.24)	active	fig|1280.24396.peg.628		Porphobilinogen synthase (EC 4.2.1.24)
METABOLISM	Cofactors, Vitamins, Prosthetic Groups	Tetrapyrroles	Metal chelatases	Uroporphyrinogen-III_methyltransferase_(EC_2.1.1.107)	Uroporphyrinogen-III methyltransferase (EC 2.1.1.107)	active	fig|1280.24396.peg.1554		Uroporphyrinogen-III methyltransferase (EC 2.1.1.107)
METABOLISM	Cofactors, Vitamins, Prosthetic Groups	Tetrapyrroles	Metal chelatases	Coproheme_decarboxylase_HemQ_(no_EC)	Coproheme decarboxylase HemQ (no EC)	active	fig|1280.24396.peg.2003		Coproheme decarboxylase HemQ (no EC)
METABOLISM	Cofactors, Vitamins, Prosthetic Groups	Tetrapyrroles	Metal chelatases	Protoporphyrinogen_IX_oxidase,_aerobic,_HemY_(EC_1.3.3.4)	Protoporphyrinogen IX oxidase, aerobic, HemY (EC 1.3.3.4)	active	fig|1280.24396.peg.2103		Protoporphyrinogen IX oxidase, aerobic, HemY (EC 1.3.3.4)
DNA PROCESSING	DNA Processing	DNA repair	DNA Repair Base Excision	DNA-3-methyladenine_glycosylase_(EC_3.2.2.20)	DNA-3-methyladenine glycosylase (EC 3.2.2.20)	active	fig|1280.24396.peg.631		DNA-3-methyladenine glycosylase (EC 3.2.2.20)
DNA PROCESSING	DNA Processing	DNA repair	DNA Repair Base Excision	Formamidopyrimidine-DNA_glycosylase_(EC_3.2.2.23)	Formamidopyrimidine-DNA glycosylase (EC 3.2.2.23)	active	fig|1280.24396.peg.608		Formamidopyrimidine-DNA glycosylase (EC 3.2.2.23)
DNA PROCESSING	DNA Processing	DNA repair	DNA Repair Base Excision	DNA_ligase_(NAD(+))_(EC_6.5.1.2)	DNA ligase (NAD(+)) (EC 6.5.1.2)	active	fig|1280.24396.peg.2417		DNA ligase (NAD(+)) (EC 6.5.1.2)
DNA PROCESSING	DNA Processing	DNA repair	DNA Repair Base Excision	DNA_polymerase_I_(EC_2.7.7.7)	DNA polymerase I (EC 2.7.7.7)	active	fig|1280.24396.peg.607		DNA polymerase I (EC 2.7.7.7)
DNA PROCESSING	DNA Processing	DNA repair	DNA Repair Base Excision	Single-stranded-DNA-specific_exonuclease_RecJ	Single-stranded-DNA-specific exonuclease RecJ	active	fig|1280.24396.peg.652		Single-stranded-DNA-specific exonuclease RecJ
DNA PROCESSING	DNA Processing	DNA repair	DNA Repair Base Excision	Endonuclease_III_(EC_4.2.99.18)	Endonuclease III (EC 4.2.99.18)	active	fig|1280.24396.peg.837		Endonuclease III (EC 4.2.99.18)
DNA PROCESSING	DNA Processing	DNA repair	DNA Repair Base Excision	DNA-3-methyladenine_glycosylase_II_(EC_3.2.2.21)	DNA-3-methyladenine glycosylase II (EC 3.2.2.21)	active	fig|1280.24396.peg.1611		DNA-3-methyladenine glycosylase II (EC 3.2.2.21)
DNA PROCESSING	DNA Processing	DNA repair	DNA Repair Base Excision	Uracil-DNA_glycosylase,_family_1_(EC_3.2.2.27)	Uracil-DNA glycosylase, family 1 (EC 3.2.2.27)	active	fig|1280.24396.peg.2009		Uracil-DNA glycosylase, family 1 (EC 3.2.2.27)
DNA PROCESSING	DNA Processing	DNA uptake, competence	Late competence	Late_competence_protein_ComC,_processing_protease	Late competence protein ComC, processing protease	active	fig|1280.24396.peg.634		Late competence protein ComC, processing protease
DNA PROCESSING	DNA Processing	DNA uptake, competence	Late competence	DNA_internalization-related_competence_protein_ComEC/Rec2	DNA internalization-related competence protein ComEC/Rec2	active	fig|1280.24396.peg.702		DNA internalization-related competence protein ComEC/Rec2
DNA PROCESSING	DNA Processing	DNA uptake, competence	Late competence	Late_competence_protein_ComGA,_access_of_DNA_to_ComEA	Late competence protein ComGA, access of DNA to ComEA	active	fig|1280.24396.peg.744		Late competence protein ComGA, access of DNA to ComEA
DNA PROCESSING	DNA Processing	DNA uptake, competence	Late competence	Late_competence_protein_ComGD,_access_of_DNA_to_ComEA,_FIG012777	Late competence protein ComGD, access of DNA to ComEA, FIG012777	active	fig|1280.24396.peg.747		Late competence protein ComGD, access of DNA to ComEA, FIG012777
DNA PROCESSING	DNA Processing	DNA uptake, competence	Late competence	Late_competence_protein_ComGE,_FIG018915	Late competence protein ComGE, FIG018915	active	fig|1280.24396.peg.748		Late competence protein ComGE, FIG018915
DNA PROCESSING	DNA Processing	DNA uptake, competence	Late competence	Late_competence_protein_ComEA,_DNA_receptor	Late competence protein ComEA, DNA receptor	active	fig|1280.24396.peg.700		Late competence protein ComEA, DNA receptor
DNA PROCESSING	DNA Processing	DNA uptake, competence	Late competence	Late_competence_protein_ComEB	Late competence protein ComEB	active	fig|1280.24396.peg.701		dCMP deaminase (EC 3.5.4.12) @ Late competence protein ComEB
DNA PROCESSING	DNA Processing	DNA uptake, competence	Late competence	Late_competence_protein_ComGF,_access_of_DNA_to_ComEA,_FIG017774	Late competence protein ComGF, access of DNA to ComEA, FIG017774	active	fig|1280.24396.peg.749		Late competence protein ComGF, access of DNA to ComEA, FIG017774
DNA PROCESSING	DNA Processing	DNA uptake, competence	Late competence	Late_competence_protein_ComGB,_access_of_DNA_to_ComEA	Late competence protein ComGB, access of DNA to ComEA	active	fig|1280.24396.peg.745		Late competence protein ComGB, access of DNA to ComEA
DNA PROCESSING	DNA Processing	DNA uptake, competence	Late competence	Late_competence_protein_ComGC,_access_of_DNA_to_ComEA,_FIG007487	Late competence protein ComGC, access of DNA to ComEA, FIG007487	active	fig|1280.24396.peg.746		Late competence protein ComGC, access of DNA to ComEA, FIG007487
DNA PROCESSING	DNA Processing	DNA uptake, competence	Late competence	ComF_operon_protein_A,_DNA_transporter_ATPase	ComF operon protein A, DNA transporter ATPase	active	fig|1280.24396.peg.1856		ComF operon protein A, DNA transporter ATPase
PROTEIN PROCESSING	Protein Synthesis	Ribosome biogenesis	Ribosome LSU, bacterial	LSU_ribosomal_protein_L27p	LSU ribosomal protein L27p	active	fig|1280.24396.peg.643		LSU ribosomal protein L27p
PROTEIN PROCESSING	Protein Synthesis	Ribosome biogenesis	Ribosome LSU, bacterial	LSU_ribosomal_protein_L33p	LSU ribosomal protein L33p	active	fig|1280.24396.peg.957		LSU ribosomal protein L33p @ LSU ribosomal protein L33p, zinc-dependent
PROTEIN PROCESSING	Protein Synthesis	Ribosome biogenesis	Ribosome LSU, bacterial	LSU_ribosomal_protein_L3p_(L3e)	LSU ribosomal protein L3p (L3e)	active	fig|1280.24396.peg.1707		LSU ribosomal protein L3p (L3e)
PROTEIN PROCESSING	Protein Synthesis	Ribosome biogenesis	Ribosome LSU, bacterial	LSU_ribosomal_protein_L4p_(L1e)	LSU ribosomal protein L4p (L1e)	active	fig|1280.24396.peg.1708		LSU ribosomal protein L4p (L1e)
PROTEIN PROCESSING	Protein Synthesis	Ribosome biogenesis	Ribosome LSU, bacterial	LSU_ribosomal_protein_L2p_(L8e)	LSU ribosomal protein L2p (L8e)	active	fig|1280.24396.peg.1710		LSU ribosomal protein L2p (L8e)
PROTEIN PROCESSING	Protein Synthesis	Ribosome biogenesis	Ribosome LSU, bacterial	LSU_ribosomal_protein_L22p_(L17e)	LSU ribosomal protein L22p (L17e)	active	fig|1280.24396.peg.1712		LSU ribosomal protein L22p (L17e)
PROTEIN PROCESSING	Protein Synthesis	Ribosome biogenesis	Ribosome LSU, bacterial	LSU_ribosomal_protein_L5p_(L11e)	LSU ribosomal protein L5p (L11e)	active	fig|1280.24396.peg.1719		LSU ribosomal protein L5p (L11e)
PROTEIN PROCESSING	Protein Synthesis	Ribosome biogenesis	Ribosome LSU, bacterial	LSU_ribosomal_protein_L18p_(L5e)	LSU ribosomal protein L18p (L5e)	active	fig|1280.24396.peg.1723		LSU ribosomal protein L18p (L5e)
PROTEIN PROCESSING	Protein Synthesis	Ribosome biogenesis	Ribosome LSU, bacterial	LSU_ribosomal_protein_L17p	LSU ribosomal protein L17p	active	fig|1280.24396.peg.1734		LSU ribosomal protein L17p
PROTEIN PROCESSING	Protein Synthesis	Ribosome biogenesis	Ribosome LSU, bacterial	LSU_ribosomal_protein_L13p_(L13Ae)	LSU ribosomal protein L13p (L13Ae)	active	fig|1280.24396.peg.1739		LSU ribosomal protein L13p (L13Ae)
PROTEIN PROCESSING	Protein Synthesis	Ribosome biogenesis	Ribosome LSU, bacterial	LSU_ribosomal_protein_L10p_(P0)	LSU ribosomal protein L10p (P0)	active	fig|1280.24396.peg.2053		LSU ribosomal protein L10p (P0)
PROTEIN PROCESSING	Protein Synthesis	Ribosome biogenesis	Ribosome LSU, bacterial	LSU_ribosomal_protein_L9p	LSU ribosomal protein L9p	active	fig|1280.24396.peg.316		LSU ribosomal protein L9p
PROTEIN PROCESSING	Protein Synthesis	Ribosome biogenesis	Ribosome LSU, bacterial	LSU_ribosomal_protein_L34p	LSU ribosomal protein L34p	active	fig|1280.24396.peg.331		LSU ribosomal protein L34p
PROTEIN PROCESSING	Protein Synthesis	Ribosome biogenesis	Ribosome LSU, bacterial	LSU_ribosomal_protein_L33p	LSU ribosomal protein L33p	active	fig|1280.24396.peg.738		LSU ribosomal protein L33p @ LSU ribosomal protein L33p, zinc-dependent
PROTEIN PROCESSING	Protein Synthesis	Ribosome biogenesis	Ribosome LSU, bacterial	LSU_ribosomal_protein_L23p_(L23Ae)	LSU ribosomal protein L23p (L23Ae)	active	fig|1280.24396.peg.1709		LSU ribosomal protein L23p (L23Ae)
PROTEIN PROCESSING	Protein Synthesis	Ribosome biogenesis	Ribosome LSU, bacterial	LSU_ribosomal_protein_L16p_(L10e)	LSU ribosomal protein L16p (L10e)	active	fig|1280.24396.peg.1714		LSU ribosomal protein L16p (L10e)
PROTEIN PROCESSING	Protein Synthesis	Ribosome biogenesis	Ribosome LSU, bacterial	LSU_ribosomal_protein_L29p_(L35e)	LSU ribosomal protein L29p (L35e)	active	fig|1280.24396.peg.1715		LSU ribosomal protein L29p (L35e)
PROTEIN PROCESSING	Protein Synthesis	Ribosome biogenesis	Ribosome LSU, bacterial	LSU_ribosomal_protein_L14p_(L23e)	LSU ribosomal protein L14p (L23e)	active	fig|1280.24396.peg.1717		LSU ribosomal protein L14p (L23e)
PROTEIN PROCESSING	Protein Synthesis	Ribosome biogenesis	Ribosome LSU, bacterial	LSU_ribosomal_protein_L6p_(L9e)	LSU ribosomal protein L6p (L9e)	active	fig|1280.24396.peg.1722		LSU ribosomal protein L6p (L9e)
PROTEIN PROCESSING	Protein Synthesis	Ribosome biogenesis	Ribosome LSU, bacterial	LSU_ribosomal_protein_L30p_(L7e)	LSU ribosomal protein L30p (L7e)	active	fig|1280.24396.peg.1725		LSU ribosomal protein L30p (L7e)
PROTEIN PROCESSING	Protein Synthesis	Ribosome biogenesis	Ribosome LSU, bacterial	LSU_ribosomal_protein_L15p_(L27Ae)	LSU ribosomal protein L15p (L27Ae)	active	fig|1280.24396.peg.1726		LSU ribosomal protein L15p (L27Ae)
PROTEIN PROCESSING	Protein Synthesis	Ribosome biogenesis	Ribosome LSU, bacterial	LSU_ribosomal_protein_L36p	LSU ribosomal protein L36p	active	fig|1280.24396.peg.1730		LSU ribosomal protein L36p @ LSU ribosomal protein L36p, zinc-dependent
PROTEIN PROCESSING	Protein Synthesis	Ribosome biogenesis	Ribosome LSU, bacterial	LSU_ribosomal_protein_L7p/L12p_(P1/P2)	LSU ribosomal protein L7p/L12p (P1/P2)	active	fig|1280.24396.peg.2052		LSU ribosomal protein L7p/L12p (P1/P2)
PROTEIN PROCESSING	Protein Synthesis	Ribosome biogenesis	Ribosome LSU, bacterial	LSU_ribosomal_protein_L1p_(L10Ae)	LSU ribosomal protein L1p (L10Ae)	active	fig|1280.24396.peg.2054		LSU ribosomal protein L1p (L10Ae)
PROTEIN PROCESSING	Protein Synthesis	Ribosome biogenesis	Ribosome LSU, bacterial	LSU_ribosomal_protein_L33p	LSU ribosomal protein L33p	active	fig|1280.24396.peg.2058		LSU ribosomal protein L33p @ LSU ribosomal protein L33p, zinc-dependent
PROTEIN PROCESSING	Protein Synthesis	Ribosome biogenesis	Ribosome LSU, bacterial	LSU_ribosomal_protein_L25p	LSU ribosomal protein L25p	active	fig|1280.24396.peg.2479		LSU ribosomal protein L25p
PROTEIN PROCESSING	Protein Synthesis	Ribosome biogenesis	Ribosome LSU, bacterial	LSU_ribosomal_protein_L35p	LSU ribosomal protein L35p	active	fig|1280.24396.peg.617		LSU ribosomal protein L35p
PROTEIN PROCESSING	Protein Synthesis	Ribosome biogenesis	Ribosome LSU, bacterial	LSU_ribosomal_protein_L20p	LSU ribosomal protein L20p	active	fig|1280.24396.peg.618		LSU ribosomal protein L20p
PROTEIN PROCESSING	Protein Synthesis	Ribosome biogenesis	Ribosome LSU, bacterial	LSU_ribosomal_protein_L21p	LSU ribosomal protein L21p	active	fig|1280.24396.peg.641		LSU ribosomal protein L21p
PROTEIN PROCESSING	Protein Synthesis	Ribosome biogenesis	Ribosome LSU, bacterial	LSU_ribosomal_protein_L19p	LSU ribosomal protein L19p	active	fig|1280.24396.peg.1054		LSU ribosomal protein L19p
PROTEIN PROCESSING	Protein Synthesis	Ribosome biogenesis	Ribosome LSU, bacterial	LSU_ribosomal_protein_L28p	LSU ribosomal protein L28p	active	fig|1280.24396.peg.1131		LSU ribosomal protein L28p @ LSU ribosomal protein L28p, zinc-independent
PROTEIN PROCESSING	Protein Synthesis	Ribosome biogenesis	Ribosome LSU, bacterial	LSU_ribosomal_protein_L32p	LSU ribosomal protein L32p	active	fig|1280.24396.peg.1231		LSU ribosomal protein L32p @ LSU ribosomal protein L32p, zinc-dependent
PROTEIN PROCESSING	Protein Synthesis	Ribosome biogenesis	Ribosome LSU, bacterial	LSU_ribosomal_protein_L24p_(L26e)	LSU ribosomal protein L24p (L26e)	active	fig|1280.24396.peg.1718		LSU ribosomal protein L24p (L26e)
PROTEIN PROCESSING	Protein Synthesis	Ribosome biogenesis	Ribosome LSU, bacterial	Firmicutes_ribosomal_L7Ae_family_protein	Firmicutes ribosomal L7Ae family protein	active	fig|1280.24396.peg.2048		Firmicutes ribosomal L7Ae family protein
PROTEIN PROCESSING	Protein Synthesis	Ribosome biogenesis	Ribosome LSU, bacterial	LSU_ribosomal_protein_L11p_(L12e)	LSU ribosomal protein L11p (L12e)	active	fig|1280.24396.peg.2055		LSU ribosomal protein L11p (L12e)
PROTEIN PROCESSING	Protein Synthesis	Ribosome biogenesis	Ribosome LSU, bacterial	LSU_ribosomal_protein_L31p	LSU ribosomal protein L31p	active	fig|1280.24396.peg.2229		LSU ribosomal protein L31p @ LSU ribosomal protein L31p, zinc-independent
PROTEIN PROCESSING	Protein Synthesis	Aminoacyl-tRNA-synthetases	tRNA aminoacylation, His	Histidyl-tRNA_synthetase_(EC_6.1.1.21)	Histidyl-tRNA synthetase (EC 6.1.1.21)	active	fig|1280.24396.peg.657		Histidyl-tRNA synthetase (EC 6.1.1.21)
DNA PROCESSING	DNA Processing	DNA repair	DNA repair, bacterial RecBCD pathway	RecD-like_DNA_helicase_YrrC	RecD-like DNA helicase YrrC	active	fig|1280.24396.peg.669		RecD-like DNA helicase YrrC
DNA PROCESSING	DNA Processing	DNA repair	DNA repair, bacterial RecBCD pathway	ATP-dependent_helicase/nuclease_AddAB,_subunit_B	ATP-dependent helicase/nuclease AddAB, subunit B	active	fig|1280.24396.peg.1390		ATP-dependent helicase/nuclease AddAB, subunit B
DNA PROCESSING	DNA Processing	DNA repair	DNA repair, bacterial RecBCD pathway	ATP-dependent_helicase/nuclease_AddAB,_subunit_A	ATP-dependent helicase/nuclease AddAB, subunit A	active	fig|1280.24396.peg.1389		ATP-dependent helicase/nuclease AddAB, subunit A
DNA PROCESSING	DNA Processing	DNA repair	DNA repair, bacterial RecBCD pathway	RecD-like_DNA_helicase_YrrC	RecD-like DNA helicase YrrC	active	fig|1280.24396.peg.305		RecD-like DNA helicase YrrC
METABOLISM	Carbohydrates	C-1 compound metabolism	S-Adenosyl-L-homocysteine recycling	S-adenosylhomocysteine_nucleosidase_(EC_3.2.2.9)	S-adenosylhomocysteine nucleosidase (EC 3.2.2.9)	active	fig|1280.24396.peg.691		5'-methylthioadenosine nucleosidase (EC 3.2.2.16) @ S-adenosylhomocysteine nucleosidase (EC 3.2.2.9)
METABOLISM	Carbohydrates	C-1 compound metabolism	S-Adenosyl-L-homocysteine recycling	S-adenosylmethionine_synthetase_(EC_2.5.1.6)	S-adenosylmethionine synthetase (EC 2.5.1.6)	active	fig|1280.24396.peg.2141		S-adenosylmethionine synthetase (EC 2.5.1.6)
METABOLISM	Carbohydrates	C-1 compound metabolism	S-Adenosyl-L-homocysteine recycling	S-ribosylhomocysteine_lyase_(EC_4.4.1.21)	S-ribosylhomocysteine lyase (EC 4.4.1.21)	active	fig|1280.24396.peg.2215		S-ribosylhomocysteine lyase (EC 4.4.1.21) @ Autoinducer-2 production protein LuxS
METABOLISM	Carbohydrates	C-1 compound metabolism	S-Adenosyl-L-homocysteine recycling	5-methyltetrahydropteroyltriglutamate--homocysteine_methyltransferase_(EC_2.1.1.14)	5-methyltetrahydropteroyltriglutamate--homocysteine methyltransferase (EC 2.1.1.14)	active	fig|1280.24396.peg.34		5-methyltetrahydropteroyltriglutamate--homocysteine methyltransferase (EC 2.1.1.14)
METABOLISM	Cofactors, Vitamins, Prosthetic Groups	NAD and NADP	NAD and NADP cofactor biosynthesis global	Nicotinate-nucleotide_adenylyltransferase_(EC_2.7.7.18)	Nicotinate-nucleotide adenylyltransferase (EC 2.7.7.18)	active	fig|1280.24396.peg.696		Nicotinate-nucleotide adenylyltransferase (EC 2.7.7.18)
METABOLISM	Cofactors, Vitamins, Prosthetic Groups	NAD and NADP	NAD and NADP cofactor biosynthesis global	ADP-ribose_pyrophosphatase_(EC_3.6.1.13)	ADP-ribose pyrophosphatase (EC 3.6.1.13)	active	fig|1280.24396.peg.789		ADP-ribose pyrophosphatase (EC 3.6.1.13)
METABOLISM	Cofactors, Vitamins, Prosthetic Groups	NAD and NADP	NAD and NADP cofactor biosynthesis global	NAD_kinase_(EC_2.7.1.23)	NAD kinase (EC 2.7.1.23)	active	fig|1280.24396.peg.1351		NAD kinase (EC 2.7.1.23)
METABOLISM	Cofactors, Vitamins, Prosthetic Groups	NAD and NADP	NAD and NADP cofactor biosynthesis global	Nicotinamidase_(EC_3.5.1.19)	Nicotinamidase (EC 3.5.1.19)	active	fig|1280.24396.peg.2402		Nicotinamidase (EC 3.5.1.19)
METABOLISM	Cofactors, Vitamins, Prosthetic Groups	NAD and NADP	NAD and NADP cofactor biosynthesis global	Nicotinate_phosphoribosyltransferase_(EC_6.3.4.21)	Nicotinate phosphoribosyltransferase (EC 6.3.4.21)	active	fig|1280.24396.peg.2407		Nicotinate phosphoribosyltransferase (EC 6.3.4.21)
METABOLISM	Cofactors, Vitamins, Prosthetic Groups	NAD and NADP	NAD and NADP cofactor biosynthesis global	NAD_synthetase_(EC_6.3.1.5)	NAD synthetase (EC 6.3.1.5)	active	fig|1280.24396.peg.2408		NAD synthetase (EC 6.3.1.5)
DNA PROCESSING	DNA Processing	DNA uptake, competence	DNA internalization-related cluster	DNA_internalization-related_competence_protein_ComEC/Rec2	DNA internalization-related competence protein ComEC/Rec2	active	fig|1280.24396.peg.702		DNA internalization-related competence protein ComEC/Rec2
DNA PROCESSING	DNA Processing	DNA uptake, competence	DNA internalization-related cluster	DNA_polymerase_III_delta_subunit_(EC_2.7.7.7)	DNA polymerase III delta subunit (EC 2.7.7.7)	active	fig|1280.24396.peg.703		DNA polymerase III delta subunit (EC 2.7.7.7)
DNA PROCESSING	DNA Processing	DNA uptake, competence	DNA internalization-related cluster	SSU_ribosomal_protein_S20p	SSU ribosomal protein S20p	active	fig|1280.24396.peg.704		SSU ribosomal protein S20p
DNA PROCESSING	DNA Processing	DNA uptake, competence	DNA internalization-related cluster	DegV_family_protein	DegV family protein	active	fig|1280.24396.peg.865		DegV family protein
DNA PROCESSING	DNA Processing	DNA uptake, competence	DNA internalization-related cluster	Ribosomal_silencing_factor_RsfA	Ribosomal silencing factor RsfA	active	fig|1280.24396.peg.698		Ribosomal silencing factor RsfA
DNA PROCESSING	DNA Processing	DNA uptake, competence	DNA internalization-related cluster	Translation_elongation_factor_LepA	Translation elongation factor LepA	active	fig|1280.24396.peg.705		Translation elongation factor LepA
DNA PROCESSING	DNA Processing	DNA uptake, competence	DNA internalization-related cluster	Leucyl-tRNA_synthetase_(EC_6.1.1.4)	Leucyl-tRNA synthetase (EC 6.1.1.4)	active	fig|1280.24396.peg.2167		Leucyl-tRNA synthetase (EC 6.1.1.4)
DNA PROCESSING	DNA Processing	DNA uptake, competence	DNA internalization-related cluster	Late_competence_protein_ComEA,_DNA_receptor	Late competence protein ComEA, DNA receptor	active	fig|1280.24396.peg.700		Late competence protein ComEA, DNA receptor
PROTEIN PROCESSING	Protein Fate (folding, modification, targeting, degradation)	Protein folding	Chaperones GroEL GroES and Thermosome	Heat_shock_protein_GrpE	Heat shock protein GrpE	active	fig|1280.24396.peg.708		Heat shock protein GrpE
PROTEIN PROCESSING	Protein Fate (folding, modification, targeting, degradation)	Protein folding	Chaperones GroEL GroES and Thermosome	Chaperone_protein_DnaK	Chaperone protein DnaK	active	fig|1280.24396.peg.709		Chaperone protein DnaK
PROTEIN PROCESSING	Protein Fate (folding, modification, targeting, degradation)	Protein folding	Chaperones GroEL GroES and Thermosome	Heat_shock_protein_60_kDa_family_chaperone_GroEL	Heat shock protein 60 kDa family chaperone GroEL	active	fig|1280.24396.peg.2304		Heat shock protein 60 kDa family chaperone GroEL
PROTEIN PROCESSING	Protein Fate (folding, modification, targeting, degradation)	Protein folding	Chaperones GroEL GroES and Thermosome	Heat-inducible_transcription_repressor_HrcA	Heat-inducible transcription repressor HrcA	active	fig|1280.24396.peg.707		Heat-inducible transcription repressor HrcA
PROTEIN PROCESSING	Protein Fate (folding, modification, targeting, degradation)	Protein folding	Chaperones GroEL GroES and Thermosome	Chaperone_protein_DnaJ	Chaperone protein DnaJ	active	fig|1280.24396.peg.710		Chaperone protein DnaJ
PROTEIN PROCESSING	Protein Fate (folding, modification, targeting, degradation)	Protein folding	Chaperones GroEL GroES and Thermosome	Heat_shock_protein_10_kDa_family_chaperone_GroES	Heat shock protein 10 kDa family chaperone GroES	active	fig|1280.24396.peg.2305		Heat shock protein 10 kDa family chaperone GroES
PROTEIN PROCESSING	Protein Fate (folding, modification, targeting, degradation)	Protein folding	Protein chaperones	Chaperone_protein_DnaK	Chaperone protein DnaK	active	fig|1280.24396.peg.709		Chaperone protein DnaK
PROTEIN PROCESSING	Protein Fate (folding, modification, targeting, degradation)	Protein folding	Protein chaperones	Chaperone_protein_DnaJ	Chaperone protein DnaJ	active	fig|1280.24396.peg.710		Chaperone protein DnaJ
PROTEIN PROCESSING	Protein Fate (folding, modification, targeting, degradation)	Protein folding	Protein chaperones	Heat_shock_protein_GrpE	Heat shock protein GrpE	active	fig|1280.24396.peg.708		Heat shock protein GrpE
PROTEIN PROCESSING	Protein Fate (folding, modification, targeting, degradation)	Protein folding	Protein chaperones	Chaperone_protein_ClpB_(ATP-dependent_unfoldase)	Chaperone protein ClpB (ATP-dependent unfoldase)	active	fig|1280.24396.peg.1382		Chaperone protein ClpB (ATP-dependent unfoldase)
STRESS RESPONSE, DEFENSE, VIRULENCE	Stress Response, Defense and Virulence	Stress Response: Heat/cold shock	Heat shock dnaK gene cluster extended	Chaperone_protein_DnaJ	Chaperone protein DnaJ	active	fig|1280.24396.peg.710		Chaperone protein DnaJ
STRESS RESPONSE, DEFENSE, VIRULENCE	Stress Response, Defense and Virulence	Stress Response: Heat/cold shock	Heat shock dnaK gene cluster extended	16S_rRNA_(uracil(1498)-N(3))-methyltransferase_(EC_2.1.1.193)	16S rRNA (uracil(1498)-N(3))-methyltransferase (EC 2.1.1.193)	active	fig|1280.24396.peg.712		16S rRNA (uracil(1498)-N(3))-methyltransferase (EC 2.1.1.193)
STRESS RESPONSE, DEFENSE, VIRULENCE	Stress Response, Defense and Virulence	Stress Response: Heat/cold shock	Heat shock dnaK gene cluster extended	FIG009886:_phosphoesterase	FIG009886: phosphoesterase	active	fig|1280.24396.peg.1207		FIG009886: phosphoesterase
STRESS RESPONSE, DEFENSE, VIRULENCE	Stress Response, Defense and Virulence	Stress Response: Heat/cold shock	Heat shock dnaK gene cluster extended	tmRNA-binding_protein_SmpB	tmRNA-binding protein SmpB	active	fig|1280.24396.peg.1824		tmRNA-binding protein SmpB
STRESS RESPONSE, DEFENSE, VIRULENCE	Stress Response, Defense and Virulence	Stress Response: Heat/cold shock	Heat shock dnaK gene cluster extended	Oxygen-independent_coproporphyrinogen-III_oxidase-like_protein_YggW	Oxygen-independent coproporphyrinogen-III oxidase-like protein YggW	active	fig|1280.24396.peg.706		Oxygen-independent coproporphyrinogen-III oxidase-like protein YggW
STRESS RESPONSE, DEFENSE, VIRULENCE	Stress Response, Defense and Virulence	Stress Response: Heat/cold shock	Heat shock dnaK gene cluster extended	Chaperone_protein_DnaK	Chaperone protein DnaK	active	fig|1280.24396.peg.709		Chaperone protein DnaK
STRESS RESPONSE, DEFENSE, VIRULENCE	Stress Response, Defense and Virulence	Stress Response: Heat/cold shock	Heat shock dnaK gene cluster extended	Ribosomal_protein_L11_methyltransferase	Ribosomal protein L11 methyltransferase	active	fig|1280.24396.peg.711		Ribosomal protein L11 methyltransferase
STRESS RESPONSE, DEFENSE, VIRULENCE	Stress Response, Defense and Virulence	Stress Response: Heat/cold shock	Heat shock dnaK gene cluster extended	Nucleoside_5-triphosphatase_RdgB_(dHAPTP,_dITP,_XTP-specific)_(EC_3.6.1.66)	Nucleoside 5-triphosphatase RdgB (dHAPTP, dITP, XTP-specific) (EC 3.6.1.66)	active	fig|1280.24396.peg.1208		Nucleoside 5-triphosphatase RdgB (dHAPTP, dITP, XTP-specific) (EC 3.6.1.66)
STRESS RESPONSE, DEFENSE, VIRULENCE	Stress Response, Defense and Virulence	Stress Response: Heat/cold shock	Heat shock dnaK gene cluster extended	Translation_elongation_factor_LepA	Translation elongation factor LepA	active	fig|1280.24396.peg.705		Translation elongation factor LepA
STRESS RESPONSE, DEFENSE, VIRULENCE	Stress Response, Defense and Virulence	Stress Response: Heat/cold shock	Heat shock dnaK gene cluster extended	Heat-inducible_transcription_repressor_HrcA	Heat-inducible transcription repressor HrcA	active	fig|1280.24396.peg.707		Heat-inducible transcription repressor HrcA
STRESS RESPONSE, DEFENSE, VIRULENCE	Stress Response, Defense and Virulence	Stress Response: Heat/cold shock	Heat shock dnaK gene cluster extended	Heat_shock_protein_GrpE	Heat shock protein GrpE	active	fig|1280.24396.peg.708		Heat shock protein GrpE
STRESS RESPONSE, DEFENSE, VIRULENCE	Stress Response, Defense and Virulence	Stress Response: Heat/cold shock	Heat shock dnaK gene cluster extended	16S_rRNA_(cytidine(1402)-2'-O)-methyltransferase_(EC_2.1.1.198)	16S rRNA (cytidine(1402)-2'-O)-methyltransferase (EC 2.1.1.198)	active	fig|1280.24396.peg.2491		16S rRNA (cytidine(1402)-2'-O)-methyltransferase (EC 2.1.1.198)
STRESS RESPONSE, DEFENSE, VIRULENCE	Stress Response, Defense and Virulence	Stress Response: Heat/cold shock	Heat shock dnaK gene cluster extended	DNA_replication_intiation_control_protein_YabA	DNA replication intiation control protein YabA	active	fig|1280.24396.peg.2494		DNA replication intiation control protein YabA
STRESS RESPONSE, DEFENSE, VIRULENCE	Stress Response, Defense and Virulence	Stress Response	Cluster containing Glutathione synthetase	16S_rRNA_(uracil(1498)-N(3))-methyltransferase_(EC_2.1.1.193)	16S rRNA (uracil(1498)-N(3))-methyltransferase (EC 2.1.1.193)	likely	fig|1280.24396.peg.712		16S rRNA (uracil(1498)-N(3))-methyltransferase (EC 2.1.1.193)
STRESS RESPONSE, DEFENSE, VIRULENCE	Stress Response, Defense and Virulence	Stress Response	Cluster containing Glutathione synthetase	Putative_pre-16S_rRNA_nuclease_YqgF	Putative pre-16S rRNA nuclease YqgF	likely	fig|1280.24396.peg.672		Putative pre-16S rRNA nuclease YqgF
CELLULAR PROCESSES	Cell Cycle, Cell Division and Death		Macromolecular synthesis operon	DNA_primase_DnaG	DNA primase DnaG	active	fig|1280.24396.peg.727		DNA primase DnaG
CELLULAR PROCESSES	Cell Cycle, Cell Division and Death		Macromolecular synthesis operon	N(6)-L-threonylcarbamoyladenine_synthase_(EC_2.3.1.234)	N(6)-L-threonylcarbamoyladenine synthase (EC 2.3.1.234)	active	fig|1280.24396.peg.2325		N(6)-L-threonylcarbamoyladenine synthase (EC 2.3.1.234)
CELLULAR PROCESSES	Cell Cycle, Cell Division and Death		Macromolecular synthesis operon	SSU_ribosomal_protein_S21p	SSU ribosomal protein S21p	active	fig|1280.24396.peg.714		SSU ribosomal protein S21p
CELLULAR PROCESSES	Cell Cycle, Cell Division and Death		Macromolecular synthesis operon	RNA_polymerase_sigma_factor_RpoD	RNA polymerase sigma factor RpoD	active	fig|1280.24396.peg.728		RNA polymerase sigma factor RpoD
CELLULAR PROCESSES	Cell Cycle, Cell Division and Death		Macromolecular synthesis operon	Carbamoyl-phosphate_synthase_small_chain_(EC_6.3.5.5)	Carbamoyl-phosphate synthase small chain (EC 6.3.5.5)	active	fig|1280.24396.peg.1154		Carbamoyl-phosphate synthase small chain (EC 6.3.5.5)
CELLULAR PROCESSES	Cell Cycle, Cell Division and Death		Macromolecular synthesis operon	Carbamoyl-phosphate_synthase_large_chain_(EC_6.3.5.5)	Carbamoyl-phosphate synthase large chain (EC 6.3.5.5)	active	fig|1280.24396.peg.1153		Carbamoyl-phosphate synthase large chain (EC 6.3.5.5)
STRESS RESPONSE, DEFENSE, VIRULENCE	Stress Response, Defense and Virulence	Stress Response	Protection from Reactive Oxygen Species	Superoxide_dismutase_[Mn]_(EC_1.15.1.1)	Superoxide dismutase [Mn] (EC 1.15.1.1)	active	fig|1280.24396.peg.736		Superoxide dismutase [Mn] (EC 1.15.1.1); Superoxide dismutase [Fe] (EC 1.15.1.1)
STRESS RESPONSE, DEFENSE, VIRULENCE	Stress Response, Defense and Virulence	Stress Response	Protection from Reactive Oxygen Species	Superoxide_dismutase_[Fe]_(EC_1.15.1.1)	Superoxide dismutase [Fe] (EC 1.15.1.1)	active	fig|1280.24396.peg.736		Superoxide dismutase [Mn] (EC 1.15.1.1); Superoxide dismutase [Fe] (EC 1.15.1.1)
STRESS RESPONSE, DEFENSE, VIRULENCE	Stress Response, Defense and Virulence	Stress Response	Protection from Reactive Oxygen Species	Superoxide_dismutase_[Fe]_(EC_1.15.1.1)	Superoxide dismutase [Fe] (EC 1.15.1.1)	active	fig|1280.24396.peg.248		Superoxide dismutase [Mn] (EC 1.15.1.1); Superoxide dismutase [Fe] (EC 1.15.1.1)
STRESS RESPONSE, DEFENSE, VIRULENCE	Stress Response, Defense and Virulence	Stress Response	Protection from Reactive Oxygen Species	Catalase_KatE_(EC_1.11.1.6)	Catalase KatE (EC 1.11.1.6)	active	fig|1280.24396.peg.958		Catalase KatE (EC 1.11.1.6)
STRESS RESPONSE, DEFENSE, VIRULENCE	Stress Response, Defense and Virulence	Stress Response	Protection from Reactive Oxygen Species	Superoxide_dismutase_[Mn]_(EC_1.15.1.1)	Superoxide dismutase [Mn] (EC 1.15.1.1)	active	fig|1280.24396.peg.248		Superoxide dismutase [Mn] (EC 1.15.1.1); Superoxide dismutase [Fe] (EC 1.15.1.1)
METABOLISM	Cofactors, Vitamins, Prosthetic Groups	Lipoic acid	Lipoylated proteins	Aminomethyltransferase_(glycine_cleavage_system_T_protein)_(EC_2.1.2.10)	Aminomethyltransferase (glycine cleavage system T protein) (EC 2.1.2.10)	active	fig|1280.24396.peg.752		Aminomethyltransferase (glycine cleavage system T protein) (EC 2.1.2.10)
METABOLISM	Cofactors, Vitamins, Prosthetic Groups	Lipoic acid	Lipoylated proteins	Glycine_dehydrogenase_[decarboxylating]_(glycine_cleavage_system_P2_protein)_(EC_1.4.4.2)	Glycine dehydrogenase [decarboxylating] (glycine cleavage system P2 protein) (EC 1.4.4.2)	active	fig|1280.24396.peg.754		Glycine dehydrogenase [decarboxylating] (glycine cleavage system P2 protein) (EC 1.4.4.2)
METABOLISM	Cofactors, Vitamins, Prosthetic Groups	Lipoic acid	Lipoylated proteins	Branched-chain_alpha-keto_acid_dehydrogenase,_E1_component,_alpha_subunit_(EC_1.2.4.4)	Branched-chain alpha-keto acid dehydrogenase, E1 component, alpha subunit (EC 1.2.4.4)	active	fig|1280.24396.peg.771		Branched-chain alpha-keto acid dehydrogenase, E1 component, alpha subunit (EC 1.2.4.4)
METABOLISM	Cofactors, Vitamins, Prosthetic Groups	Lipoic acid	Lipoylated proteins	Dihydrolipoamide_succinyltransferase_component_(E2)_of_2-oxoglutarate_dehydrogenase_complex_(EC_2.3.1.61)	Dihydrolipoamide succinyltransferase component (E2) of 2-oxoglutarate dehydrogenase complex (EC 2.3.1.61)	active	fig|1280.24396.peg.879		Dihydrolipoamide succinyltransferase component (E2) of 2-oxoglutarate dehydrogenase complex (EC 2.3.1.61)
METABOLISM	Cofactors, Vitamins, Prosthetic Groups	Lipoic acid	Lipoylated proteins	Dihydrolipoamide_dehydrogenase_of_pyruvate_dehydrogenase_complex_(EC_1.8.1.4)	Dihydrolipoamide dehydrogenase of pyruvate dehydrogenase complex (EC 1.8.1.4)	active	fig|1280.24396.peg.1262		Dihydrolipoamide dehydrogenase of pyruvate dehydrogenase complex (EC 1.8.1.4)
METABOLISM	Cofactors, Vitamins, Prosthetic Groups	Lipoic acid	Lipoylated proteins	Pyruvate_dehydrogenase_E1_component_beta_subunit_(EC_1.2.4.1)	Pyruvate dehydrogenase E1 component beta subunit (EC 1.2.4.1)	active	fig|1280.24396.peg.1264		Pyruvate dehydrogenase E1 component beta subunit (EC 1.2.4.1)
METABOLISM	Cofactors, Vitamins, Prosthetic Groups	Lipoic acid	Lipoylated proteins	Pyruvate_dehydrogenase_E1_component_alpha_subunit_(EC_1.2.4.1)	Pyruvate dehydrogenase E1 component alpha subunit (EC 1.2.4.1)	active	fig|1280.24396.peg.1265		Pyruvate dehydrogenase E1 component alpha subunit (EC 1.2.4.1)
METABOLISM	Cofactors, Vitamins, Prosthetic Groups	Lipoic acid	Lipoylated proteins	Glycine_dehydrogenase_[decarboxylating]_(glycine_cleavage_system_P1_protein)_(EC_1.4.4.2)	Glycine dehydrogenase [decarboxylating] (glycine cleavage system P1 protein) (EC 1.4.4.2)	active	fig|1280.24396.peg.753		Glycine dehydrogenase [decarboxylating] (glycine cleavage system P1 protein) (EC 1.4.4.2)
METABOLISM	Cofactors, Vitamins, Prosthetic Groups	Lipoic acid	Lipoylated proteins	Dihydrolipoamide_dehydrogenase_of_branched-chain_alpha-keto_acid_dehydrogenase_(EC_1.8.1.4)	Dihydrolipoamide dehydrogenase of branched-chain alpha-keto acid dehydrogenase (EC 1.8.1.4)	active	fig|1280.24396.peg.770		Dihydrolipoamide dehydrogenase of branched-chain alpha-keto acid dehydrogenase (EC 1.8.1.4)
METABOLISM	Cofactors, Vitamins, Prosthetic Groups	Lipoic acid	Lipoylated proteins	2-oxoglutarate_dehydrogenase_E1_component_(EC_1.2.4.2)	2-oxoglutarate dehydrogenase E1 component (EC 1.2.4.2)	active	fig|1280.24396.peg.878		2-oxoglutarate dehydrogenase E1 component (EC 1.2.4.2)
METABOLISM	Cofactors, Vitamins, Prosthetic Groups	Lipoic acid	Lipoylated proteins	Branched-chain_alpha-keto_acid_dehydrogenase,_E1_component,_beta_subunit_(EC_1.2.4.4)	Branched-chain alpha-keto acid dehydrogenase, E1 component, beta subunit (EC 1.2.4.4)	active	fig|1280.24396.peg.772		Branched-chain alpha-keto acid dehydrogenase, E1 component, beta subunit (EC 1.2.4.4)
METABOLISM	Cofactors, Vitamins, Prosthetic Groups	Lipoic acid	Lipoylated proteins	Dihydrolipoamide_acyltransferase_component_of_branched-chain_alpha-keto_acid_dehydrogenase_complex_(EC_2.3.1.168)	Dihydrolipoamide acyltransferase component of branched-chain alpha-keto acid dehydrogenase complex (EC 2.3.1.168)	active	fig|1280.24396.peg.773		Dihydrolipoamide acyltransferase component of branched-chain alpha-keto acid dehydrogenase complex (EC 2.3.1.168)
METABOLISM	Cofactors, Vitamins, Prosthetic Groups	Lipoic acid	Lipoylated proteins	Dihydrolipoamide_acetyltransferase_component_of_pyruvate_dehydrogenase_complex_(EC_2.3.1.12)	Dihydrolipoamide acetyltransferase component of pyruvate dehydrogenase complex (EC 2.3.1.12)	active	fig|1280.24396.peg.1263		Dihydrolipoamide acetyltransferase component of pyruvate dehydrogenase complex (EC 2.3.1.12)
METABOLISM	Cofactors, Vitamins, Prosthetic Groups	Lipoic acid	Lipoylated proteins	Glycine_cleavage_system_H_protein	Glycine cleavage system H protein	active	fig|1280.24396.peg.1452		Glycine cleavage system H protein
PROTEIN PROCESSING	Protein Fate (folding, modification, targeting, degradation)	Protein degradation	Protein degradation	Aminopeptidase_YpdF_(MP-,_MA-,_MS-,_AP-,_NP-_specific)	Aminopeptidase YpdF (MP-, MA-, MS-, AP-, NP- specific)	active	fig|1280.24396.peg.759		Aminopeptidase YpdF (MP-, MA-, MS-, AP-, NP- specific)
PROTEIN PROCESSING	Protein Fate (folding, modification, targeting, degradation)	Protein degradation	Protein degradation	Deblocking_aminopeptidase_(EC_3.4.11.-)	Deblocking aminopeptidase (EC 3.4.11.-)	active	fig|1280.24396.peg.2180		Glutamyl aminopeptidase (EC 3.4.11.7); Deblocking aminopeptidase
PROTEIN PROCESSING	Protein Fate (folding, modification, targeting, degradation)	Protein degradation	Protein degradation	Deblocking_aminopeptidase_(EC_3.4.11.-)	Deblocking aminopeptidase (EC 3.4.11.-)	active	fig|1280.24396.peg.925		Deblocking aminopeptidase (EC 3.4.11.-)
PROTEIN PROCESSING	Protein Synthesis	Translation	Translation elongation factors, bacterial	Translation_elongation_factor_P	Translation elongation factor P	active	fig|1280.24396.peg.760		Translation elongation factor P
PROTEIN PROCESSING	Protein Synthesis	Translation	Translation elongation factors, bacterial	Translation_elongation_factor_G	Translation elongation factor G	active	fig|1280.24396.peg.2045		Translation elongation factor G
PROTEIN PROCESSING	Protein Synthesis	Translation	Translation elongation factors, bacterial	Translation_elongation_factor_LepA	Translation elongation factor LepA	active	fig|1280.24396.peg.705		Translation elongation factor LepA
PROTEIN PROCESSING	Protein Synthesis	Translation	Translation elongation factors, bacterial	Metal-dependent_hydrolase_YbeY,_involved_in_rRNA_and/or_ribosome_maturation_and_assembly	Metal-dependent hydrolase YbeY, involved in rRNA and/or ribosome maturation and assembly	active	fig|1280.24396.peg.719		Metal-dependent hydrolase YbeY, involved in rRNA and/or ribosome maturation and assembly
PROTEIN PROCESSING	Protein Synthesis	Translation	Translation elongation factors, bacterial	Translation_elongation_factor_Tu	Translation elongation factor Tu	active	fig|1280.24396.peg.2044		Translation elongation factor Tu
PROTEIN PROCESSING	Protein Synthesis	Translation	Translation elongation factors, bacterial	Translation_elongation_factor_Ts	Translation elongation factor Ts	active	fig|1280.24396.peg.1040		Translation elongation factor Ts
PROTEIN PROCESSING	Protein Synthesis	Translation	Translation elongation factors, bacterial	Ribosome-associated_heat_shock_protein_implicated_in_the_recycling_of_the_50S_subunit_(S4_paralog)	Ribosome-associated heat shock protein implicated in the recycling of the 50S subunit (S4 paralog)	active	fig|1280.24396.peg.2474		Ribosome-associated heat shock protein implicated in the recycling of the 50S subunit (S4 paralog)
METABOLISM	Fatty Acids, Lipids, and Isoprenoids	Isoprenoids	Isoprenoid Biosynthesis: Interconversions	(2E,6E)-farnesyl_diphosphate_synthase_(EC_2.5.1.10)	(2E,6E)-farnesyl diphosphate synthase (EC 2.5.1.10)	active	fig|1280.24396.peg.767		(2E,6E)-farnesyl diphosphate synthase (EC 2.5.1.10)
METABOLISM	Fatty Acids, Lipids, and Isoprenoids	Isoprenoids	Isoprenoid Biosynthesis: Interconversions	Isopentenyl-diphosphate_delta-isomerase,_FMN-dependent_(EC_5.3.3.2)	Isopentenyl-diphosphate delta-isomerase, FMN-dependent (EC 5.3.3.2)	active	fig|1280.24396.peg.1609		Isopentenyl-diphosphate delta-isomerase, FMN-dependent (EC 5.3.3.2)
ENERGY	Energy and Precursor Metabolites Generation	Central Metabolism	Dehydrogenase complexes	Branched-chain_alpha-keto_acid_dehydrogenase,_E1_component,_alpha_subunit_(EC_1.2.4.4)	Branched-chain alpha-keto acid dehydrogenase, E1 component, alpha subunit (EC 1.2.4.4)	active	fig|1280.24396.peg.771		Branched-chain alpha-keto acid dehydrogenase, E1 component, alpha subunit (EC 1.2.4.4)
ENERGY	Energy and Precursor Metabolites Generation	Central Metabolism	Dehydrogenase complexes	Dihydrolipoamide_acyltransferase_component_of_branched-chain_alpha-keto_acid_dehydrogenase_complex_(EC_2.3.1.168)	Dihydrolipoamide acyltransferase component of branched-chain alpha-keto acid dehydrogenase complex (EC 2.3.1.168)	active	fig|1280.24396.peg.773		Dihydrolipoamide acyltransferase component of branched-chain alpha-keto acid dehydrogenase complex (EC 2.3.1.168)
ENERGY	Energy and Precursor Metabolites Generation	Central Metabolism	Dehydrogenase complexes	Dihydrolipoamide_succinyltransferase_component_(E2)_of_2-oxoglutarate_dehydrogenase_complex_(EC_2.3.1.61)	Dihydrolipoamide succinyltransferase component (E2) of 2-oxoglutarate dehydrogenase complex (EC 2.3.1.61)	active	fig|1280.24396.peg.879		Dihydrolipoamide succinyltransferase component (E2) of 2-oxoglutarate dehydrogenase complex (EC 2.3.1.61)
ENERGY	Energy and Precursor Metabolites Generation	Central Metabolism	Dehydrogenase complexes	Malonyl_CoA-acyl_carrier_protein_transacylase_(EC_2.3.1.39)	Malonyl CoA-acyl carrier protein transacylase (EC 2.3.1.39)	active	fig|1280.24396.peg.1125		Malonyl CoA-acyl carrier protein transacylase (EC 2.3.1.39)
ENERGY	Energy and Precursor Metabolites Generation	Central Metabolism	Dehydrogenase complexes	Dihydrolipoamide_acetyltransferase_component_of_pyruvate_dehydrogenase_complex_(EC_2.3.1.12)	Dihydrolipoamide acetyltransferase component of pyruvate dehydrogenase complex (EC 2.3.1.12)	active	fig|1280.24396.peg.1263		Dihydrolipoamide acetyltransferase component of pyruvate dehydrogenase complex (EC 2.3.1.12)
ENERGY	Energy and Precursor Metabolites Generation	Central Metabolism	Dehydrogenase complexes	Putative_Dihydrolipoamide_dehydrogenase_(EC_1.8.1.4)	Putative Dihydrolipoamide dehydrogenase (EC 1.8.1.4)	active	fig|1280.24396.peg.1996		Putative Dihydrolipoamide dehydrogenase (EC 1.8.1.4); Mercuric ion reductase (EC 1.16.1.1); PF00070 family, FAD-dependent NAD(P)-disulphide oxidoreductase
ENERGY	Energy and Precursor Metabolites Generation	Central Metabolism	Dehydrogenase complexes	Dihydrolipoamide_dehydrogenase_of_branched-chain_alpha-keto_acid_dehydrogenase_(EC_1.8.1.4)	Dihydrolipoamide dehydrogenase of branched-chain alpha-keto acid dehydrogenase (EC 1.8.1.4)	active	fig|1280.24396.peg.770		Dihydrolipoamide dehydrogenase of branched-chain alpha-keto acid dehydrogenase (EC 1.8.1.4)
ENERGY	Energy and Precursor Metabolites Generation	Central Metabolism	Dehydrogenase complexes	Branched-chain_alpha-keto_acid_dehydrogenase,_E1_component,_beta_subunit_(EC_1.2.4.4)	Branched-chain alpha-keto acid dehydrogenase, E1 component, beta subunit (EC 1.2.4.4)	active	fig|1280.24396.peg.772		Branched-chain alpha-keto acid dehydrogenase, E1 component, beta subunit (EC 1.2.4.4)
ENERGY	Energy and Precursor Metabolites Generation	Central Metabolism	Dehydrogenase complexes	Pyruvate_dehydrogenase_E1_component_beta_subunit_(EC_1.2.4.1)	Pyruvate dehydrogenase E1 component beta subunit (EC 1.2.4.1)	active	fig|1280.24396.peg.1264		Pyruvate dehydrogenase E1 component beta subunit (EC 1.2.4.1)
ENERGY	Energy and Precursor Metabolites Generation	Central Metabolism	Dehydrogenase complexes	Pyruvate_dehydrogenase_E1_component_alpha_subunit_(EC_1.2.4.1)	Pyruvate dehydrogenase E1 component alpha subunit (EC 1.2.4.1)	active	fig|1280.24396.peg.1265		Pyruvate dehydrogenase E1 component alpha subunit (EC 1.2.4.1)
ENERGY	Energy and Precursor Metabolites Generation	Central Metabolism	Dehydrogenase complexes	2-oxoglutarate_dehydrogenase_E1_component_(EC_1.2.4.2)	2-oxoglutarate dehydrogenase E1 component (EC 1.2.4.2)	active	fig|1280.24396.peg.878		2-oxoglutarate dehydrogenase E1 component (EC 1.2.4.2)
METABOLISM	Cofactors, Vitamins, Prosthetic Groups	Lipoic acid	Lipoic acid metabolism	Dihydrolipoamide_acyltransferase_component_of_branched-chain_alpha-keto_acid_dehydrogenase_complex_(EC_2.3.1.168)	Dihydrolipoamide acyltransferase component of branched-chain alpha-keto acid dehydrogenase complex (EC 2.3.1.168)	active	fig|1280.24396.peg.773		Dihydrolipoamide acyltransferase component of branched-chain alpha-keto acid dehydrogenase complex (EC 2.3.1.168)
METABOLISM	Cofactors, Vitamins, Prosthetic Groups	Lipoic acid	Lipoic acid metabolism	Lipoyl_synthase_(EC_2.8.1.8)	Lipoyl synthase (EC 2.8.1.8)	active	fig|1280.24396.peg.1431		Lipoyl synthase (EC 2.8.1.8)
METABOLISM	Cofactors, Vitamins, Prosthetic Groups	Lipoic acid	Lipoic acid metabolism	Lipoate-protein_ligase_A	Lipoate-protein ligase A	active	fig|1280.24396.peg.56		Lipoate-protein ligase A
METABOLISM	Cofactors, Vitamins, Prosthetic Groups	Lipoic acid	Lipoic acid metabolism	Glycine_dehydrogenase_[decarboxylating]_(glycine_cleavage_system_P2_protein)_(EC_1.4.4.2)	Glycine dehydrogenase [decarboxylating] (glycine cleavage system P2 protein) (EC 1.4.4.2)	active	fig|1280.24396.peg.754		Glycine dehydrogenase [decarboxylating] (glycine cleavage system P2 protein) (EC 1.4.4.2)
METABOLISM	Cofactors, Vitamins, Prosthetic Groups	Lipoic acid	Lipoic acid metabolism	Dihydrolipoamide_succinyltransferase_component_(E2)_of_2-oxoglutarate_dehydrogenase_complex_(EC_2.3.1.61)	Dihydrolipoamide succinyltransferase component (E2) of 2-oxoglutarate dehydrogenase complex (EC 2.3.1.61)	active	fig|1280.24396.peg.879		Dihydrolipoamide succinyltransferase component (E2) of 2-oxoglutarate dehydrogenase complex (EC 2.3.1.61)
METABOLISM	Cofactors, Vitamins, Prosthetic Groups	Lipoic acid	Lipoic acid metabolism	Dihydrolipoamide_acetyltransferase_component_of_pyruvate_dehydrogenase_complex_(EC_2.3.1.12)	Dihydrolipoamide acetyltransferase component of pyruvate dehydrogenase complex (EC 2.3.1.12)	active	fig|1280.24396.peg.1263		Dihydrolipoamide acetyltransferase component of pyruvate dehydrogenase complex (EC 2.3.1.12)
METABOLISM	Cofactors, Vitamins, Prosthetic Groups	Lipoic acid	Lipoic acid metabolism	Octanoyl-[GcvH]:protein_N-octanoyltransferase_(EC_2.3.1.204)	Octanoyl-[GcvH]:protein N-octanoyltransferase (EC 2.3.1.204)	active	fig|1280.24396.peg.2001		Octanoyl-[GcvH]:protein N-octanoyltransferase (EC 2.3.1.204)
METABOLISM	Cofactors, Vitamins, Prosthetic Groups	Lipoic acid	Lipoic acid metabolism	Octanoate-[acyl-carrier-protein]-protein-N-octanoyltransferase,_LipM_(EC_2.3.1.181)	Octanoate-[acyl-carrier-protein]-protein-N-octanoyltransferase, LipM (EC 2.3.1.181)	active	fig|1280.24396.peg.756		Octanoate-[acyl-carrier-protein]-protein-N-octanoyltransferase, LipM (EC 2.3.1.181)
METABOLISM	Cofactors, Vitamins, Prosthetic Groups	Lipoic acid	Lipoic acid metabolism	Lipoate-protein_ligase_A	Lipoate-protein ligase A	active	fig|1280.24396.peg.1329		Lipoate-protein ligase A
ENERGY	Energy and Precursor Metabolites Generation	Central Metabolism	Pentose phosphate pathway	6-phosphogluconate_dehydrogenase,_decarboxylating_(EC_1.1.1.44)	6-phosphogluconate dehydrogenase, decarboxylating (EC 1.1.1.44)	active	fig|1280.24396.peg.778		6-phosphogluconate dehydrogenase, decarboxylating (EC 1.1.1.44)
ENERGY	Energy and Precursor Metabolites Generation	Central Metabolism	Pentose phosphate pathway	Ribose-5-phosphate_isomerase_A_(EC_5.3.1.6)	Ribose-5-phosphate isomerase A (EC 5.3.1.6)	active	fig|1280.24396.peg.1618		Ribose-5-phosphate isomerase A (EC 5.3.1.6)
ENERGY	Energy and Precursor Metabolites Generation	Central Metabolism	Pentose phosphate pathway	Transaldolase_(EC_2.2.1.2)	Transaldolase (EC 2.2.1.2)	active	fig|1280.24396.peg.2147		Transaldolase (EC 2.2.1.2)
ENERGY	Energy and Precursor Metabolites Generation	Central Metabolism	Pentose phosphate pathway	6-phosphogluconolactonase_(EC_3.1.1.31)	6-phosphogluconolactonase (EC 3.1.1.31)	active	fig|1280.24396.peg.2273		6-phosphogluconolactonase (EC 3.1.1.31)
ENERGY	Energy and Precursor Metabolites Generation	Central Metabolism	Pentose phosphate pathway	Ribose-phosphate_pyrophosphokinase_(EC_2.7.6.1)	Ribose-phosphate pyrophosphokinase (EC 2.7.6.1)	active	fig|1280.24396.peg.2480		Ribose-phosphate pyrophosphokinase (EC 2.7.6.1)
ENERGY	Energy and Precursor Metabolites Generation	Central Metabolism	Pentose phosphate pathway	Glucose-6-phosphate_1-dehydrogenase_(EC_1.1.1.49)	Glucose-6-phosphate 1-dehydrogenase (EC 1.1.1.49)	active	fig|1280.24396.peg.783		Glucose-6-phosphate 1-dehydrogenase (EC 1.1.1.49)
ENERGY	Energy and Precursor Metabolites Generation	Central Metabolism	Pentose phosphate pathway	Transketolase_(EC_2.2.1.1)	Transketolase (EC 2.2.1.1)	active	fig|1280.24396.peg.950		Transketolase (EC 2.2.1.1)
ENERGY	Energy and Precursor Metabolites Generation	Central Metabolism	Pentose phosphate pathway	Ribulose-phosphate_3-epimerase_(EC_5.1.3.1)	Ribulose-phosphate 3-epimerase (EC 5.1.3.1)	active	fig|1280.24396.peg.1133		Ribulose-phosphate 3-epimerase (EC 5.1.3.1)
RNA PROCESSING	RNA Processing	RNA processing and modification	RNA processing and degradation, bacterial	Ribonuclease_Z_(EC_3.1.26.11)	Ribonuclease Z (EC 3.1.26.11)	active	fig|1280.24396.peg.784		Ribonuclease Z (EC 3.1.26.11)
RNA PROCESSING	RNA Processing	RNA processing and modification	RNA processing and degradation, bacterial	3'-to-5'_exoribonuclease_RNase_R	3'-to-5' exoribonuclease RNase R	active	fig|1280.24396.peg.1825		3'-to-5' exoribonuclease RNase R
RNA PROCESSING	RNA Processing	RNA processing and modification	RNA processing and degradation, bacterial	Ribonuclease_Y	Ribonuclease Y	active	fig|1280.24396.peg.1011		Ribonuclease Y
RNA PROCESSING	RNA Processing	RNA processing and modification	RNA processing and degradation, bacterial	3'-to-5'_oligoribonuclease_A,_Bacillus_type	3'-to-5' oligoribonuclease A, Bacillus type	active	fig|1280.24396.peg.594		3'-to-5' oligoribonuclease A, Bacillus type
RNA PROCESSING	RNA Processing	RNA processing and modification	RNA processing and degradation, bacterial	Polyribonucleotide_nucleotidyltransferase_(EC_2.7.7.8)	Polyribonucleotide nucleotidyltransferase (EC 2.7.7.8)	active	fig|1280.24396.peg.1023		Polyribonucleotide nucleotidyltransferase (EC 2.7.7.8)
RNA PROCESSING	RNA Processing	RNA processing and modification	RNA processing and degradation, bacterial	Ribonuclease_III_(EC_3.1.26.3)	Ribonuclease III (EC 3.1.26.3)	active	fig|1280.24396.peg.1122		Ribonuclease III (EC 3.1.26.3)
CELLULAR PROCESSES	Cell Cycle, Cell Division and Death		Two cell division clusters relating to chromosome partitioning	Segregation_and_condensation_protein_B	Segregation and condensation protein B	active	fig|1280.24396.peg.794		Segregation and condensation protein B
CELLULAR PROCESSES	Cell Cycle, Cell Division and Death		Two cell division clusters relating to chromosome partitioning	Ribonuclease_III_(EC_3.1.26.3)	Ribonuclease III (EC 3.1.26.3)	active	fig|1280.24396.peg.1122		Ribonuclease III (EC 3.1.26.3)
CELLULAR PROCESSES	Cell Cycle, Cell Division and Death		Two cell division clusters relating to chromosome partitioning	Chromosome_(plasmid)_partitioning_protein_ParB	Chromosome (plasmid) partitioning protein ParB	active	fig|1280.24396.peg.30		Chromosome (plasmid) partitioning protein ParB
CELLULAR PROCESSES	Cell Cycle, Cell Division and Death		Two cell division clusters relating to chromosome partitioning	Chromosome_(plasmid)_partitioning_protein_ParB-2	Chromosome (plasmid) partitioning protein ParB-2	active	fig|1280.24396.peg.336		Chromosome (plasmid) partitioning protein ParB-2
CELLULAR PROCESSES	Cell Cycle, Cell Division and Death		Two cell division clusters relating to chromosome partitioning	LSU_rRNA_pseudouridine(2605)_synthase_(EC_5.4.99.22)	LSU rRNA pseudouridine(2605) synthase (EC 5.4.99.22)	active	fig|1280.24396.peg.795		LSU rRNA pseudouridine(2605) synthase (EC 5.4.99.22)
CELLULAR PROCESSES	Cell Cycle, Cell Division and Death		Two cell division clusters relating to chromosome partitioning	Chromosome_partition_protein_smc	Chromosome partition protein smc	active	fig|1280.24396.peg.1121		Chromosome partition protein smc
CELLULAR PROCESSES	Cell Cycle, Cell Division and Death		Two cell division clusters relating to chromosome partitioning	Segregation_and_condensation_protein_A	Segregation and condensation protein A	active	fig|1280.24396.peg.793		Segregation and condensation protein A
CELLULAR PROCESSES	Cell Cycle, Cell Division and Death		Two cell division clusters relating to chromosome partitioning	Signal_recognition_particle_protein_Ffh	Signal recognition particle protein Ffh	active	fig|1280.24396.peg.1118		Signal recognition particle protein Ffh
CELLULAR PROCESSES	Cell Cycle, Cell Division and Death		Two cell division clusters relating to chromosome partitioning	Signal_recognition_particle_associated_protein	Signal recognition particle associated protein	active	fig|1280.24396.peg.1119		Signal recognition particle associated protein
CELLULAR PROCESSES	Cell Cycle, Cell Division and Death		Two cell division clusters relating to chromosome partitioning	Signal_recognition_particle_receptor_FtsY	Signal recognition particle receptor FtsY	active	fig|1280.24396.peg.1120		Signal recognition particle receptor FtsY
RNA PROCESSING	RNA Processing	RNA processing and modification	RNA pseudouridine synthases	LSU_rRNA_pseudouridine(2605)_synthase_(EC_5.4.99.22)	LSU rRNA pseudouridine(2605) synthase (EC 5.4.99.22)	active	fig|1280.24396.peg.795		LSU rRNA pseudouridine(2605) synthase (EC 5.4.99.22)
RNA PROCESSING	RNA Processing	RNA processing and modification	RNA pseudouridine synthases	tRNA_pseudouridine(55)_synthase_(EC_5.4.99.25)	tRNA pseudouridine(55) synthase (EC 5.4.99.25)	active	fig|1280.24396.peg.1026		tRNA pseudouridine(55) synthase (EC 5.4.99.25)
RNA PROCESSING	RNA Processing	RNA processing and modification	RNA pseudouridine synthases	Similar_to_ribosomal_large_subunit_pseudouridine_synthase_D,_Bacillus_subtilis_YjbO_type	Similar to ribosomal large subunit pseudouridine synthase D, Bacillus subtilis YjbO type	active	fig|1280.24396.peg.1350		Similar to ribosomal large subunit pseudouridine synthase D, Bacillus subtilis YjbO type
RNA PROCESSING	RNA Processing	RNA processing and modification	RNA pseudouridine synthases	tRNA_pseudouridine(38-40)_synthase_(EC_5.4.99.12)	tRNA pseudouridine(38-40) synthase (EC 5.4.99.12)	active	fig|1280.24396.peg.1738		tRNA pseudouridine(38-40) synthase (EC 5.4.99.12)
RNA PROCESSING	RNA Processing	RNA processing and modification	RNA pseudouridine synthases	SSU_rRNA_pseudouridine(516)_synthase_(EC_5.4.99.19)	SSU rRNA pseudouridine(516) synthase (EC 5.4.99.19)	active	fig|1280.24396.peg.2172		SSU rRNA pseudouridine(516) synthase (EC 5.4.99.19)
RNA PROCESSING	RNA Processing	RNA processing and modification	RNA pseudouridine synthases	LSU_rRNA_pseudouridine(1911/1915/1917)_synthase_(EC_5.4.99.23)	LSU rRNA pseudouridine(1911/1915/1917) synthase (EC 5.4.99.23)	active	fig|1280.24396.peg.1159		LSU rRNA pseudouridine(1911/1915/1917) synthase (EC 5.4.99.23)
RNA PROCESSING	RNA Processing	RNA processing and modification	RNA pseudouridine synthases	Similar_to_ribosomal_large_subunit_pseudouridine_synthase_D,_Bacillus_subtilis_YhcT_type	Similar to ribosomal large subunit pseudouridine synthase D, Bacillus subtilis YhcT type	active	fig|1280.24396.peg.2085		Similar to ribosomal large subunit pseudouridine synthase D, Bacillus subtilis YhcT type
STRESS RESPONSE, DEFENSE, VIRULENCE	Stress Response, Defense and Virulence		Hfl operon	SSU_ribosomal_protein_S1p	SSU ribosomal protein S1p	active	fig|1280.24396.peg.814		SSU ribosomal protein S1p
STRESS RESPONSE, DEFENSE, VIRULENCE	Stress Response, Defense and Virulence		Hfl operon	Ribosome_LSU-associated_GTP-binding_protein_HflX	Ribosome LSU-associated GTP-binding protein HflX	active	fig|1280.24396.peg.991		Ribosome LSU-associated GTP-binding protein HflX
STRESS RESPONSE, DEFENSE, VIRULENCE	Stress Response, Defense and Virulence		Hfl operon	RNA-binding_protein_Hfq	RNA-binding protein Hfq	active	fig|1280.24396.peg.993		RNA-binding protein Hfq
METABOLISM	Cofactors, Vitamins, Prosthetic Groups	Quinone cofactors	Menaquinone biosynthesis from chorismate via 1,4-dihydroxy-2-naphthoate	Demethylmenaquinone_methyltransferase_(EC_2.1.1.163)	Demethylmenaquinone methyltransferase (EC 2.1.1.163)	active	fig|1280.24396.peg.819		Demethylmenaquinone methyltransferase (EC 2.1.1.163)
METABOLISM	Cofactors, Vitamins, Prosthetic Groups	Quinone cofactors	Menaquinone biosynthesis from chorismate via 1,4-dihydroxy-2-naphthoate	Naphthoate_synthase_(EC_4.1.3.36)	Naphthoate synthase (EC 4.1.3.36)	active	fig|1280.24396.peg.1312		Naphthoate synthase (EC 4.1.3.36)
METABOLISM	Cofactors, Vitamins, Prosthetic Groups	Quinone cofactors	Menaquinone biosynthesis from chorismate via 1,4-dihydroxy-2-naphthoate	1,4-dihydroxy-2-naphthoyl-CoA_hydrolase_(EC_3.1.2.28)_in_menaquinone_biosynthesis	1,4-dihydroxy-2-naphthoyl-CoA hydrolase (EC 3.1.2.28) in menaquinone biosynthesis	active	fig|1280.24396.peg.1412		1,4-dihydroxy-2-naphthoyl-CoA hydrolase (EC 3.1.2.28) in menaquinone biosynthesis
METABOLISM	Cofactors, Vitamins, Prosthetic Groups	Quinone cofactors	Menaquinone biosynthesis from chorismate via 1,4-dihydroxy-2-naphthoate	O-succinylbenzoate_synthase_(EC_4.2.1.113)	O-succinylbenzoate synthase (EC 4.2.1.113)	active	fig|1280.24396.peg.2136		O-succinylbenzoate synthase (EC 4.2.1.113)
METABOLISM	Cofactors, Vitamins, Prosthetic Groups	Quinone cofactors	Menaquinone biosynthesis from chorismate via 1,4-dihydroxy-2-naphthoate	2-succinyl-6-hydroxy-2,4-cyclohexadiene-1-carboxylate_synthase_(EC_4.2.99.20)	2-succinyl-6-hydroxy-2,4-cyclohexadiene-1-carboxylate synthase (EC 4.2.99.20)	active	fig|1280.24396.peg.1313		2-succinyl-6-hydroxy-2,4-cyclohexadiene-1-carboxylate synthase (EC 4.2.99.20)
METABOLISM	Cofactors, Vitamins, Prosthetic Groups	Quinone cofactors	Menaquinone biosynthesis from chorismate via 1,4-dihydroxy-2-naphthoate	Menaquinone-specific_isochorismate_synthase_(EC_5.4.4.2)	Menaquinone-specific isochorismate synthase (EC 5.4.4.2)	active	fig|1280.24396.peg.1315		Isochorismate synthase (EC 5.4.4.2) @ Menaquinone-specific isochorismate synthase (EC 5.4.4.2)
METABOLISM	Cofactors, Vitamins, Prosthetic Groups	Quinone cofactors	Menaquinone biosynthesis from chorismate via 1,4-dihydroxy-2-naphthoate	O-succinylbenzoic_acid--CoA_ligase_(EC_6.2.1.26)	O-succinylbenzoic acid--CoA ligase (EC 6.2.1.26)	active	fig|1280.24396.peg.2135		O-succinylbenzoic acid--CoA ligase (EC 6.2.1.26)
METABOLISM	Cofactors, Vitamins, Prosthetic Groups	Quinone cofactors	Menaquinone biosynthesis from chorismate via 1,4-dihydroxy-2-naphthoate	2-succinyl-5-enolpyruvyl-6-hydroxy-3-cyclohexene-1-carboxylic-acid_synthase_(EC_2.2.1.9)	2-succinyl-5-enolpyruvyl-6-hydroxy-3-cyclohexene-1-carboxylic-acid synthase (EC 2.2.1.9)	active	fig|1280.24396.peg.1314		2-succinyl-5-enolpyruvyl-6-hydroxy-3-cyclohexene-1-carboxylic-acid synthase (EC 2.2.1.9)
METABOLISM	Cofactors, Vitamins, Prosthetic Groups	Quinone cofactors	Menaquinone biosynthesis from chorismate via 1,4-dihydroxy-2-naphthoate	Isochorismate_synthase_(EC_5.4.4.2)	Isochorismate synthase (EC 5.4.4.2)	active	fig|1280.24396.peg.1315		Isochorismate synthase (EC 5.4.4.2) @ Menaquinone-specific isochorismate synthase (EC 5.4.4.2)
METABOLISM	Cofactors, Vitamins, Prosthetic Groups	Quinone cofactors	Menaquinone biosynthesis from chorismate via 1,4-dihydroxy-2-naphthoate	1,4-dihydroxy-2-naphthoate_polyprenyltransferase_(EC_2.5.1.74)	1,4-dihydroxy-2-naphthoate polyprenyltransferase (EC 2.5.1.74)	active	fig|1280.24396.peg.1316		1,4-dihydroxy-2-naphthoate polyprenyltransferase (EC 2.5.1.74)
STRESS RESPONSE, DEFENSE, VIRULENCE	Stress Response, Defense and Virulence	Stress Response: Electrophile toxicity	Bacillithiol synthesis	UDP-N-acetylglucosamine:L-malate_glycosyltransferase	UDP-N-acetylglucosamine:L-malate glycosyltransferase	active	fig|1280.24396.peg.831		UDP-N-acetylglucosamine:L-malate glycosyltransferase
STRESS RESPONSE, DEFENSE, VIRULENCE	Stress Response, Defense and Virulence	Stress Response: Electrophile toxicity	Bacillithiol synthesis	N-acetylglucosaminyl-L-malate_N-acetyl_hydrolase	N-acetylglucosaminyl-L-malate N-acetyl hydrolase	active	fig|1280.24396.peg.2023		N-acetylglucosaminyl-L-malate N-acetyl hydrolase
STRESS RESPONSE, DEFENSE, VIRULENCE	Stress Response, Defense and Virulence	Stress Response: Electrophile toxicity	Bacillithiol synthesis	Glucosaminyl-malate:cysteine_ligase	Glucosaminyl-malate:cysteine ligase	active	fig|1280.24396.peg.1179		Glucosaminyl-malate:cysteine ligase
METABOLISM	Cofactors, Vitamins, Prosthetic Groups	Biotin	Biotin synthesis cluster	Biotin_operon_repressor	Biotin operon repressor	active	fig|1280.24396.peg.833		Biotin operon repressor / Biotin--protein ligase (EC 6.3.4.9)(EC 6.3.4.10)(EC 6.3.4.11)(EC 6.3.4.15)
METABOLISM	Cofactors, Vitamins, Prosthetic Groups	Biotin	Biotin synthesis cluster	Dethiobiotin_synthase_BioD_(EC_6.3.3.3)	Dethiobiotin synthase BioD (EC 6.3.3.3)	active	fig|1280.24396.peg.1524		Dethiobiotin synthase BioD (EC 6.3.3.3)
METABOLISM	Cofactors, Vitamins, Prosthetic Groups	Biotin	Biotin synthesis cluster	Biotin_synthase_(EC_2.8.1.6)	Biotin synthase (EC 2.8.1.6)	active	fig|1280.24396.peg.1526		Biotin synthase (EC 2.8.1.6)
METABOLISM	Cofactors, Vitamins, Prosthetic Groups	Biotin	Biotin synthesis cluster	FIG016608:_hypothetical_protein_in_biotin_operon	FIG016608: hypothetical protein in biotin operon	active	fig|1280.24396.peg.1529		FIG016608: hypothetical protein in biotin operon
METABOLISM	Cofactors, Vitamins, Prosthetic Groups	Biotin	Biotin synthesis cluster	Biotin--protein_ligase_(EC_6.3.4.9)(EC_6.3.4.10)(EC_6.3.4.11)(EC_6.3.4.15)	Biotin--protein ligase (EC 6.3.4.9)(EC 6.3.4.10)(EC 6.3.4.11)(EC 6.3.4.15)	active	fig|1280.24396.peg.833		Biotin operon repressor / Biotin--protein ligase (EC 6.3.4.9)(EC 6.3.4.10)(EC 6.3.4.11)(EC 6.3.4.15)
METABOLISM	Cofactors, Vitamins, Prosthetic Groups	Biotin	Biotin synthesis cluster	Adenosylmethionine-8-amino-7-oxononanoate_aminotransferase_(EC_2.6.1.62)	Adenosylmethionine-8-amino-7-oxononanoate aminotransferase (EC 2.6.1.62)	active	fig|1280.24396.peg.1525		Adenosylmethionine-8-amino-7-oxononanoate aminotransferase (EC 2.6.1.62)
METABOLISM	Cofactors, Vitamins, Prosthetic Groups	Biotin	Biotin synthesis cluster	Pimeloyl-CoA_synthase_(EC_6.2.1.14)	Pimeloyl-CoA synthase (EC 6.2.1.14)	active	fig|1280.24396.peg.1528		Pimeloyl-CoA synthase (EC 6.2.1.14)
METABOLISM	Cofactors, Vitamins, Prosthetic Groups	Biotin	Biotin synthesis cluster	tRNA_(cytidine(34)-2'-O)-methyltransferase_(EC_2.1.1.207)	tRNA (cytidine(34)-2'-O)-methyltransferase (EC 2.1.1.207)	active	fig|1280.24396.peg.2080		tRNA (cytidine(34)-2'-O)-methyltransferase (EC 2.1.1.207)
METABOLISM	Cofactors, Vitamins, Prosthetic Groups	Biotin	Biotin synthesis cluster	8-amino-7-oxononanoate_synthase_(EC_2.3.1.47)	8-amino-7-oxononanoate synthase (EC 2.3.1.47)	active	fig|1280.24396.peg.1527		8-amino-7-oxononanoate synthase (EC 2.3.1.47)
METABOLISM	Cofactors, Vitamins, Prosthetic Groups	Biotin	Biotin synthesis cluster	Substrate-specific_component_BioY_of_biotin_ECF_transporter	Substrate-specific component BioY of biotin ECF transporter	active	fig|1280.24396.peg.1674		Substrate-specific component BioY of biotin ECF transporter
METABOLISM	Cofactors, Vitamins, Prosthetic Groups	Biotin	Biotin synthesis cluster	Competence_protein_F_homolog,_phosphoribosyltransferase_domain	Competence protein F homolog, phosphoribosyltransferase domain	active	fig|1280.24396.peg.1855		Competence protein F homolog, phosphoribosyltransferase domain; protein YhgH required for utilization of DNA as sole source of carbon and energy
PROTEIN PROCESSING	Protein Synthesis	Aminoacyl-tRNA-synthetases	tRNA aminoacylation, Asn	Asparaginyl-tRNA_synthetase_(EC_6.1.1.22)	Asparaginyl-tRNA synthetase (EC 6.1.1.22)	active	fig|1280.24396.peg.835		Asparaginyl-tRNA synthetase (EC 6.1.1.22)
PROTEIN PROCESSING	Protein Synthesis	Aminoacyl-tRNA-synthetases	tRNA aminoacylation, Asn	Aspartyl-tRNA_synthetase_(EC_6.1.1.12)	Aspartyl-tRNA synthetase (EC 6.1.1.12)	active	fig|1280.24396.peg.658		Aspartyl-tRNA synthetase (EC 6.1.1.12)
PROTEIN PROCESSING	Protein Synthesis	Aminoacyl-tRNA-synthetases	tRNA aminoacylation, Asn	Aspartyl-tRNA(Asn)_amidotransferase_subunit_C_(EC_6.3.5.6)	Aspartyl-tRNA(Asn) amidotransferase subunit C (EC 6.3.5.6)	active	fig|1280.24396.peg.2421		Aspartyl-tRNA(Asn) amidotransferase subunit C (EC 6.3.5.6) @ Glutamyl-tRNA(Gln) amidotransferase subunit C (EC 6.3.5.7)
PROTEIN PROCESSING	Protein Synthesis	Aminoacyl-tRNA-synthetases	tRNA aminoacylation, Asn	Aspartyl-tRNA(Asn)_amidotransferase_subunit_A_(EC_6.3.5.6)	Aspartyl-tRNA(Asn) amidotransferase subunit A (EC 6.3.5.6)	active	fig|1280.24396.peg.2422		Aspartyl-tRNA(Asn) amidotransferase subunit A (EC 6.3.5.6) @ Glutamyl-tRNA(Gln) amidotransferase subunit A (EC 6.3.5.7)
PROTEIN PROCESSING	Protein Synthesis	Aminoacyl-tRNA-synthetases	tRNA aminoacylation, Asn	Aspartyl-tRNA(Asn)_amidotransferase_subunit_B_(EC_6.3.5.6)	Aspartyl-tRNA(Asn) amidotransferase subunit B (EC 6.3.5.6)	active	fig|1280.24396.peg.2423		Aspartyl-tRNA(Asn) amidotransferase subunit B (EC 6.3.5.6) @ Glutamyl-tRNA(Gln) amidotransferase subunit B (EC 6.3.5.7)
STRESS RESPONSE, DEFENSE, VIRULENCE	Stress Response, Defense and Virulence	Resistance to antibiotics and toxic compounds	Resistance to the fluoroquinolones norfloxacin and ciprofloxacin	MFS-type_transporter_quinolone_resistance_protein_NorB/NorC	MFS-type transporter quinolone resistance protein NorB/NorC	active	fig|1280.24396.peg.854		MFS-type transporter quinolone resistance protein NorB/NorC
STRESS RESPONSE, DEFENSE, VIRULENCE	Stress Response, Defense and Virulence	Resistance to antibiotics and toxic compounds	Resistance to the fluoroquinolones norfloxacin and ciprofloxacin	Transcriptional_regulator_MgrA_(Regulator_of_autolytic_activity)	Transcriptional regulator MgrA (Regulator of autolytic activity)	active	fig|1280.24396.peg.1920		Transcriptional regulator MgrA (Regulator of autolytic activity)
STRESS RESPONSE, DEFENSE, VIRULENCE	Stress Response, Defense and Virulence	Resistance to antibiotics and toxic compounds	Resistance to the fluoroquinolones norfloxacin and ciprofloxacin	MFS-type_transporter_quinolone_resistance_protein_NorB/NorC	MFS-type transporter quinolone resistance protein NorB/NorC	active	fig|1280.24396.peg.276		MFS-type transporter quinolone resistance protein NorB/NorC
STRESS RESPONSE, DEFENSE, VIRULENCE	Stress Response, Defense and Virulence	Resistance to antibiotics and toxic compounds	Resistance to the fluoroquinolones norfloxacin and ciprofloxacin	MFS-type_transporter_quinolone_resistance_protein_NorA	MFS-type transporter quinolone resistance protein NorA	active	fig|1280.24396.peg.1911		MFS-type transporter quinolone resistance protein NorA
METABOLISM	Cofactors, Vitamins, Prosthetic Groups	Folate and pterines	Folate Biosynthesis	Dihydrofolate_reductase_(EC_1.5.1.3)	Dihydrofolate reductase (EC 1.5.1.3)	active	fig|1280.24396.peg.864		Dihydrofolate reductase (EC 1.5.1.3)
METABOLISM	Cofactors, Vitamins, Prosthetic Groups	Folate and pterines	Folate Biosynthesis	Phosphoribosylanthranilate_isomerase_(EC_5.3.1.24)	Phosphoribosylanthranilate isomerase (EC 5.3.1.24)	active	fig|1280.24396.peg.919		Phosphoribosylanthranilate isomerase (EC 5.3.1.24)
METABOLISM	Cofactors, Vitamins, Prosthetic Groups	Folate and pterines	Folate Biosynthesis	Methylenetetrahydrofolate--tRNA-(uracil-5-)-methyltransferase_TrmFO_(EC_2.1.1.74)	Methylenetetrahydrofolate--tRNA-(uracil-5-)-methyltransferase TrmFO (EC 2.1.1.74)	active	fig|1280.24396.peg.1046		Methylenetetrahydrofolate--tRNA-(uracil-5-)-methyltransferase TrmFO (EC 2.1.1.74)
METABOLISM	Cofactors, Vitamins, Prosthetic Groups	Folate and pterines	Folate Biosynthesis	Methionyl-tRNA_formyltransferase_(EC_2.1.2.9)	Methionyl-tRNA formyltransferase (EC 2.1.2.9)	active	fig|1280.24396.peg.1139		Methionyl-tRNA formyltransferase (EC 2.1.2.9)
METABOLISM	Cofactors, Vitamins, Prosthetic Groups	Folate and pterines	Folate Biosynthesis	Methylenetetrahydrofolate_dehydrogenase_(NADP+)_(EC_1.5.1.5)	Methylenetetrahydrofolate dehydrogenase (NADP+) (EC 1.5.1.5)	active	fig|1280.24396.peg.1295		Methenyltetrahydrofolate cyclohydrolase (EC 3.5.4.9) / Methylenetetrahydrofolate dehydrogenase (NADP+) (EC 1.5.1.5)
METABOLISM	Cofactors, Vitamins, Prosthetic Groups	Folate and pterines	Folate Biosynthesis	ATPase_component_of_general_energizing_module_of_ECF_transporters	ATPase component of general energizing module of ECF transporters	active	fig|1280.24396.peg.1736		ATPase component of general energizing module of ECF transporters
METABOLISM	Cofactors, Vitamins, Prosthetic Groups	Folate and pterines	Folate Biosynthesis	Transmembrane_component_of_general_energizing_module_of_ECF_transporters	Transmembrane component of general energizing module of ECF transporters	active	fig|1280.24396.peg.1737		Transmembrane component of general energizing module of ECF transporters
METABOLISM	Cofactors, Vitamins, Prosthetic Groups	Folate and pterines	Folate Biosynthesis	GTP_cyclohydrolase_II_(EC_3.5.4.25)	GTP cyclohydrolase II (EC 3.5.4.25)	active	fig|1280.24396.peg.2159		3,4-dihydroxy-2-butanone 4-phosphate synthase (EC 4.1.99.12) / GTP cyclohydrolase II (EC 3.5.4.25)
METABOLISM	Cofactors, Vitamins, Prosthetic Groups	Folate and pterines	Folate Biosynthesis	Thymidine_kinase_(EC_2.7.1.21)	Thymidine kinase (EC 2.7.1.21)	active	fig|1280.24396.peg.2230		Thymidine kinase (EC 2.7.1.21)
METABOLISM	Cofactors, Vitamins, Prosthetic Groups	Folate and pterines	Folate Biosynthesis	5-formyltetrahydrofolate_cyclo-ligase_(EC_6.3.3.2)	5-formyltetrahydrofolate cyclo-ligase (EC 6.3.3.2)	active	fig|1280.24396.peg.739		5-formyltetrahydrofolate cyclo-ligase (EC 6.3.3.2)
METABOLISM	Cofactors, Vitamins, Prosthetic Groups	Folate and pterines	Folate Biosynthesis	Thymidylate_synthase_(EC_2.1.1.45)	Thymidylate synthase (EC 2.1.1.45)	active	fig|1280.24396.peg.863		Thymidylate synthase (EC 2.1.1.45)
METABOLISM	Cofactors, Vitamins, Prosthetic Groups	Folate and pterines	Folate Biosynthesis	Para-aminobenzoate_synthase,_amidotransferase_component_(EC_2.6.1.85)	Para-aminobenzoate synthase, amidotransferase component (EC 2.6.1.85)	active	fig|1280.24396.peg.1893		Para-aminobenzoate synthase, amidotransferase component (EC 2.6.1.85)
METABOLISM	Cofactors, Vitamins, Prosthetic Groups	Folate and pterines	Folate Biosynthesis	GTP_cyclohydrolase_I_(EC_3.5.4.16)_type_2	GTP cyclohydrolase I (EC 3.5.4.16) type 2	active	fig|1280.24396.peg.2024		GTP cyclohydrolase I (EC 3.5.4.16) type 2
METABOLISM	Cofactors, Vitamins, Prosthetic Groups	Folate and pterines	Folate Biosynthesis	Dihydropteroate_synthase_(EC_2.5.1.15)	Dihydropteroate synthase (EC 2.5.1.15)	active	fig|1280.24396.peg.2466		Dihydropteroate synthase (EC 2.5.1.15)
METABOLISM	Cofactors, Vitamins, Prosthetic Groups	Folate and pterines	Folate Biosynthesis	Formate--tetrahydrofolate_ligase_(EC_6.3.4.3)	Formate--tetrahydrofolate ligase (EC 6.3.4.3)	active	fig|1280.24396.peg.566		Formate--tetrahydrofolate ligase (EC 6.3.4.3)
METABOLISM	Cofactors, Vitamins, Prosthetic Groups	Folate and pterines	Folate Biosynthesis	Dihydrofolate_synthase_(EC_6.3.2.12)	Dihydrofolate synthase (EC 6.3.2.12)	active	fig|1280.24396.peg.633		Dihydrofolate synthase (EC 6.3.2.12) @ Folylpolyglutamate synthase (EC 6.3.2.17)
METABOLISM	Cofactors, Vitamins, Prosthetic Groups	Folate and pterines	Folate Biosynthesis	Folylpolyglutamate_synthase_(EC_6.3.2.17)	Folylpolyglutamate synthase (EC 6.3.2.17)	active	fig|1280.24396.peg.633		Dihydrofolate synthase (EC 6.3.2.12) @ Folylpolyglutamate synthase (EC 6.3.2.17)
METABOLISM	Cofactors, Vitamins, Prosthetic Groups	Folate and pterines	Folate Biosynthesis	ATPase_component_of_general_energizing_module_of_ECF_transporters	ATPase component of general energizing module of ECF transporters	active	fig|1280.24396.peg.1735		ATPase component of general energizing module of ECF transporters
METABOLISM	Cofactors, Vitamins, Prosthetic Groups	Folate and pterines	Folate Biosynthesis	Aminodeoxychorismate_lyase_(EC_4.1.3.38)	Aminodeoxychorismate lyase (EC 4.1.3.38)	active	fig|1280.24396.peg.1891		Aminodeoxychorismate lyase (EC 4.1.3.38)
METABOLISM	Cofactors, Vitamins, Prosthetic Groups	Folate and pterines	Folate Biosynthesis	Para-aminobenzoate_synthase,_aminase_component_(EC_2.6.1.85)	Para-aminobenzoate synthase, aminase component (EC 2.6.1.85)	active	fig|1280.24396.peg.1892		Para-aminobenzoate synthase, aminase component (EC 2.6.1.85)
METABOLISM	Cofactors, Vitamins, Prosthetic Groups	Folate and pterines	Folate Biosynthesis	S-adenosylmethionine_synthetase_(EC_2.5.1.6)	S-adenosylmethionine synthetase (EC 2.5.1.6)	active	fig|1280.24396.peg.2141		S-adenosylmethionine synthetase (EC 2.5.1.6)
METABOLISM	Cofactors, Vitamins, Prosthetic Groups	Folate and pterines	Folate Biosynthesis	Serine_hydroxymethyltransferase_(EC_2.1.2.1)	Serine hydroxymethyltransferase (EC 2.1.2.1)	active	fig|1280.24396.peg.2236		Serine hydroxymethyltransferase (EC 2.1.2.1)
METABOLISM	Cofactors, Vitamins, Prosthetic Groups	Folate and pterines	Folate Biosynthesis	2-amino-4-hydroxy-6-hydroxymethyldihydropteridine_pyrophosphokinase_(EC_2.7.6.3)	2-amino-4-hydroxy-6-hydroxymethyldihydropteridine pyrophosphokinase (EC 2.7.6.3)	active	fig|1280.24396.peg.2464		2-amino-4-hydroxy-6-hydroxymethyldihydropteridine pyrophosphokinase (EC 2.7.6.3)
METABOLISM	Cofactors, Vitamins, Prosthetic Groups	Folate and pterines	Folate Biosynthesis	Dihydroneopterin_aldolase_(EC_4.1.2.25)	Dihydroneopterin aldolase (EC 4.1.2.25)	active	fig|1280.24396.peg.2465		Dihydroneopterin aldolase (EC 4.1.2.25)
METABOLISM	Amino Acids and Derivatives	Lysine, threonine, methionine, and cysteine	Lysine DAP biosynthetic pathway	Diaminopimelate_decarboxylase_(EC_4.1.1.20)	Diaminopimelate decarboxylase (EC 4.1.1.20)	active	fig|1280.24396.peg.891		Diaminopimelate decarboxylase (EC 4.1.1.20)
METABOLISM	Amino Acids and Derivatives	Lysine, threonine, methionine, and cysteine	Lysine DAP biosynthetic pathway	4-hydroxy-tetrahydrodipicolinate_synthase_(EC_4.3.3.7)	4-hydroxy-tetrahydrodipicolinate synthase (EC 4.3.3.7)	active	fig|1280.24396.peg.896		4-hydroxy-tetrahydrodipicolinate synthase (EC 4.3.3.7)
METABOLISM	Amino Acids and Derivatives	Lysine, threonine, methionine, and cysteine	Lysine DAP biosynthetic pathway	FIG138056:_a_glutathione-dependent_thiol_reductase	FIG138056: a glutathione-dependent thiol reductase	active	fig|1280.24396.peg.1453		FIG138056: a glutathione-dependent thiol reductase
METABOLISM	Amino Acids and Derivatives	Lysine, threonine, methionine, and cysteine	Lysine DAP biosynthetic pathway	Diaminopimelate_epimerase_alternative_form_predicted_for_S.aureus_(EC_5.1.1.7)	Diaminopimelate epimerase alternative form predicted for S.aureus (EC 5.1.1.7)	active	fig|1280.24396.peg.892		Diaminopimelate epimerase alternative form predicted for S.aureus (EC 5.1.1.7)
METABOLISM	Amino Acids and Derivatives	Lysine, threonine, methionine, and cysteine	Lysine DAP biosynthetic pathway	N-acetyl-L,L-diaminopimelate_deacetylase_(EC_3.5.1.47)	N-acetyl-L,L-diaminopimelate deacetylase (EC 3.5.1.47)	active	fig|1280.24396.peg.893		N-acetyl-L,L-diaminopimelate deacetylase (EC 3.5.1.47)
METABOLISM	Amino Acids and Derivatives	Lysine, threonine, methionine, and cysteine	Lysine DAP biosynthetic pathway	N-acetyl-L,L-diaminopimelate_aminotransferase_(EC_2.6.1.-)	N-acetyl-L,L-diaminopimelate aminotransferase (EC 2.6.1.-)	active	fig|1280.24396.peg.1308		N-acetyl-L,L-diaminopimelate aminotransferase (EC 2.6.1.-)
METABOLISM	Amino Acids and Derivatives	Lysine, threonine, methionine, and cysteine	Lysine DAP biosynthetic pathway	2,3,4,5-tetrahydropyridine-2,6-dicarboxylate_N-acetyltransferase_(EC_2.3.1.89)	2,3,4,5-tetrahydropyridine-2,6-dicarboxylate N-acetyltransferase (EC 2.3.1.89)	active	fig|1280.24396.peg.894		2,3,4,5-tetrahydropyridine-2,6-dicarboxylate N-acetyltransferase (EC 2.3.1.89)
METABOLISM	Amino Acids and Derivatives	Lysine, threonine, methionine, and cysteine	Lysine DAP biosynthetic pathway	4-hydroxy-tetrahydrodipicolinate_reductase_(EC_1.17.1.8)	4-hydroxy-tetrahydrodipicolinate reductase (EC 1.17.1.8)	active	fig|1280.24396.peg.895		4-hydroxy-tetrahydrodipicolinate reductase (EC 1.17.1.8)
METABOLISM	Amino Acids and Derivatives	Lysine, threonine, methionine, and cysteine	Lysine DAP biosynthetic pathway	Aspartate-semialdehyde_dehydrogenase_(EC_1.2.1.11)	Aspartate-semialdehyde dehydrogenase (EC 1.2.1.11)	active	fig|1280.24396.peg.897		Aspartate-semialdehyde dehydrogenase (EC 1.2.1.11)
METABOLISM	Amino Acids and Derivatives	Lysine, threonine, methionine, and cysteine	Lysine DAP biosynthetic pathway	Aspartokinase_(EC_2.7.2.4)	Aspartokinase (EC 2.7.2.4)	active	fig|1280.24396.peg.898		Aspartokinase (EC 2.7.2.4)
METABOLISM	Amino Acids and Derivatives	Lysine, threonine, methionine, and cysteine	Lysine DAP biosynthetic pathway	Aspartokinase_(EC_2.7.2.4)	Aspartokinase (EC 2.7.2.4)	active	fig|1280.24396.peg.965		Aspartokinase (EC 2.7.2.4)
METABOLISM	Amino Acids and Derivatives	Lysine, threonine, methionine, and cysteine	Diaminopimelate Synthesis	2,3,4,5-tetrahydropyridine-2,6-dicarboxylate_N-acetyltransferase_(EC_2.3.1.89)	2,3,4,5-tetrahydropyridine-2,6-dicarboxylate N-acetyltransferase (EC 2.3.1.89)	active	fig|1280.24396.peg.894		2,3,4,5-tetrahydropyridine-2,6-dicarboxylate N-acetyltransferase (EC 2.3.1.89)
METABOLISM	Amino Acids and Derivatives	Lysine, threonine, methionine, and cysteine	Diaminopimelate Synthesis	4-hydroxy-tetrahydrodipicolinate_synthase_(EC_4.3.3.7)	4-hydroxy-tetrahydrodipicolinate synthase (EC 4.3.3.7)	active	fig|1280.24396.peg.896		4-hydroxy-tetrahydrodipicolinate synthase (EC 4.3.3.7)
METABOLISM	Amino Acids and Derivatives	Lysine, threonine, methionine, and cysteine	Diaminopimelate Synthesis	Aspartate-semialdehyde_dehydrogenase_(EC_1.2.1.11)	Aspartate-semialdehyde dehydrogenase (EC 1.2.1.11)	active	fig|1280.24396.peg.897		Aspartate-semialdehyde dehydrogenase (EC 1.2.1.11)
METABOLISM	Amino Acids and Derivatives	Lysine, threonine, methionine, and cysteine	Diaminopimelate Synthesis	4-hydroxy-tetrahydrodipicolinate_reductase_(EC_1.17.1.8)	4-hydroxy-tetrahydrodipicolinate reductase (EC 1.17.1.8)	active	fig|1280.24396.peg.895		4-hydroxy-tetrahydrodipicolinate reductase (EC 1.17.1.8)
METABOLISM	Amino Acids and Derivatives	Lysine, threonine, methionine, and cysteine	Diaminopimelate Synthesis	Diaminopimelate_decarboxylase_(EC_4.1.1.20)	Diaminopimelate decarboxylase (EC 4.1.1.20)	active	fig|1280.24396.peg.891		Diaminopimelate decarboxylase (EC 4.1.1.20)
METABOLISM	Amino Acids and Derivatives	Lysine, threonine, methionine, and cysteine	Diaminopimelate Synthesis	N-acetyl-L,L-diaminopimelate_deacetylase_(EC_3.5.1.47)	N-acetyl-L,L-diaminopimelate deacetylase (EC 3.5.1.47)	active	fig|1280.24396.peg.893		N-acetyl-L,L-diaminopimelate deacetylase (EC 3.5.1.47)
METABOLISM	Amino Acids and Derivatives	Lysine, threonine, methionine, and cysteine	Diaminopimelate Synthesis	Aspartokinase_(EC_2.7.2.4)	Aspartokinase (EC 2.7.2.4)	active	fig|1280.24396.peg.898		Aspartokinase (EC 2.7.2.4)
METABOLISM	Amino Acids and Derivatives	Lysine, threonine, methionine, and cysteine	Diaminopimelate Synthesis	Aspartokinase_(EC_2.7.2.4)	Aspartokinase (EC 2.7.2.4)	active	fig|1280.24396.peg.965		Aspartokinase (EC 2.7.2.4)
METABOLISM	Amino Acids and Derivatives	Lysine, threonine, methionine, and cysteine	Diaminopimelate Synthesis	N-acetyl-L,L-diaminopimelate_aminotransferase_(EC_2.6.1.-)	N-acetyl-L,L-diaminopimelate aminotransferase (EC 2.6.1.-)	active	fig|1280.24396.peg.1308		N-acetyl-L,L-diaminopimelate aminotransferase (EC 2.6.1.-)
METABOLISM	Amino Acids and Derivatives	Lysine, threonine, methionine, and cysteine	Peptidase clustering with DAP	4-hydroxy-tetrahydrodipicolinate_reductase_(EC_1.17.1.8)	4-hydroxy-tetrahydrodipicolinate reductase (EC 1.17.1.8)	likely	fig|1280.24396.peg.895		4-hydroxy-tetrahydrodipicolinate reductase (EC 1.17.1.8)
METABOLISM	Amino Acids and Derivatives	Lysine, threonine, methionine, and cysteine	Peptidase clustering with DAP	SSU_ribosomal_protein_S15p_(S13e)	SSU ribosomal protein S15p (S13e)	likely	fig|1280.24396.peg.1024		SSU ribosomal protein S15p (S13e)
METABOLISM	Amino Acids and Derivatives	Lysine, threonine, methionine, and cysteine	Peptidase clustering with DAP	4-hydroxy-tetrahydrodipicolinate_synthase_(EC_4.3.3.7)	4-hydroxy-tetrahydrodipicolinate synthase (EC 4.3.3.7)	likely	fig|1280.24396.peg.896		4-hydroxy-tetrahydrodipicolinate synthase (EC 4.3.3.7)
METABOLISM	Amino Acids and Derivatives	Lysine, threonine, methionine, and cysteine	Peptidase clustering with DAP	Aspartokinase_(EC_2.7.2.4)	Aspartokinase (EC 2.7.2.4)	likely	fig|1280.24396.peg.898		Aspartokinase (EC 2.7.2.4)
METABOLISM	Amino Acids and Derivatives	Lysine, threonine, methionine, and cysteine	Peptidase clustering with DAP	Polyribonucleotide_nucleotidyltransferase_(EC_2.7.7.8)	Polyribonucleotide nucleotidyltransferase (EC 2.7.7.8)	likely	fig|1280.24396.peg.1023		Polyribonucleotide nucleotidyltransferase (EC 2.7.7.8)
METABOLISM	Amino Acids and Derivatives	Lysine, threonine, methionine, and cysteine	Peptidase clustering with DAP	Aspartate-semialdehyde_dehydrogenase_(EC_1.2.1.11)	Aspartate-semialdehyde dehydrogenase (EC 1.2.1.11)	likely	fig|1280.24396.peg.897		Aspartate-semialdehyde dehydrogenase (EC 1.2.1.11)
METABOLISM	Amino Acids and Derivatives	Lysine, threonine, methionine, and cysteine	Peptidase clustering with DAP	Aspartokinase_(EC_2.7.2.4)	Aspartokinase (EC 2.7.2.4)	likely	fig|1280.24396.peg.965		Aspartokinase (EC 2.7.2.4)
METABOLISM	Amino Acids and Derivatives	Glutamine, glutamate, aspartate, asparagine; ammonia assimilation	Aspartate to Homoserine module	Aspartate-semialdehyde_dehydrogenase_(EC_1.2.1.11)	Aspartate-semialdehyde dehydrogenase (EC 1.2.1.11)	active	fig|1280.24396.peg.897		Aspartate-semialdehyde dehydrogenase (EC 1.2.1.11)
METABOLISM	Amino Acids and Derivatives	Glutamine, glutamate, aspartate, asparagine; ammonia assimilation	Aspartate to Homoserine module	Aspartokinase_(EC_2.7.2.4)	Aspartokinase (EC 2.7.2.4)	active	fig|1280.24396.peg.898		Aspartokinase (EC 2.7.2.4)
METABOLISM	Amino Acids and Derivatives	Glutamine, glutamate, aspartate, asparagine; ammonia assimilation	Aspartate to Homoserine module	Homoserine_dehydrogenase_(EC_1.1.1.3)	Homoserine dehydrogenase (EC 1.1.1.3)	active	fig|1280.24396.peg.964		Homoserine dehydrogenase (EC 1.1.1.3)
METABOLISM	Amino Acids and Derivatives	Glutamine, glutamate, aspartate, asparagine; ammonia assimilation	Aspartate to Homoserine module	Aspartokinase_(EC_2.7.2.4)	Aspartokinase (EC 2.7.2.4)	active	fig|1280.24396.peg.965		Aspartokinase (EC 2.7.2.4)
METABOLISM	Phosphate Metabolism		High affinity phosphate transporter and control of PHO regulon	Phosphate_ABC_transporter,_substrate-binding_protein_PstS_(TC_3.A.1.7.1)	Phosphate ABC transporter, substrate-binding protein PstS (TC 3.A.1.7.1)	active	fig|1280.24396.peg.902		Phosphate ABC transporter, substrate-binding protein PstS (TC 3.A.1.7.1)
METABOLISM	Phosphate Metabolism		High affinity phosphate transporter and control of PHO regulon	Phosphate_ABC_transporter,_permease_protein_PstC_(TC_3.A.1.7.1)	Phosphate ABC transporter, permease protein PstC (TC 3.A.1.7.1)	active	fig|1280.24396.peg.903		Phosphate ABC transporter, permease protein PstC (TC 3.A.1.7.1)
METABOLISM	Phosphate Metabolism		High affinity phosphate transporter and control of PHO regulon	Phosphate_ABC_transporter,_ATP-binding_protein_PstB_(TC_3.A.1.7.1)	Phosphate ABC transporter, ATP-binding protein PstB (TC 3.A.1.7.1)	active	fig|1280.24396.peg.905		Phosphate ABC transporter, ATP-binding protein PstB (TC 3.A.1.7.1)
METABOLISM	Phosphate Metabolism		High affinity phosphate transporter and control of PHO regulon	Phosphate_transport_system_regulatory_protein_PhoU	Phosphate transport system regulatory protein PhoU	active	fig|1280.24396.peg.906		Phosphate transport system regulatory protein PhoU
METABOLISM	Phosphate Metabolism		High affinity phosphate transporter and control of PHO regulon	Alkaline_phosphatase_synthesis_transcriptional_regulatory_protein_PhoP	Alkaline phosphatase synthesis transcriptional regulatory protein PhoP	active	fig|1280.24396.peg.604		Alkaline phosphatase synthesis transcriptional regulatory protein PhoP
METABOLISM	Phosphate Metabolism		High affinity phosphate transporter and control of PHO regulon	Phosphate_regulon_sensor_protein_PhoR_(SphS)_(EC_2.7.13.3)	Phosphate regulon sensor protein PhoR (SphS) (EC 2.7.13.3)	active	fig|1280.24396.peg.605		Phosphate regulon sensor protein PhoR (SphS) (EC 2.7.13.3)
METABOLISM	Phosphate Metabolism		High affinity phosphate transporter and control of PHO regulon	Phosphate_ABC_transporter,_permease_protein_PstA_(TC_3.A.1.7.1)	Phosphate ABC transporter, permease protein PstA (TC 3.A.1.7.1)	active	fig|1280.24396.peg.904		Phosphate ABC transporter, permease protein PstA (TC 3.A.1.7.1)
METABOLISM	Amino Acids and Derivatives	Aromatic amino acids and derivatives	Tryptophan synthesis	Tryptophan_synthase_beta_chain_(EC_4.2.1.20)	Tryptophan synthase beta chain (EC 4.2.1.20)	active	fig|1280.24396.peg.918		Tryptophan synthase beta chain (EC 4.2.1.20)
METABOLISM	Amino Acids and Derivatives	Aromatic amino acids and derivatives	Tryptophan synthesis	Phosphoribosylanthranilate_isomerase_(EC_5.3.1.24)	Phosphoribosylanthranilate isomerase (EC 5.3.1.24)	active	fig|1280.24396.peg.919		Phosphoribosylanthranilate isomerase (EC 5.3.1.24)
METABOLISM	Amino Acids and Derivatives	Aromatic amino acids and derivatives	Tryptophan synthesis	Indole-3-glycerol_phosphate_synthase_(EC_4.1.1.48)	Indole-3-glycerol phosphate synthase (EC 4.1.1.48)	active	fig|1280.24396.peg.920		Indole-3-glycerol phosphate synthase (EC 4.1.1.48)
METABOLISM	Amino Acids and Derivatives	Aromatic amino acids and derivatives	Tryptophan synthesis	Anthranilate_synthase,_amidotransferase_component_(EC_4.1.3.27)	Anthranilate synthase, amidotransferase component (EC 4.1.3.27)	active	fig|1280.24396.peg.922		Anthranilate synthase, amidotransferase component (EC 4.1.3.27)
METABOLISM	Amino Acids and Derivatives	Aromatic amino acids and derivatives	Tryptophan synthesis	Tryptophan_synthase_alpha_chain_(EC_4.2.1.20)	Tryptophan synthase alpha chain (EC 4.2.1.20)	active	fig|1280.24396.peg.917		Tryptophan synthase alpha chain (EC 4.2.1.20)
METABOLISM	Amino Acids and Derivatives	Aromatic amino acids and derivatives	Tryptophan synthesis	Anthranilate_phosphoribosyltransferase_(EC_2.4.2.18)	Anthranilate phosphoribosyltransferase (EC 2.4.2.18)	active	fig|1280.24396.peg.921		Anthranilate phosphoribosyltransferase (EC 2.4.2.18)
METABOLISM	Amino Acids and Derivatives	Aromatic amino acids and derivatives	Tryptophan synthesis	Anthranilate_synthase,_aminase_component_(EC_4.1.3.27)	Anthranilate synthase, aminase component (EC 4.1.3.27)	active	fig|1280.24396.peg.923		Anthranilate synthase, aminase component (EC 4.1.3.27)
METABOLISM	Amino Acids and Derivatives	Aromatic amino acids and derivatives	Tryptophan synthesis	Anthranilate_synthase,_aminase_component_(EC_4.1.3.27)	Anthranilate synthase, aminase component (EC 4.1.3.27)	active	fig|1280.24396.peg.924		Anthranilate synthase, aminase component (EC 4.1.3.27)
METABOLISM	Amino Acids and Derivatives	Aromatic amino acids and derivatives	Chorismate Synthesis	Prephenate_dehydrogenase_(EC_1.3.1.12)	Prephenate dehydrogenase (EC 1.3.1.12)	active	fig|1280.24396.peg.926		Prephenate dehydrogenase (EC 1.3.1.12)
METABOLISM	Amino Acids and Derivatives	Aromatic amino acids and derivatives	Chorismate Synthesis	2-keto-3-deoxy-D-arabino-heptulosonate-7-phosphate_synthase_I_beta_(EC_2.5.1.54)	2-keto-3-deoxy-D-arabino-heptulosonate-7-phosphate synthase I beta (EC 2.5.1.54)	active	fig|1280.24396.peg.560		Chorismate mutase I (EC 5.4.99.5) / 2-keto-3-deoxy-D-arabino-heptulosonate-7-phosphate synthase I beta (EC 2.5.1.54)
METABOLISM	Amino Acids and Derivatives	Aromatic amino acids and derivatives	Chorismate Synthesis	Chorismate_mutase_I_(EC_5.4.99.5)	Chorismate mutase I (EC 5.4.99.5)	active	fig|1280.24396.peg.560		Chorismate mutase I (EC 5.4.99.5) / 2-keto-3-deoxy-D-arabino-heptulosonate-7-phosphate synthase I beta (EC 2.5.1.54)
METABOLISM	Amino Acids and Derivatives	Aromatic amino acids and derivatives	Chorismate Synthesis	3-dehydroquinate_synthase_(EC_4.2.3.4)	3-dehydroquinate synthase (EC 4.2.3.4)	active	fig|1280.24396.peg.824		3-dehydroquinate synthase (EC 4.2.3.4)
METABOLISM	Amino Acids and Derivatives	Aromatic amino acids and derivatives	Chorismate Synthesis	3-phosphoshikimate_1-carboxyvinyltransferase_(EC_2.5.1.19)	3-phosphoshikimate 1-carboxyvinyltransferase (EC 2.5.1.19)	active	fig|1280.24396.peg.825		3-phosphoshikimate 1-carboxyvinyltransferase (EC 2.5.1.19)
METABOLISM	Amino Acids and Derivatives	Aromatic amino acids and derivatives	Chorismate Synthesis	3-dehydroquinate_dehydratase_I_(EC_4.2.1.10)	3-dehydroquinate dehydratase I (EC 4.2.1.10)	active	fig|1280.24396.peg.1456		3-dehydroquinate dehydratase I (EC 4.2.1.10)
METABOLISM	Amino Acids and Derivatives	Aromatic amino acids and derivatives	Chorismate Synthesis	Shikimate_5-dehydrogenase_I_alpha_(EC_1.1.1.25)	Shikimate 5-dehydrogenase I alpha (EC 1.1.1.25)	active	fig|1280.24396.peg.694		Shikimate 5-dehydrogenase I alpha (EC 1.1.1.25)
METABOLISM	Amino Acids and Derivatives	Aromatic amino acids and derivatives	Chorismate Synthesis	Shikimate_kinase_I_(EC_2.7.1.71)	Shikimate kinase I (EC 2.7.1.71)	active	fig|1280.24396.peg.751		Shikimate kinase I (EC 2.7.1.71)
METABOLISM	Amino Acids and Derivatives	Aromatic amino acids and derivatives	Chorismate Synthesis	Chorismate_synthase_(EC_4.2.3.5)	Chorismate synthase (EC 4.2.3.5)	active	fig|1280.24396.peg.823		Chorismate synthase (EC 4.2.3.5)
METABOLISM	Amino Acids and Derivatives	Aromatic amino acids and derivatives	Chorismate Synthesis	Prephenate_dehydratase_(EC_4.2.1.51)	Prephenate dehydratase (EC 4.2.1.51)	active	fig|1280.24396.peg.2405		Prephenate dehydratase (EC 4.2.1.51)
REGULATION AND CELL SIGNALING	Regulation and Cell signaling		Cell envelope-associated LytR-CpsA-Psr transcriptional attenuators	Peptide_methionine_sulfoxide_reductase_regulator_MsrR	Peptide methionine sulfoxide reductase regulator MsrR	active	fig|1280.24396.peg.929		Peptide methionine sulfoxide reductase regulator MsrR
REGULATION AND CELL SIGNALING	Regulation and Cell signaling		Cell envelope-associated LytR-CpsA-Psr transcriptional attenuators	Cell_envelope-associated_transcriptional_attenuator_LytR-CpsA-Psr,_subfamily_F2	Cell envelope-associated transcriptional attenuator LytR-CpsA-Psr, subfamily F2	active	fig|1280.24396.peg.1302		Cell envelope-associated transcriptional attenuator LytR-CpsA-Psr, subfamily F2
REGULATION AND CELL SIGNALING	Regulation and Cell signaling		Cell envelope-associated LytR-CpsA-Psr transcriptional attenuators	Cell_envelope-associated_transcriptional_attenuator_LytR-CpsA-Psr,_subfamily_F2	Cell envelope-associated transcriptional attenuator LytR-CpsA-Psr, subfamily F2	active	fig|1280.24396.peg.1646		Cell envelope-associated transcriptional attenuator LytR-CpsA-Psr, subfamily F2
METABOLISM	Fatty Acids, Lipids, and Isoprenoids	Phospholipids	Glycerolipid and Glycerophospholipid Metabolism in Bacteria	Acyl-phosphate:glycerol-3-phosphate_O-acyltransferase_PlsY_(EC_2.3.1.n3)	Acyl-phosphate:glycerol-3-phosphate O-acyltransferase PlsY (EC 2.3.1.n3)	likely	fig|1280.24396.peg.937		Acyl-phosphate:glycerol-3-phosphate O-acyltransferase PlsY (EC 2.3.1.n3)
METABOLISM	Fatty Acids, Lipids, and Isoprenoids	Phospholipids	Glycerolipid and Glycerophospholipid Metabolism in Bacteria	CDP-diacylglycerol--glycerol-3-phosphate_3-phosphatidyltransferase_(EC_2.7.8.5)	CDP-diacylglycerol--glycerol-3-phosphate 3-phosphatidyltransferase (EC 2.7.8.5)	likely	fig|1280.24396.peg.1014		CDP-diacylglycerol--glycerol-3-phosphate 3-phosphatidyltransferase (EC 2.7.8.5)
METABOLISM	Fatty Acids, Lipids, and Isoprenoids	Phospholipids	Glycerolipid and Glycerophospholipid Metabolism in Bacteria	Acyl_carrier_protein	Acyl carrier protein	likely	fig|1280.24396.peg.1123		Acyl carrier protein
METABOLISM	Fatty Acids, Lipids, and Isoprenoids	Phospholipids	Glycerolipid and Glycerophospholipid Metabolism in Bacteria	Phosphate:acyl-ACP_acyltransferase_PlsX_(EC_2.3.1.n2)	Phosphate:acyl-ACP acyltransferase PlsX (EC 2.3.1.n2)	likely	fig|1280.24396.peg.1126		Phosphate:acyl-ACP acyltransferase PlsX (EC 2.3.1.n2)
METABOLISM	Fatty Acids, Lipids, and Isoprenoids	Phospholipids	Glycerolipid and Glycerophospholipid Metabolism in Bacteria	Aldehyde_dehydrogenase_(EC_1.2.1.3)	Aldehyde dehydrogenase (EC 1.2.1.3)	likely	fig|1280.24396.peg.2227		Aldehyde dehydrogenase (EC 1.2.1.3)
METABOLISM	Fatty Acids, Lipids, and Isoprenoids	Phospholipids	Glycerolipid and Glycerophospholipid Metabolism in Bacteria	Glycerol-3-phosphate_dehydrogenase_[NAD(P)+]_(EC_1.1.1.94)	Glycerol-3-phosphate dehydrogenase [NAD(P)+] (EC 1.1.1.94)	likely	fig|1280.24396.peg.816		Glycerol-3-phosphate dehydrogenase [NAD(P)+] (EC 1.1.1.94)
METABOLISM	Fatty Acids, Lipids, and Isoprenoids	Phospholipids	Glycerolipid and Glycerophospholipid Metabolism in Bacteria	Aldehyde_dehydrogenase_B_(EC_1.2.1.22)	Aldehyde dehydrogenase B (EC 1.2.1.22)	likely	fig|1280.24396.peg.213		Aldehyde dehydrogenase B (EC 1.2.1.22)
METABOLISM	Fatty Acids, Lipids, and Isoprenoids	Phospholipids	Glycerolipid and Glycerophospholipid Metabolism in Bacteria	Glycerol_kinase_(EC_2.7.1.30)	Glycerol kinase (EC 2.7.1.30)	likely	fig|1280.24396.peg.997		Glycerol kinase (EC 2.7.1.30)
METABOLISM	Fatty Acids, Lipids, and Isoprenoids	Phospholipids	Glycerolipid and Glycerophospholipid Metabolism in Bacteria	Phosphatidate_cytidylyltransferase_(EC_2.7.7.41)	Phosphatidate cytidylyltransferase (EC 2.7.7.41)	likely	fig|1280.24396.peg.1036		Phosphatidate cytidylyltransferase (EC 2.7.7.41)
METABOLISM	Fatty Acids, Lipids, and Isoprenoids	Phospholipids	Glycerolipid and Glycerophospholipid Metabolism in Bacteria	Aldehyde_dehydrogenase_(EC_1.2.1.3)	Aldehyde dehydrogenase (EC 1.2.1.3)	likely	fig|1280.24396.peg.2272		Aldehyde dehydrogenase (EC 1.2.1.3)
METABOLISM	Fatty Acids, Lipids, and Isoprenoids	Phospholipids	Glycerolipid and Glycerophospholipid Metabolism in Bacteria	Aldehyde_dehydrogenase_(EC_1.2.1.3)	Aldehyde dehydrogenase (EC 1.2.1.3)	likely	fig|1280.24396.peg.2399		Aldehyde dehydrogenase (EC 1.2.1.3)
DNA PROCESSING	DNA Processing	DNA repair	DNA repair, bacterial SbcCD exonuclease	Exonuclease_SbcD	Exonuclease SbcD	active	fig|1280.24396.peg.947		Exonuclease SbcD
DNA PROCESSING	DNA Processing	DNA repair	DNA repair, bacterial SbcCD exonuclease	Exonuclease_SbcC	Exonuclease SbcC	active	fig|1280.24396.peg.944		Exonuclease SbcC
DNA PROCESSING	DNA Processing	DNA repair	DNA repair, bacterial SbcCD exonuclease	Exonuclease_SbcC	Exonuclease SbcC	active	fig|1280.24396.peg.945		Exonuclease SbcC
DNA PROCESSING	DNA Processing	DNA repair	DNA repair, bacterial SbcCD exonuclease	Exonuclease_SbcD	Exonuclease SbcD	active	fig|1280.24396.peg.946		Exonuclease SbcD
DNA PROCESSING	DNA Processing	DNA repair	DNA repair, bacterial SbcCD exonuclease	DNA_double-strand_break_repair_protein_Mre11	DNA double-strand break repair protein Mre11	active	fig|1280.24396.peg.2091		DNA double-strand break repair protein Mre11
METABOLISM	Amino Acids and Derivatives	Lysine, threonine, methionine, and cysteine	Aspartate to Threonine Module	Threonine_synthase_(EC_4.2.3.1)	Threonine synthase (EC 4.2.3.1)	active	fig|1280.24396.peg.963		Threonine synthase (EC 4.2.3.1)
METABOLISM	Amino Acids and Derivatives	Lysine, threonine, methionine, and cysteine	Aspartate to Threonine Module	Aspartokinase_(EC_2.7.2.4)	Aspartokinase (EC 2.7.2.4)	active	fig|1280.24396.peg.965		Aspartokinase (EC 2.7.2.4)
METABOLISM	Amino Acids and Derivatives	Lysine, threonine, methionine, and cysteine	Aspartate to Threonine Module	Homoserine_kinase_(EC_2.7.1.39)	Homoserine kinase (EC 2.7.1.39)	active	fig|1280.24396.peg.962		Homoserine kinase (EC 2.7.1.39)
METABOLISM	Amino Acids and Derivatives	Lysine, threonine, methionine, and cysteine	Aspartate to Threonine Module	Homoserine_dehydrogenase_(EC_1.1.1.3)	Homoserine dehydrogenase (EC 1.1.1.3)	active	fig|1280.24396.peg.964		Homoserine dehydrogenase (EC 1.1.1.3)
METABOLISM	Amino Acids and Derivatives	Lysine, threonine, methionine, and cysteine	Aspartate to Threonine Module	Aspartate-semialdehyde_dehydrogenase_(EC_1.2.1.11)	Aspartate-semialdehyde dehydrogenase (EC 1.2.1.11)	active	fig|1280.24396.peg.897		Aspartate-semialdehyde dehydrogenase (EC 1.2.1.11)
METABOLISM	Amino Acids and Derivatives	Lysine, threonine, methionine, and cysteine	Aspartate to Threonine Module	Aspartokinase_(EC_2.7.2.4)	Aspartokinase (EC 2.7.2.4)	active	fig|1280.24396.peg.898		Aspartokinase (EC 2.7.2.4)
STRESS RESPONSE, DEFENSE, VIRULENCE	Stress Response, Defense and Virulence	Resistance to antibiotics and toxic compounds	Resistance to Daptomycin	Cardiolipin_synthase,_bacterial_type_ClsA	Cardiolipin synthase, bacterial type ClsA	active	fig|1280.24396.peg.974		Cardiolipin synthase, bacterial type ClsA
STRESS RESPONSE, DEFENSE, VIRULENCE	Stress Response, Defense and Virulence	Resistance to antibiotics and toxic compounds	Resistance to Daptomycin	CDP-diacylglycerol--glycerol-3-phosphate_3-phosphatidyltransferase_(EC_2.7.8.5)	CDP-diacylglycerol--glycerol-3-phosphate 3-phosphatidyltransferase (EC 2.7.8.5)	active	fig|1280.24396.peg.1014		CDP-diacylglycerol--glycerol-3-phosphate 3-phosphatidyltransferase (EC 2.7.8.5)
STRESS RESPONSE, DEFENSE, VIRULENCE	Stress Response, Defense and Virulence	Resistance to antibiotics and toxic compounds	Resistance to Daptomycin	Cell_envelope_stress_response_system_LiaFSR,_response_regulator_LiaR(VraR)	Cell envelope stress response system LiaFSR, response regulator LiaR(VraR)	active	fig|1280.24396.peg.2438		Cell envelope stress response system LiaFSR, response regulator LiaR(VraR)
STRESS RESPONSE, DEFENSE, VIRULENCE	Stress Response, Defense and Virulence	Resistance to antibiotics and toxic compounds	Resistance to Daptomycin	Glycerophosphoryl_diester_phosphodiesterase_(EC_3.1.4.46)	Glycerophosphoryl diester phosphodiesterase (EC 3.1.4.46)	active	fig|1280.24396.peg.577		Glycerophosphoryl diester phosphodiesterase (EC 3.1.4.46)
STRESS RESPONSE, DEFENSE, VIRULENCE	Stress Response, Defense and Virulence	Resistance to antibiotics and toxic compounds	Resistance to Daptomycin	L-O-lysylphosphatidylglycerol_synthase_(EC_2.3.2.3)	L-O-lysylphosphatidylglycerol synthase (EC 2.3.2.3)	active	fig|1280.24396.peg.931		L-O-lysylphosphatidylglycerol synthase (EC 2.3.2.3)
STRESS RESPONSE, DEFENSE, VIRULENCE	Stress Response, Defense and Virulence	Resistance to antibiotics and toxic compounds	Resistance to Daptomycin	Glycerophosphoryl_diester_phosphodiesterase_(EC_3.1.4.46)	Glycerophosphoryl diester phosphodiesterase (EC 3.1.4.46)	active	fig|1280.24396.peg.1238		Glycerophosphoryl diester phosphodiesterase (EC 3.1.4.46)
STRESS RESPONSE, DEFENSE, VIRULENCE	Stress Response, Defense and Virulence	Resistance to antibiotics and toxic compounds	Resistance to Daptomycin	Cardiolipin_synthase,_bacterial_type_ClsA	Cardiolipin synthase, bacterial type ClsA	active	fig|1280.24396.peg.2260		Cardiolipin synthase, bacterial type ClsA
STRESS RESPONSE, DEFENSE, VIRULENCE	Stress Response, Defense and Virulence	Resistance to antibiotics and toxic compounds	Resistance to Daptomycin	Glycerophosphoryl_diester_phosphodiesterase_(EC_3.1.4.46)	Glycerophosphoryl diester phosphodiesterase (EC 3.1.4.46)	active	fig|1280.24396.peg.158		membrane-anchoring domain / Glycerophosphoryl diester phosphodiesterase (EC 3.1.4.46)
STRESS RESPONSE, DEFENSE, VIRULENCE	Stress Response, Defense and Virulence	Resistance to antibiotics and toxic compounds	Resistance to Daptomycin	Membrane_protein_LiaF(VraT),_specific_inhibitor_of_LiaRS(VraRS)_signaling_pathway	Membrane protein LiaF(VraT), specific inhibitor of LiaRS(VraRS) signaling pathway	active	fig|1280.24396.peg.2436		Membrane protein LiaF(VraT), specific inhibitor of LiaRS(VraRS) signaling pathway
STRESS RESPONSE, DEFENSE, VIRULENCE	Stress Response, Defense and Virulence	Resistance to antibiotics and toxic compounds	Resistance to Daptomycin	Cell_envelope_stress_response_system_LiaFSR,_sensor_histidine_kinase_LiaS(VraS)	Cell envelope stress response system LiaFSR, sensor histidine kinase LiaS(VraS)	active	fig|1280.24396.peg.2437		Cell envelope stress response system LiaFSR, sensor histidine kinase LiaS(VraS)
METABOLISM	Amino Acids and Derivatives	Glutamine, glutamate, aspartate, asparagine; ammonia assimilation	Glutamine synthetases	Glutamine_synthetase_type_I_(EC_6.3.1.2)	Glutamine synthetase type I (EC 6.3.1.2)	active	fig|1280.24396.peg.988		Glutamine synthetase type I (EC 6.3.1.2)
DNA PROCESSING	DNA Processing	DNA repair	DNA repair, bacterial MutHLS system	DNA_mismatch_repair_protein_MutL	DNA mismatch repair protein MutL	active	fig|1280.24396.peg.1001		DNA mismatch repair protein MutL
DNA PROCESSING	DNA Processing	DNA repair	DNA repair, bacterial MutHLS system	Recombination_inhibitory_protein_MutS2	Recombination inhibitory protein MutS2	active	fig|1280.24396.peg.1215		Recombination inhibitory protein MutS2
DNA PROCESSING	DNA Processing	DNA repair	DNA repair, bacterial MutHLS system	MutS-related_protein,_family_1	MutS-related protein, family 1	active	fig|1280.24396.peg.2324		MutS-related protein, family 1
DNA PROCESSING	DNA Processing	DNA repair	DNA repair, bacterial MutHLS system	DNA_mismatch_repair_protein_MutS	DNA mismatch repair protein MutS	active	fig|1280.24396.peg.1002		DNA mismatch repair protein MutS
ENERGY	Energy and Precursor Metabolites Generation	Central Metabolism	2-ketoacid oxidoreductases disambiguation	2-oxoglutarate/2-oxoacid_ferredoxin_oxidoreductase,_beta_subunit_(EC_1.2.7.-)	2-oxoglutarate/2-oxoacid ferredoxin oxidoreductase, beta subunit (EC 1.2.7.-)	active	fig|1280.24396.peg.1007		2-oxoglutarate/2-oxoacid ferredoxin oxidoreductase, beta subunit (EC 1.2.7.-)
ENERGY	Energy and Precursor Metabolites Generation	Central Metabolism	2-ketoacid oxidoreductases disambiguation	2-oxoglutarate/2-oxoacid_ferredoxin_oxidoreductase,_alpha_subunit_(EC_1.2.7.-)	2-oxoglutarate/2-oxoacid ferredoxin oxidoreductase, alpha subunit (EC 1.2.7.-)	active	fig|1280.24396.peg.1008		2-oxoglutarate/2-oxoacid ferredoxin oxidoreductase, gamma subunit (EC 1.2.7.-) / 2-oxoglutarate/2-oxoacid ferredoxin oxidoreductase, alpha subunit (EC 1.2.7.-)
ENERGY	Energy and Precursor Metabolites Generation	Central Metabolism	2-ketoacid oxidoreductases disambiguation	2-oxoglutarate/2-oxoacid_ferredoxin_oxidoreductase,_gamma_subunit_(EC_1.2.7.-)	2-oxoglutarate/2-oxoacid ferredoxin oxidoreductase, gamma subunit (EC 1.2.7.-)	active	fig|1280.24396.peg.1008		2-oxoglutarate/2-oxoacid ferredoxin oxidoreductase, gamma subunit (EC 1.2.7.-) / 2-oxoglutarate/2-oxoacid ferredoxin oxidoreductase, alpha subunit (EC 1.2.7.-)
DNA PROCESSING	DNA Processing	DNA repair	DNA repair system including RecA, MutS and a hypothetical protein	RecA_protein	RecA protein	active	fig|1280.24396.peg.1012		RecA protein
DNA PROCESSING	DNA Processing	DNA repair	DNA repair system including RecA, MutS and a hypothetical protein	Nicotinamide-nucleotide_amidase_(EC_3.5.1.42)	Nicotinamide-nucleotide amidase (EC 3.5.1.42)	active	fig|1280.24396.peg.1013		ADP-ribose pyrophosphatase of COG1058 family (EC 3.6.1.13) / Nicotinamide-nucleotide amidase (EC 3.5.1.42)
DNA PROCESSING	DNA Processing	DNA repair	DNA repair system including RecA, MutS and a hypothetical protein	Regulatory_protein_RecX	Regulatory protein RecX	active	fig|1280.24396.peg.2449		Regulatory protein RecX
DNA PROCESSING	DNA Processing	DNA repair	DNA repair system including RecA, MutS and a hypothetical protein	DNA_mismatch_repair_protein_MutS	DNA mismatch repair protein MutS	active	fig|1280.24396.peg.1002		DNA mismatch repair protein MutS
METABOLISM	Fatty Acids, Lipids, and Isoprenoids	Phospholipids	Cardiolipin biosynthesis	CDP-diacylglycerol--glycerol-3-phosphate_3-phosphatidyltransferase_(EC_2.7.8.5)	CDP-diacylglycerol--glycerol-3-phosphate 3-phosphatidyltransferase (EC 2.7.8.5)	active	fig|1280.24396.peg.1014		CDP-diacylglycerol--glycerol-3-phosphate 3-phosphatidyltransferase (EC 2.7.8.5)
METABOLISM	Fatty Acids, Lipids, and Isoprenoids	Phospholipids	Cardiolipin biosynthesis	Cardiolipin_synthase,_bacterial_type_ClsA	Cardiolipin synthase, bacterial type ClsA	active	fig|1280.24396.peg.974		Cardiolipin synthase, bacterial type ClsA
METABOLISM	Fatty Acids, Lipids, and Isoprenoids	Phospholipids	Cardiolipin biosynthesis	Cardiolipin_synthase,_bacterial_type_ClsA	Cardiolipin synthase, bacterial type ClsA	active	fig|1280.24396.peg.2260		Cardiolipin synthase, bacterial type ClsA
DNA PROCESSING	DNA Processing	DNA recombination	Replication-associated recombination protein RarA	DNA_translocase_FtsK	DNA translocase FtsK	active	fig|1280.24396.peg.1021		DNA translocase FtsK
DNA PROCESSING	DNA Processing	DNA recombination	Replication-associated recombination protein RarA	Replication-associated_recombination_protein_RarA	Replication-associated recombination protein RarA	active	fig|1280.24396.peg.660		Replication-associated recombination protein RarA
RNA PROCESSING	RNA Processing	RNA processing and modification	Ribonuclease J family	Ribonuclease_J2_(endoribonuclease_in_RNA_processing)	Ribonuclease J2 (endoribonuclease in RNA processing)	active	fig|1280.24396.peg.1022		Ribonuclease J2 (endoribonuclease in RNA processing)
RNA PROCESSING	RNA Processing	RNA processing and modification	Ribonuclease J family	Ribonuclease_J1_(endonuclease_and_5'_exonuclease)	Ribonuclease J1 (endonuclease and 5' exonuclease)	active	fig|1280.24396.peg.1269		Ribonuclease J1 (endonuclease and 5' exonuclease)
METABOLISM	Cofactors, Vitamins, Prosthetic Groups	Riboflavin, FMN, FAD	Riboflavin, FMN and FAD metabolism with fusion events	FMN_adenylyltransferase_(EC_2.7.7.2)	FMN adenylyltransferase (EC 2.7.7.2)	active	fig|1280.24396.peg.1025		FMN adenylyltransferase (EC 2.7.7.2) / Riboflavin kinase (EC 2.7.1.26)
METABOLISM	Cofactors, Vitamins, Prosthetic Groups	Riboflavin, FMN, FAD	Riboflavin, FMN and FAD metabolism with fusion events	GTP_cyclohydrolase_II_(EC_3.5.4.25)	GTP cyclohydrolase II (EC 3.5.4.25)	active	fig|1280.24396.peg.2159		3,4-dihydroxy-2-butanone 4-phosphate synthase (EC 4.1.99.12) / GTP cyclohydrolase II (EC 3.5.4.25)
METABOLISM	Cofactors, Vitamins, Prosthetic Groups	Riboflavin, FMN, FAD	Riboflavin, FMN and FAD metabolism with fusion events	3,4-dihydroxy-2-butanone_4-phosphate_synthase_(EC_4.1.99.12)	3,4-dihydroxy-2-butanone 4-phosphate synthase (EC 4.1.99.12)	active	fig|1280.24396.peg.2159		3,4-dihydroxy-2-butanone 4-phosphate synthase (EC 4.1.99.12) / GTP cyclohydrolase II (EC 3.5.4.25)
METABOLISM	Cofactors, Vitamins, Prosthetic Groups	Riboflavin, FMN, FAD	Riboflavin, FMN and FAD metabolism with fusion events	6,7-dimethyl-8-ribityllumazine_synthase_(EC_2.5.1.78)	6,7-dimethyl-8-ribityllumazine synthase (EC 2.5.1.78)	active	fig|1280.24396.peg.2160		6,7-dimethyl-8-ribityllumazine synthase (EC 2.5.1.78)
METABOLISM	Cofactors, Vitamins, Prosthetic Groups	Riboflavin, FMN, FAD	Riboflavin, FMN and FAD metabolism with fusion events	tRNA_pseudouridine(55)_synthase_(EC_5.4.99.25)	tRNA pseudouridine(55) synthase (EC 5.4.99.25)	active	fig|1280.24396.peg.1026		tRNA pseudouridine(55) synthase (EC 5.4.99.25)
METABOLISM	Cofactors, Vitamins, Prosthetic Groups	Riboflavin, FMN, FAD	Riboflavin, FMN and FAD metabolism with fusion events	5-amino-6-(5-phosphoribosylamino)uracil_reductase_(EC_1.1.1.193)	5-amino-6-(5-phosphoribosylamino)uracil reductase (EC 1.1.1.193)	active	fig|1280.24396.peg.2157		Diaminohydroxyphosphoribosylaminopyrimidine deaminase (EC 3.5.4.26) / 5-amino-6-(5-phosphoribosylamino)uracil reductase (EC 1.1.1.193)
METABOLISM	Cofactors, Vitamins, Prosthetic Groups	Riboflavin, FMN, FAD	Riboflavin, FMN and FAD metabolism with fusion events	Diaminohydroxyphosphoribosylaminopyrimidine_deaminase_(EC_3.5.4.26)	Diaminohydroxyphosphoribosylaminopyrimidine deaminase (EC 3.5.4.26)	active	fig|1280.24396.peg.2157		Diaminohydroxyphosphoribosylaminopyrimidine deaminase (EC 3.5.4.26) / 5-amino-6-(5-phosphoribosylamino)uracil reductase (EC 1.1.1.193)
METABOLISM	Cofactors, Vitamins, Prosthetic Groups	Riboflavin, FMN, FAD	Riboflavin, FMN and FAD metabolism with fusion events	Riboflavin_synthase_eubacterial/eukaryotic_(EC_2.5.1.9)	Riboflavin synthase eubacterial/eukaryotic (EC 2.5.1.9)	active	fig|1280.24396.peg.2158		Riboflavin synthase eubacterial/eukaryotic (EC 2.5.1.9)
METABOLISM	Cofactors, Vitamins, Prosthetic Groups	Riboflavin, FMN, FAD	Riboflavin, FMN and FAD metabolism with fusion events	Substrate-specific_component_RibU_of_riboflavin_ECF_transporter	Substrate-specific component RibU of riboflavin ECF transporter	active	fig|1280.24396.peg.805		Substrate-specific component RibU of riboflavin ECF transporter
METABOLISM	Cofactors, Vitamins, Prosthetic Groups	Riboflavin, FMN, FAD	Riboflavin, FMN and FAD metabolism with fusion events	ADP-ribose_pyrophosphatase_of_COG1058_family_(EC_3.6.1.13)	ADP-ribose pyrophosphatase of COG1058 family (EC 3.6.1.13)	active	fig|1280.24396.peg.1013		ADP-ribose pyrophosphatase of COG1058 family (EC 3.6.1.13) / Nicotinamide-nucleotide amidase (EC 3.5.1.42)
METABOLISM	Cofactors, Vitamins, Prosthetic Groups	Riboflavin, FMN, FAD	Riboflavin, FMN and FAD metabolism with fusion events	Riboflavin_kinase_(EC_2.7.1.26)	Riboflavin kinase (EC 2.7.1.26)	active	fig|1280.24396.peg.1025		FMN adenylyltransferase (EC 2.7.7.2) / Riboflavin kinase (EC 2.7.1.26)
PROTEIN PROCESSING	Protein Fate (folding, modification, targeting, degradation)	Protein degradation	Proteasome bacterial	ATP-dependent_protease_subunit_HslV_(EC_3.4.25.2)	ATP-dependent protease subunit HslV (EC 3.4.25.2)	active	fig|1280.24396.peg.1044		ATP-dependent protease subunit HslV (EC 3.4.25.2)
PROTEIN PROCESSING	Protein Fate (folding, modification, targeting, degradation)	Protein degradation	Proteasome bacterial	ATP-dependent_Clp_protease_ATP-binding_subunit_ClpX	ATP-dependent Clp protease ATP-binding subunit ClpX	active	fig|1280.24396.peg.622		ATP-dependent Clp protease ATP-binding subunit ClpX
PROTEIN PROCESSING	Protein Fate (folding, modification, targeting, degradation)	Protein degradation	Proteasome bacterial	ATP-dependent_Clp_protease_proteolytic_subunit_ClpP_(EC_3.4.21.92)	ATP-dependent Clp protease proteolytic subunit ClpP (EC 3.4.21.92)	active	fig|1280.24396.peg.1838		ATP-dependent Clp protease proteolytic subunit ClpP (EC 3.4.21.92)
PROTEIN PROCESSING	Protein Fate (folding, modification, targeting, degradation)	Protein degradation	Proteasome bacterial	ATP-dependent_hsl_protease_ATP-binding_subunit_HslU	ATP-dependent hsl protease ATP-binding subunit HslU	active	fig|1280.24396.peg.1043		ATP-dependent hsl protease ATP-binding subunit HslU
RNA PROCESSING	RNA Processing	RNA processing and modification	Ribonuclease H	Ribonuclease_HII_(EC_3.1.26.4)	Ribonuclease HII (EC 3.1.26.4)	active	fig|1280.24396.peg.1051		Ribonuclease HII (EC 3.1.26.4)
RNA PROCESSING	RNA Processing	RNA processing and modification	Ribonuclease H	Ribonuclease_HIII_(EC_3.1.26.4)	Ribonuclease HIII (EC 3.1.26.4)	active	fig|1280.24396.peg.1219		Ribonuclease HIII (EC 3.1.26.4)
METABOLISM	Metabolite damage and its repair or mitigation		Metabolite repair	Dimeric_dUTPase_(EC_3.6.1.23)	Dimeric dUTPase (EC 3.6.1.23)	active	fig|1280.24396.peg.1090		Dimeric dUTPase (EC 3.6.1.23)
METABOLISM	Metabolite damage and its repair or mitigation		Metabolite repair	Pyrimidine_5'-nucleotidase_YjjG_(EC_3.1.3.5)	Pyrimidine 5'-nucleotidase YjjG (EC 3.1.3.5)	active	fig|1280.24396.peg.1181		Pyrimidine 5'-nucleotidase YjjG (EC 3.1.3.5)
METABOLISM	Metabolite damage and its repair or mitigation		Metabolite repair	Nucleoside_5-triphosphatase_RdgB_(dHAPTP,_dITP,_XTP-specific)_(EC_3.6.1.66)	Nucleoside 5-triphosphatase RdgB (dHAPTP, dITP, XTP-specific) (EC 3.6.1.66)	active	fig|1280.24396.peg.1208		Nucleoside 5-triphosphatase RdgB (dHAPTP, dITP, XTP-specific) (EC 3.6.1.66)
METABOLISM	Metabolite damage and its repair or mitigation		Metabolite repair	Alkyl_hydroperoxide_reductase_protein_C_(EC_1.11.1.15)	Alkyl hydroperoxide reductase protein C (EC 1.11.1.15)	active	fig|1280.24396.peg.10		Alkyl hydroperoxide reductase protein C (EC 1.11.1.15)
METABOLISM	Metabolite damage and its repair or mitigation		Metabolite repair	Alkyl_hydroperoxide_reductase_protein_F	Alkyl hydroperoxide reductase protein F	active	fig|1280.24396.peg.11		Alkyl hydroperoxide reductase protein F
METABOLISM	Metabolite damage and its repair or mitigation		Metabolite repair	Free_methionine-(R)-sulfoxide_reductase,_contains_GAF_domain	Free methionine-(R)-sulfoxide reductase, contains GAF domain	active	fig|1280.24396.peg.579		Free methionine-(R)-sulfoxide reductase, contains GAF domain
METABOLISM	Metabolite damage and its repair or mitigation		Metabolite repair	Phosphoglycolate_phosphatase_(EC_3.1.3.18)	Phosphoglycolate phosphatase (EC 3.1.3.18)	active	fig|1280.24396.peg.1635		Phosphoglycolate phosphatase
METABOLISM	Metabolite damage and its repair or mitigation		Metabolite repair	Nucleotidase_YfbR,_HD_superfamily	Nucleotidase YfbR, HD superfamily	active	fig|1280.24396.peg.1850		Nucleotidase YfbR, HD superfamily
METABOLISM	Metabolite damage and its repair or mitigation		Metabolite repair	Dimeric_dUTPase_(EC_3.6.1.23)	Dimeric dUTPase (EC 3.6.1.23)	active	fig|1280.24396.peg.2534		Dimeric dUTPase (EC 3.6.1.23)
METABOLISM	Fatty Acids, Lipids, and Isoprenoids	Fatty acids	Acyl carrier protein	Acyl_carrier_protein	Acyl carrier protein	active	fig|1280.24396.peg.1123		Acyl carrier protein
METABOLISM	Fatty Acids, Lipids, and Isoprenoids	Fatty acids	Acyl carrier protein	4'-phosphopantetheinyl_transferase	4'-phosphopantetheinyl transferase	active	fig|1280.24396.peg.201		4'-phosphopantetheinyl transferase (EC 2.7.8.-)
METABOLISM	Fatty Acids, Lipids, and Isoprenoids	Fatty acids	Acyl carrier protein	Holo-[acyl-carrier-protein]_synthase_(EC_2.7.8.7)	Holo-[acyl-carrier-protein] synthase (EC 2.7.8.7)	active	fig|1280.24396.peg.2545		Holo-[acyl-carrier-protein] synthase (EC 2.7.8.7)
METABOLISM	Fatty Acids, Lipids, and Isoprenoids	Fatty acids	Fatty Acid Biosynthesis cluster	3-oxoacyl-[acyl-carrier_protein]_reductase_(EC_1.1.1.100),_FadG	3-oxoacyl-[acyl-carrier protein] reductase (EC 1.1.1.100), FadG	active	fig|1280.24396.peg.1124		3-oxoacyl-[acyl-carrier protein] reductase (EC 1.1.1.100), FadG
METABOLISM	Fatty Acids, Lipids, and Isoprenoids	Fatty acids	Fatty Acid Biosynthesis cluster	Malonyl_CoA-acyl_carrier_protein_transacylase_(EC_2.3.1.39)	Malonyl CoA-acyl carrier protein transacylase (EC 2.3.1.39)	active	fig|1280.24396.peg.1125		Malonyl CoA-acyl carrier protein transacylase (EC 2.3.1.39)
METABOLISM	Fatty Acids, Lipids, and Isoprenoids	Fatty acids	Fatty Acid Biosynthesis cluster	Acyl_carrier_protein	Acyl carrier protein	active	fig|1280.24396.peg.1123		Acyl carrier protein
METABOLISM	Fatty Acids, Lipids, and Isoprenoids	Fatty acids	Fatty Acid Biosynthesis cluster	3-oxoacyl-[acyl-carrier-protein]_synthase,_KASIII_(EC_2.3.1.180)	3-oxoacyl-[acyl-carrier-protein] synthase, KASIII (EC 2.3.1.180)	active	fig|1280.24396.peg.1374		3-oxoacyl-[acyl-carrier-protein] synthase, KASIII (EC 2.3.1.180)
METABOLISM	Cofactors, Vitamins, Prosthetic Groups	Thiamin	Thiamin, thiazole, hydroxymethylpyrimidine salvage and uptake	Thiamin_pyrophosphokinase_(EC_2.7.6.2)	Thiamin pyrophosphokinase (EC 2.7.6.2)	active	fig|1280.24396.peg.1132		Thiamin pyrophosphokinase (EC 2.7.6.2)
METABOLISM	Cofactors, Vitamins, Prosthetic Groups	Thiamin	Thiamin, thiazole, hydroxymethylpyrimidine salvage and uptake	Duplicated_ATPase_component_YkoD_of_energizing_module_of_thiamin-regulated_ECF_transporter_for_HydroxyMethylPyrimidine	Duplicated ATPase component YkoD of energizing module of thiamin-regulated ECF transporter for HydroxyMethylPyrimidine	active	fig|1280.24396.peg.1282		Duplicated ATPase component YkoD of energizing module of thiamin-regulated ECF transporter for HydroxyMethylPyrimidine
METABOLISM	Cofactors, Vitamins, Prosthetic Groups	Thiamin	Thiamin, thiazole, hydroxymethylpyrimidine salvage and uptake	Cysteine_desulfurase_(EC_2.8.1.7),_associated_with_tRNA_4-thiouridine_synthase	Cysteine desulfurase (EC 2.8.1.7), associated with tRNA 4-thiouridine synthase	active	fig|1280.24396.peg.582		Cysteine desulfurase (EC 2.8.1.7), associated with tRNA 4-thiouridine synthase
METABOLISM	Cofactors, Vitamins, Prosthetic Groups	Thiamin	Thiamin, thiazole, hydroxymethylpyrimidine salvage and uptake	tRNA_4-thiouridine_synthase_(EC_2.8.1.4)	tRNA 4-thiouridine synthase (EC 2.8.1.4)	active	fig|1280.24396.peg.583		tRNA 4-thiouridine synthase (EC 2.8.1.4)
METABOLISM	Cofactors, Vitamins, Prosthetic Groups	Thiamin	Thiamin, thiazole, hydroxymethylpyrimidine salvage and uptake	Substrate-specific_component_YkoE_of_thiamin-regulated_ECF_transporter_for_HydroxyMethylPyrimidine	Substrate-specific component YkoE of thiamin-regulated ECF transporter for HydroxyMethylPyrimidine	active	fig|1280.24396.peg.1281		Substrate-specific component YkoE of thiamin-regulated ECF transporter for HydroxyMethylPyrimidine
METABOLISM	Cofactors, Vitamins, Prosthetic Groups	Thiamin	Thiamin, thiazole, hydroxymethylpyrimidine salvage and uptake	Transmembrane_component_YkoC_of_energizing_module_of_thiamin-regulated_ECF_transporter_for_HydroxyMethylPyrimidine	Transmembrane component YkoC of energizing module of thiamin-regulated ECF transporter for HydroxyMethylPyrimidine	active	fig|1280.24396.peg.1283		Transmembrane component YkoC of energizing module of thiamin-regulated ECF transporter for HydroxyMethylPyrimidine
METABOLISM	Cofactors, Vitamins, Prosthetic Groups	Thiamin	Thiamin, thiazole, hydroxymethylpyrimidine salvage and uptake	Hydroxyethylthiazole_kinase_(EC_2.7.1.50)	Hydroxyethylthiazole kinase (EC 2.7.1.50)	active	fig|1280.24396.peg.2256		Hydroxyethylthiazole kinase (EC 2.7.1.50)
METABOLISM	Cofactors, Vitamins, Prosthetic Groups	Thiamin	Thiamin, thiazole, hydroxymethylpyrimidine salvage and uptake	Substrate-specific_component_ThiW_of_predicted_thiazole_ECF_transporter	Substrate-specific component ThiW of predicted thiazole ECF transporter	active	fig|1280.24396.peg.1003		Substrate-specific component ThiW of predicted thiazole ECF transporter
METABOLISM	Cofactors, Vitamins, Prosthetic Groups	Thiamin	Thiamin, thiazole, hydroxymethylpyrimidine salvage and uptake	Thiaminase_II_(EC_3.5.99.2)_involved_in_salvage_of_thiamin_pyrimidine_moiety	Thiaminase II (EC 3.5.99.2) involved in salvage of thiamin pyrimidine moiety	active	fig|1280.24396.peg.2254		Thiaminase II (EC 3.5.99.2) involved in salvage of thiamin pyrimidine moiety
METABOLISM	Cofactors, Vitamins, Prosthetic Groups	Thiamin	Thiamin, thiazole, hydroxymethylpyrimidine salvage and uptake	Hydroxymethylpyrimidine_kinase_(EC_2.7.1.49)	Hydroxymethylpyrimidine kinase (EC 2.7.1.49)	active	fig|1280.24396.peg.2255		Hydroxymethylpyrimidine kinase (EC 2.7.1.49) @ Hydroxymethylpyrimidine phosphate kinase ThiD (EC 2.7.4.7)
PROTEIN PROCESSING	Protein Synthesis	Translation	Translation termination factors, bacterial	Peptide_deformylase_(EC_3.5.1.88)	Peptide deformylase (EC 3.5.1.88)	active	fig|1280.24396.peg.1140		Peptide deformylase (EC 3.5.1.88)
PROTEIN PROCESSING	Protein Synthesis	Translation	Translation termination factors, bacterial	Peptide_deformylase_(EC_3.5.1.88)	Peptide deformylase (EC 3.5.1.88)	active	fig|1280.24396.peg.1267		Peptide deformylase (EC 3.5.1.88)
PROTEIN PROCESSING	Protein Synthesis	Translation	Translation termination factors, bacterial	Peptide_chain_release_factor_3	Peptide chain release factor 3	active	fig|1280.24396.peg.1336		Peptide chain release factor 3
PROTEIN PROCESSING	Protein Synthesis	Translation	Translation termination factors, bacterial	tmRNA-binding_protein_SmpB	tmRNA-binding protein SmpB	active	fig|1280.24396.peg.1824		tmRNA-binding protein SmpB
PROTEIN PROCESSING	Protein Synthesis	Translation	Translation termination factors, bacterial	Peptide_chain_release_factor_1	Peptide chain release factor 1	active	fig|1280.24396.peg.2231		Peptide chain release factor 1
PROTEIN PROCESSING	Protein Synthesis	Translation	Translation termination factors, bacterial	Peptidyl-tRNA_hydrolase_(EC_3.1.1.29)	Peptidyl-tRNA hydrolase (EC 3.1.1.29)	active	fig|1280.24396.peg.2478		Peptidyl-tRNA hydrolase (EC 3.1.1.29)
PROTEIN PROCESSING	Protein Synthesis	Translation	Translation termination factors, bacterial	Ribosome_recycling_factor	Ribosome recycling factor	active	fig|1280.24396.peg.1038		Ribosome recycling factor
PROTEIN PROCESSING	Protein Synthesis	Translation	Translation termination factors, bacterial	Peptide_chain_release_factor_2	Peptide chain release factor 2	active	fig|1280.24396.peg.1852		Peptide chain release factor 2 @ programmed frameshift-containing
PROTEIN PROCESSING	Protein Synthesis	Translation	Translation termination factors, bacterial	Peptide_chain_release_factor_N(5)-glutamine_methyltransferase_(EC_2.1.1.297)	Peptide chain release factor N(5)-glutamine methyltransferase (EC 2.1.1.297)	active	fig|1280.24396.peg.2232		Peptide chain release factor N(5)-glutamine methyltransferase (EC 2.1.1.297)
PROTEIN PROCESSING	Protein Synthesis	Translation	Translation termination factors, bacterial	Methionine_aminopeptidase_(EC_3.4.11.18)	Methionine aminopeptidase (EC 3.4.11.18)	active	fig|1280.24396.peg.2434		Methionine aminopeptidase (EC 3.4.11.18)
METABOLISM	Nucleosides and Nucleotides	Pyrimidines	De Novo Pyrimidine Synthesis	Orotidine_5'-phosphate_decarboxylase_(EC_4.1.1.23)	Orotidine 5'-phosphate decarboxylase (EC 4.1.1.23)	active	fig|1280.24396.peg.1152		Orotidine 5'-phosphate decarboxylase (EC 4.1.1.23)
METABOLISM	Nucleosides and Nucleotides	Pyrimidines	De Novo Pyrimidine Synthesis	Uracil_phosphoribosyltransferase_(EC_2.4.2.9)	Uracil phosphoribosyltransferase (EC 2.4.2.9)	active	fig|1280.24396.peg.2237		Uracil phosphoribosyltransferase (EC 2.4.2.9)
METABOLISM	Nucleosides and Nucleotides	Pyrimidines	De Novo Pyrimidine Synthesis	Carbamoyl-phosphate_synthase_large_chain_(EC_6.3.5.5)	Carbamoyl-phosphate synthase large chain (EC 6.3.5.5)	active	fig|1280.24396.peg.1153		Carbamoyl-phosphate synthase large chain (EC 6.3.5.5)
METABOLISM	Nucleosides and Nucleotides	Pyrimidines	De Novo Pyrimidine Synthesis	Dihydroorotase_(EC_3.5.2.3)	Dihydroorotase (EC 3.5.2.3)	active	fig|1280.24396.peg.1155		Dihydroorotase (EC 3.5.2.3)
METABOLISM	Nucleosides and Nucleotides	Pyrimidines	De Novo Pyrimidine Synthesis	Aspartate_carbamoyltransferase_(EC_2.1.3.2)	Aspartate carbamoyltransferase (EC 2.1.3.2)	active	fig|1280.24396.peg.1156		Aspartate carbamoyltransferase (EC 2.1.3.2)
METABOLISM	Nucleosides and Nucleotides	Pyrimidines	De Novo Pyrimidine Synthesis	Pyrimidine_operon_regulatory_protein_PyrR	Pyrimidine operon regulatory protein PyrR	active	fig|1280.24396.peg.1158		Pyrimidine operon regulatory protein PyrR
METABOLISM	Nucleosides and Nucleotides	Pyrimidines	De Novo Pyrimidine Synthesis	Dihydroorotate_dehydrogenase_(quinone)_(EC_1.3.5.2)	Dihydroorotate dehydrogenase (quinone) (EC 1.3.5.2)	active	fig|1280.24396.peg.462		Dihydroorotate dehydrogenase (quinone) (EC 1.3.5.2)
METABOLISM	Nucleosides and Nucleotides	Pyrimidines	De Novo Pyrimidine Synthesis	Orotate_phosphoribosyltransferase_(EC_2.4.2.10)	Orotate phosphoribosyltransferase (EC 2.4.2.10)	active	fig|1280.24396.peg.1151		Orotate phosphoribosyltransferase (EC 2.4.2.10)
METABOLISM	Nucleosides and Nucleotides	Pyrimidines	De Novo Pyrimidine Synthesis	Carbamoyl-phosphate_synthase_small_chain_(EC_6.3.5.5)	Carbamoyl-phosphate synthase small chain (EC 6.3.5.5)	active	fig|1280.24396.peg.1154		Carbamoyl-phosphate synthase small chain (EC 6.3.5.5)
METABOLISM	Nucleosides and Nucleotides	Pyrimidines	De Novo Pyrimidine Synthesis	Uracil_permease	Uracil permease	active	fig|1280.24396.peg.1157		Uracil permease @ Uracil:proton symporter UraA
CELLULAR PROCESSES	Cell Cycle, Cell Division and Death		Cell division cluster	Cell_division_initiation_protein_DivIVA	Cell division initiation protein DivIVA	likely	fig|1280.24396.peg.1164		Cell division initiation protein DivIVA
CELLULAR PROCESSES	Cell Cycle, Cell Division and Death		Cell division cluster	Pyridoxal_phosphate-containing_protein_YggS	Pyridoxal phosphate-containing protein YggS	likely	fig|1280.24396.peg.1168		Pyridoxal phosphate-containing protein YggS
CELLULAR PROCESSES	Cell Cycle, Cell Division and Death		Cell division cluster	FIG00003370:_Multicopper_polyphenol_oxidase	FIG00003370: Multicopper polyphenol oxidase	likely	fig|1280.24396.peg.1169		FIG00003370: Multicopper polyphenol oxidase
CELLULAR PROCESSES	Cell Cycle, Cell Division and Death		Cell division cluster	Cell_division_protein_FtsZ	Cell division protein FtsZ	likely	fig|1280.24396.peg.1170		Cell division protein FtsZ
CELLULAR PROCESSES	Cell Cycle, Cell Division and Death		Cell division cluster	UDP-N-acetylmuramoyl-L-alanine--D-glutamate_ligase_(EC_6.3.2.9)	UDP-N-acetylmuramoyl-L-alanine--D-glutamate ligase (EC 6.3.2.9)	likely	fig|1280.24396.peg.1173		UDP-N-acetylmuramoyl-L-alanine--D-glutamate ligase (EC 6.3.2.9)
CELLULAR PROCESSES	Cell Cycle, Cell Division and Death		Cell division cluster	UDP-N-acetylmuramoy-dipeptide--L-lysine_ligase_(EC_6.3.2.7)	UDP-N-acetylmuramoy-dipeptide--L-lysine ligase (EC 6.3.2.7)	likely	fig|1280.24396.peg.1338		UDP-N-acetylmuramoy-dipeptide--L-lysine ligase (EC 6.3.2.7)
CELLULAR PROCESSES	Cell Cycle, Cell Division and Death		Cell division cluster	UDP-N-acetylmuramoyl-tripeptide--D-alanyl-D-alanine_ligase_(EC_6.3.2.10)	UDP-N-acetylmuramoyl-tripeptide--D-alanyl-D-alanine ligase (EC 6.3.2.10)	likely	fig|1280.24396.peg.2556		UDP-N-acetylmuramoyl-tripeptide--D-alanyl-D-alanine ligase (EC 6.3.2.10)
CELLULAR PROCESSES	Cell Cycle, Cell Division and Death		Cell division cluster	UDP-N-acetylglucosamine--N-acetylmuramyl-(pentapeptide)_pyrophosphoryl-undecaprenol_N-acetylglucosamine_transferase_(EC_2.4.1.227)	UDP-N-acetylglucosamine--N-acetylmuramyl-(pentapeptide) pyrophosphoryl-undecaprenol N-acetylglucosamine transferase (EC 2.4.1.227)	likely	fig|1280.24396.peg.872		UDP-N-acetylglucosamine--N-acetylmuramyl-(pentapeptide) pyrophosphoryl-undecaprenol N-acetylglucosamine transferase (EC 2.4.1.227)
CELLULAR PROCESSES	Cell Cycle, Cell Division and Death		Cell division cluster	SepF,_FtsZ-interacting_protein_related_to_cell_division	SepF, FtsZ-interacting protein related to cell division	likely	fig|1280.24396.peg.1167		SepF, FtsZ-interacting protein related to cell division
CELLULAR PROCESSES	Cell Cycle, Cell Division and Death		Cell division cluster	Cell_division_protein_FtsA	Cell division protein FtsA	likely	fig|1280.24396.peg.1171		Cell division protein FtsA
CELLULAR PROCESSES	Cell Cycle, Cell Division and Death		Cell division cluster	Cell_division_protein_FtsL	Cell division protein FtsL	likely	fig|1280.24396.peg.1176		Cell division protein FtsL
CELLULAR PROCESSES	Cell Cycle, Cell Division and Death		Cell division cluster	UDP-N-acetylmuramate--L-alanine_ligase_(EC_6.3.2.8)	UDP-N-acetylmuramate--L-alanine ligase (EC 6.3.2.8)	likely	fig|1280.24396.peg.2185		UDP-N-acetylmuramate--L-alanine ligase (EC 6.3.2.8)
CELLULAR PROCESSES	Cell Cycle, Cell Division and Death		Cell division cluster	Cell_division_integral_membrane_protein,_YggT_and_half-length_relatives	Cell division integral membrane protein, YggT and half-length relatives	likely	fig|1280.24396.peg.1166		Cell division integral membrane protein, YggT and half-length relatives
CELLULAR PROCESSES	Cell Cycle, Cell Division and Death		Cell division cluster	Cell_division_protein_FtsQ	Cell division protein FtsQ	likely	fig|1280.24396.peg.1172		Cell division protein FtsQ
CELLULAR PROCESSES	Cell Cycle, Cell Division and Death		Cell division cluster	Phospho-N-acetylmuramoyl-pentapeptide-transferase_(EC_2.7.8.13)	Phospho-N-acetylmuramoyl-pentapeptide-transferase (EC 2.7.8.13)	likely	fig|1280.24396.peg.1174		Phospho-N-acetylmuramoyl-pentapeptide-transferase (EC 2.7.8.13)
CELLULAR PROCESSES	Cell Cycle, Cell Division and Death		Cell division cluster	Cell_division_protein_FtsI_[Peptidoglycan_synthetase]_(EC_2.4.1.129)	Cell division protein FtsI [Peptidoglycan synthetase] (EC 2.4.1.129)	likely	fig|1280.24396.peg.1175		Cell division protein FtsI [Peptidoglycan synthetase] (EC 2.4.1.129)
CELLULAR PROCESSES	Cell Cycle, Cell Division and Death		Cell division cluster	16S_rRNA_(cytosine(1402)-N(4))-methyltransferase_(EC_2.1.1.199)	16S rRNA (cytosine(1402)-N(4))-methyltransferase (EC 2.1.1.199)	likely	fig|1280.24396.peg.1177		16S rRNA (cytosine(1402)-N(4))-methyltransferase (EC 2.1.1.199)
CELLULAR PROCESSES	Cell Cycle, Cell Division and Death		Cell division cluster	Transcriptional_regulator_MraZ	Transcriptional regulator MraZ	likely	fig|1280.24396.peg.1178		Transcriptional regulator MraZ
METABOLISM	Amino Acids and Derivatives	Proline and 4-hydroxyproline	A Hypothetical Protein Related to Proline Metabolism	Cell_division_integral_membrane_protein,_YggT_and_half-length_relatives	Cell division integral membrane protein, YggT and half-length relatives	active	fig|1280.24396.peg.1166		Cell division integral membrane protein, YggT and half-length relatives
METABOLISM	Amino Acids and Derivatives	Proline and 4-hydroxyproline	A Hypothetical Protein Related to Proline Metabolism	Pyridoxal_phosphate-containing_protein_YggS	Pyridoxal phosphate-containing protein YggS	active	fig|1280.24396.peg.1168		Pyridoxal phosphate-containing protein YggS
METABOLISM	Amino Acids and Derivatives	Proline and 4-hydroxyproline	A Hypothetical Protein Related to Proline Metabolism	Pyrroline-5-carboxylate_reductase_(EC_1.5.1.2)	Pyrroline-5-carboxylate reductase (EC 1.5.1.2)	active	fig|1280.24396.peg.785		Pyrroline-5-carboxylate reductase (EC 1.5.1.2)
METABOLISM	Amino Acids and Derivatives		Amino acid racemase	Glutamate_racemase_(EC_5.1.1.3)	Glutamate racemase (EC 5.1.1.3)	active	fig|1280.24396.peg.1209		Glutamate racemase (EC 5.1.1.3)
METABOLISM	Amino Acids and Derivatives		Amino acid racemase	Alanine_racemase_(EC_5.1.1.1)	Alanine racemase (EC 5.1.1.1)	active	fig|1280.24396.peg.2544		Alanine racemase (EC 5.1.1.1)
PROTEIN PROCESSING	Protein Synthesis	Aminoacyl-tRNA-synthetases	tRNA aminoacylation, Phe	Phenylalanyl-tRNA_synthetase_alpha_chain_(EC_6.1.1.20)	Phenylalanyl-tRNA synthetase alpha chain (EC 6.1.1.20)	active	fig|1280.24396.peg.1221		Phenylalanyl-tRNA synthetase alpha chain (EC 6.1.1.20)
PROTEIN PROCESSING	Protein Synthesis	Aminoacyl-tRNA-synthetases	tRNA aminoacylation, Phe	Phenylalanyl-tRNA_synthetase_domain_protein_(Bsu_YtpR)	Phenylalanyl-tRNA synthetase domain protein (Bsu YtpR)	active	fig|1280.24396.peg.2183		Phenylalanyl-tRNA synthetase domain protein (Bsu YtpR)
PROTEIN PROCESSING	Protein Synthesis	Aminoacyl-tRNA-synthetases	tRNA aminoacylation, Phe	Phenylalanyl-tRNA_synthetase_beta_chain_(EC_6.1.1.20)	Phenylalanyl-tRNA synthetase beta chain (EC 6.1.1.20)	active	fig|1280.24396.peg.1220		Phenylalanyl-tRNA synthetase beta chain (EC 6.1.1.20)
ENERGY	Respiration	Biogenesis of respiratory chain components	Heme O and Heme A biosynthesis (with selected terminal oxidases)	Terminal_oxidase_biogenesis_protein_CtaM,_putative_heme_A,_heme_O_chaperone	Terminal oxidase biogenesis protein CtaM, putative heme A, heme O chaperone	active	fig|1280.24396.peg.1241		Terminal oxidase biogenesis protein CtaM, putative heme A, heme O chaperone
ENERGY	Respiration	Biogenesis of respiratory chain components	Heme O and Heme A biosynthesis (with selected terminal oxidases)	Cytochrome_d_ubiquinol_oxidase_subunit_II_(EC_1.10.3.-)	Cytochrome d ubiquinol oxidase subunit II (EC 1.10.3.-)	active	fig|1280.24396.peg.1271		Cytochrome d ubiquinol oxidase subunit II (EC 1.10.3.-)
ENERGY	Respiration	Biogenesis of respiratory chain components	Heme O and Heme A biosynthesis (with selected terminal oxidases)	Cytochrome_d_ubiquinol_oxidase_subunit_I_(EC_1.10.3.-)	Cytochrome d ubiquinol oxidase subunit I (EC 1.10.3.-)	active	fig|1280.24396.peg.1272		Cytochrome d ubiquinol oxidase subunit I (EC 1.10.3.-)
ENERGY	Respiration	Biogenesis of respiratory chain components	Heme O and Heme A biosynthesis (with selected terminal oxidases)	Cytochrome_d_ubiquinol_oxidase_subunit_I_(EC_1.10.3.-)	Cytochrome d ubiquinol oxidase subunit I (EC 1.10.3.-)	active	fig|1280.24396.peg.1273		Cytochrome d ubiquinol oxidase subunit I (EC 1.10.3.-)
ENERGY	Respiration	Biogenesis of respiratory chain components	Heme O and Heme A biosynthesis (with selected terminal oxidases)	Cytochrome_aa3-600_menaquinol_oxidase_subunit_III	Cytochrome aa3-600 menaquinol oxidase subunit III	active	fig|1280.24396.peg.1299		Cytochrome aa3-600 menaquinol oxidase subunit III
ENERGY	Respiration	Biogenesis of respiratory chain components	Heme O and Heme A biosynthesis (with selected terminal oxidases)	Cytochrome_aa3-600_menaquinol_oxidase_subunit_IV	Cytochrome aa3-600 menaquinol oxidase subunit IV	active	fig|1280.24396.peg.1300		Cytochrome aa3-600 menaquinol oxidase subunit IV
ENERGY	Respiration	Biogenesis of respiratory chain components	Heme O and Heme A biosynthesis (with selected terminal oxidases)	Heme_O_synthase,_protoheme_IX_farnesyltransferase,_COX10-CtaB	Heme O synthase, protoheme IX farnesyltransferase, COX10-CtaB	active	fig|1280.24396.peg.1242		Heme O synthase, protoheme IX farnesyltransferase, COX10-CtaB
ENERGY	Respiration	Biogenesis of respiratory chain components	Heme O and Heme A biosynthesis (with selected terminal oxidases)	Cytochrome_aa3-600_menaquinol_oxidase_subunit_II	Cytochrome aa3-600 menaquinol oxidase subunit II	active	fig|1280.24396.peg.1297		Cytochrome aa3-600 menaquinol oxidase subunit II
ENERGY	Respiration	Biogenesis of respiratory chain components	Heme O and Heme A biosynthesis (with selected terminal oxidases)	Cytochrome_aa3-600_menaquinol_oxidase_subunit_I	Cytochrome aa3-600 menaquinol oxidase subunit I	active	fig|1280.24396.peg.1298		Cytochrome aa3-600 menaquinol oxidase subunit I
ENERGY	Respiration	Biogenesis of respiratory chain components	Heme O and Heme A biosynthesis (with selected terminal oxidases)	Heme_A_synthase,_cytochrome_oxidase_biogenesis_protein_Cox15-CtaA	Heme A synthase, cytochrome oxidase biogenesis protein Cox15-CtaA	active	fig|1280.24396.peg.1243		Heme A synthase, cytochrome oxidase biogenesis protein Cox15-CtaA
ENERGY	Respiration	Biogenesis of respiratory chain components	Heme O and Heme A biosynthesis	Heme_A_synthase,_cytochrome_oxidase_biogenesis_protein_Cox15-CtaA	Heme A synthase, cytochrome oxidase biogenesis protein Cox15-CtaA	active	fig|1280.24396.peg.1243		Heme A synthase, cytochrome oxidase biogenesis protein Cox15-CtaA
ENERGY	Respiration	Biogenesis of respiratory chain components	Heme O and Heme A biosynthesis	Terminal_oxidase_biogenesis_protein_CtaM,_putative_heme_A,_heme_O_chaperone	Terminal oxidase biogenesis protein CtaM, putative heme A, heme O chaperone	active	fig|1280.24396.peg.1241		Terminal oxidase biogenesis protein CtaM, putative heme A, heme O chaperone
ENERGY	Respiration	Biogenesis of respiratory chain components	Heme O and Heme A biosynthesis	Heme_O_synthase,_protoheme_IX_farnesyltransferase,_COX10-CtaB	Heme O synthase, protoheme IX farnesyltransferase, COX10-CtaB	active	fig|1280.24396.peg.1242		Heme O synthase, protoheme IX farnesyltransferase, COX10-CtaB
METABOLISM	Amino Acids and Derivatives	Arginine; urea cycle, creatine, polyamines	Polyamine Metabolism	Spermidine/putrescine_import_ABC_transporter_permease_protein_PotC_(TC_3.A.1.11.1)	Spermidine/putrescine import ABC transporter permease protein PotC (TC 3.A.1.11.1)	active	fig|1280.24396.peg.1257		Spermidine/putrescine import ABC transporter permease protein PotC (TC 3.A.1.11.1)
METABOLISM	Amino Acids and Derivatives	Arginine; urea cycle, creatine, polyamines	Polyamine Metabolism	Transcriptional_regulator,_MerR_family,_near_polyamine_transporter	Transcriptional regulator, MerR family, near polyamine transporter	active	fig|1280.24396.peg.1260		Transcriptional regulator, MerR family, near polyamine transporter
METABOLISM	Amino Acids and Derivatives	Arginine; urea cycle, creatine, polyamines	Polyamine Metabolism	Arginine_decarboxylase_(EC_4.1.1.19)	Arginine decarboxylase (EC 4.1.1.19)	active	fig|1280.24396.peg.2499		Arginine decarboxylase (EC 4.1.1.19); Lysine decarboxylase (EC 4.1.1.18)
METABOLISM	Amino Acids and Derivatives	Arginine; urea cycle, creatine, polyamines	Polyamine Metabolism	Arginine/ornithine_antiporter_ArcD	Arginine/ornithine antiporter ArcD	active	fig|1280.24396.peg.412		Arginine/ornithine antiporter ArcD
METABOLISM	Amino Acids and Derivatives	Arginine; urea cycle, creatine, polyamines	Polyamine Metabolism	Carbamate_kinase_(EC_2.7.2.2)	Carbamate kinase (EC 2.7.2.2)	active	fig|1280.24396.peg.413		Carbamate kinase (EC 2.7.2.2)
METABOLISM	Amino Acids and Derivatives	Arginine; urea cycle, creatine, polyamines	Polyamine Metabolism	Carbamate_kinase_(EC_2.7.2.2)	Carbamate kinase (EC 2.7.2.2)	active	fig|1280.24396.peg.1190		Carbamate kinase (EC 2.7.2.2)
METABOLISM	Amino Acids and Derivatives	Arginine; urea cycle, creatine, polyamines	Polyamine Metabolism	Spermidine/putrescine_import_ABC_transporter_substrate-binding_protein_PotD_(TC_3.A.1.11.1)	Spermidine/putrescine import ABC transporter substrate-binding protein PotD (TC 3.A.1.11.1)	active	fig|1280.24396.peg.1256		Spermidine/putrescine import ABC transporter substrate-binding protein PotD (TC 3.A.1.11.1)
METABOLISM	Amino Acids and Derivatives	Arginine; urea cycle, creatine, polyamines	Polyamine Metabolism	5'-methylthioadenosine_nucleosidase_(EC_3.2.2.16)	5'-methylthioadenosine nucleosidase (EC 3.2.2.16)	active	fig|1280.24396.peg.691		5'-methylthioadenosine nucleosidase (EC 3.2.2.16) @ S-adenosylhomocysteine nucleosidase (EC 3.2.2.9)
METABOLISM	Amino Acids and Derivatives	Arginine; urea cycle, creatine, polyamines	Polyamine Metabolism	Arginine/ornithine_antiporter_ArcD	Arginine/ornithine antiporter ArcD	active	fig|1280.24396.peg.1189		Arginine/ornithine antiporter ArcD
METABOLISM	Amino Acids and Derivatives	Arginine; urea cycle, creatine, polyamines	Polyamine Metabolism	Spermidine/putrescine_import_ABC_transporter_ATP-binding_protein_PotA_(TC_3.A.1.11.1)	Spermidine/putrescine import ABC transporter ATP-binding protein PotA (TC 3.A.1.11.1)	active	fig|1280.24396.peg.1259		Spermidine/putrescine import ABC transporter ATP-binding protein PotA (TC 3.A.1.11.1)
REGULATION AND CELL SIGNALING	Regulation and Cell signaling		HPr catabolite repression system	Phosphotransferase_system,_phosphocarrier_protein_HPr	Phosphotransferase system, phosphocarrier protein HPr	active	fig|1280.24396.peg.1276		Phosphotransferase system, phosphocarrier protein HPr
REGULATION AND CELL SIGNALING	Regulation and Cell signaling		HPr catabolite repression system	Catabolite_control_protein_A	Catabolite control protein A	active	fig|1280.24396.peg.561		Catabolite control protein A
REGULATION AND CELL SIGNALING	Regulation and Cell signaling		HPr catabolite repression system	HPr_kinase/phosphorylase	HPr kinase/phosphorylase	active	fig|1280.24396.peg.1846		HPr kinase/phosphorylase
METABOLISM	Cofactors, Vitamins, Prosthetic Groups	Thiamin	Thiamin, hydroxymethylpyrimidine selected transporters	Duplicated_ATPase_component_YkoD_of_energizing_module_of_thiamin-regulated_ECF_transporter_for_HydroxyMethylPyrimidine	Duplicated ATPase component YkoD of energizing module of thiamin-regulated ECF transporter for HydroxyMethylPyrimidine	active	fig|1280.24396.peg.1282		Duplicated ATPase component YkoD of energizing module of thiamin-regulated ECF transporter for HydroxyMethylPyrimidine
METABOLISM	Cofactors, Vitamins, Prosthetic Groups	Thiamin	Thiamin, hydroxymethylpyrimidine selected transporters	Substrate-specific_component_YkoE_of_thiamin-regulated_ECF_transporter_for_HydroxyMethylPyrimidine	Substrate-specific component YkoE of thiamin-regulated ECF transporter for HydroxyMethylPyrimidine	active	fig|1280.24396.peg.1281		Substrate-specific component YkoE of thiamin-regulated ECF transporter for HydroxyMethylPyrimidine
METABOLISM	Cofactors, Vitamins, Prosthetic Groups	Thiamin	Thiamin, hydroxymethylpyrimidine selected transporters	Transmembrane_component_YkoC_of_energizing_module_of_thiamin-regulated_ECF_transporter_for_HydroxyMethylPyrimidine	Transmembrane component YkoC of energizing module of thiamin-regulated ECF transporter for HydroxyMethylPyrimidine	active	fig|1280.24396.peg.1283		Transmembrane component YkoC of energizing module of thiamin-regulated ECF transporter for HydroxyMethylPyrimidine
METABOLISM	Nucleosides and Nucleotides	Purines	DeNovo Purine Biosynthesis	Phosphoribosylamine--glycine_ligase_(EC_6.3.4.13)	Phosphoribosylamine--glycine ligase (EC 6.3.4.13)	active	fig|1280.24396.peg.1284		Phosphoribosylamine--glycine ligase (EC 6.3.4.13)
METABOLISM	Nucleosides and Nucleotides	Purines	DeNovo Purine Biosynthesis	Amidophosphoribosyltransferase_(EC_2.4.2.14)	Amidophosphoribosyltransferase (EC 2.4.2.14)	active	fig|1280.24396.peg.1288		Amidophosphoribosyltransferase (EC 2.4.2.14)
METABOLISM	Nucleosides and Nucleotides	Purines	DeNovo Purine Biosynthesis	Phosphoribosylformylglycinamidine_synthase,_glutamine_amidotransferase_subunit_(EC_6.3.5.3)	Phosphoribosylformylglycinamidine synthase, glutamine amidotransferase subunit (EC 6.3.5.3)	active	fig|1280.24396.peg.1290		Phosphoribosylformylglycinamidine synthase, glutamine amidotransferase subunit (EC 6.3.5.3)
METABOLISM	Nucleosides and Nucleotides	Purines	DeNovo Purine Biosynthesis	Phosphoribosylaminoimidazole-succinocarboxamide_synthase_(EC_6.3.2.6)	Phosphoribosylaminoimidazole-succinocarboxamide synthase (EC 6.3.2.6)	active	fig|1280.24396.peg.1292		Phosphoribosylaminoimidazole-succinocarboxamide synthase (EC 6.3.2.6)
METABOLISM	Nucleosides and Nucleotides	Purines	DeNovo Purine Biosynthesis	SAICAR_lyase_(EC_4.3.2.2)	SAICAR lyase (EC 4.3.2.2)	active	fig|1280.24396.peg.2413		Adenylosuccinate lyase (EC 4.3.2.2) @ SAICAR lyase (EC 4.3.2.2)
METABOLISM	Nucleosides and Nucleotides	Purines	DeNovo Purine Biosynthesis	Adenylosuccinate_lyase_(EC_4.3.2.2)	Adenylosuccinate lyase (EC 4.3.2.2)	active	fig|1280.24396.peg.2413		Adenylosuccinate lyase (EC 4.3.2.2) @ SAICAR lyase (EC 4.3.2.2)
METABOLISM	Nucleosides and Nucleotides	Purines	DeNovo Purine Biosynthesis	Pur_operon_repressor_PurR	Pur operon repressor PurR	active	fig|1280.24396.peg.2484		Pur operon repressor PurR
METABOLISM	Nucleosides and Nucleotides	Purines	DeNovo Purine Biosynthesis	GMP_synthase_[glutamine-hydrolyzing],_amidotransferase_subunit_(EC_6.3.5.2)	GMP synthase [glutamine-hydrolyzing], amidotransferase subunit (EC 6.3.5.2)	active	fig|1280.24396.peg.1		GMP synthase [glutamine-hydrolyzing], amidotransferase subunit (EC 6.3.5.2) / GMP synthase [glutamine-hydrolyzing], ATP pyrophosphatase subunit (EC 6.3.5.2)
METABOLISM	Nucleosides and Nucleotides	Purines	DeNovo Purine Biosynthesis	Phosphoribosylaminoimidazolecarboxamide_formyltransferase_(EC_2.1.2.3)	Phosphoribosylaminoimidazolecarboxamide formyltransferase (EC 2.1.2.3)	active	fig|1280.24396.peg.1285		IMP cyclohydrolase (EC 3.5.4.10) / Phosphoribosylaminoimidazolecarboxamide formyltransferase (EC 2.1.2.3)
METABOLISM	Nucleosides and Nucleotides	Purines	DeNovo Purine Biosynthesis	IMP_cyclohydrolase_(EC_3.5.4.10)	IMP cyclohydrolase (EC 3.5.4.10)	active	fig|1280.24396.peg.1285		IMP cyclohydrolase (EC 3.5.4.10) / Phosphoribosylaminoimidazolecarboxamide formyltransferase (EC 2.1.2.3)
METABOLISM	Nucleosides and Nucleotides	Purines	DeNovo Purine Biosynthesis	Phosphoribosylglycinamide_formyltransferase_(EC_2.1.2.2)	Phosphoribosylglycinamide formyltransferase (EC 2.1.2.2)	active	fig|1280.24396.peg.1286		Phosphoribosylglycinamide formyltransferase (EC 2.1.2.2)
METABOLISM	Nucleosides and Nucleotides	Purines	DeNovo Purine Biosynthesis	Phosphoribosylformylglycinamidine_synthase,_synthetase_subunit_(EC_6.3.5.3)	Phosphoribosylformylglycinamidine synthase, synthetase subunit (EC 6.3.5.3)	active	fig|1280.24396.peg.1289		Phosphoribosylformylglycinamidine synthase, synthetase subunit (EC 6.3.5.3)
METABOLISM	Nucleosides and Nucleotides	Purines	DeNovo Purine Biosynthesis	Phosphoribosylformylglycinamidine_synthase,_PurS_subunit_(EC_6.3.5.3)	Phosphoribosylformylglycinamidine synthase, PurS subunit (EC 6.3.5.3)	active	fig|1280.24396.peg.1291		Phosphoribosylformylglycinamidine synthase, PurS subunit (EC 6.3.5.3)
METABOLISM	Nucleosides and Nucleotides	Purines	DeNovo Purine Biosynthesis	N5-carboxyaminoimidazole_ribonucleotide_synthase_(EC_6.3.4.18)	N5-carboxyaminoimidazole ribonucleotide synthase (EC 6.3.4.18)	active	fig|1280.24396.peg.1293		N5-carboxyaminoimidazole ribonucleotide synthase (EC 6.3.4.18)
METABOLISM	Nucleosides and Nucleotides	Purines	DeNovo Purine Biosynthesis	GMP_synthase_[glutamine-hydrolyzing],_ATP_pyrophosphatase_subunit_(EC_6.3.5.2)	GMP synthase [glutamine-hydrolyzing], ATP pyrophosphatase subunit (EC 6.3.5.2)	active	fig|1280.24396.peg.1		GMP synthase [glutamine-hydrolyzing], amidotransferase subunit (EC 6.3.5.2) / GMP synthase [glutamine-hydrolyzing], ATP pyrophosphatase subunit (EC 6.3.5.2)
METABOLISM	Nucleosides and Nucleotides	Purines	DeNovo Purine Biosynthesis	Inosine-5'-monophosphate_dehydrogenase_(EC_1.1.1.205)	Inosine-5'-monophosphate dehydrogenase (EC 1.1.1.205)	active	fig|1280.24396.peg.2		Inosine-5'-monophosphate dehydrogenase (EC 1.1.1.205) / CBS domain
METABOLISM	Nucleosides and Nucleotides	Purines	DeNovo Purine Biosynthesis	Adenylosuccinate_synthetase_(EC_6.3.4.4)	Adenylosuccinate synthetase (EC 6.3.4.4)	active	fig|1280.24396.peg.314		Adenylosuccinate synthetase (EC 6.3.4.4)
METABOLISM	Nucleosides and Nucleotides	Purines	DeNovo Purine Biosynthesis	Phosphoribosylformylglycinamidine_cyclo-ligase_(EC_6.3.3.1)	Phosphoribosylformylglycinamidine cyclo-ligase (EC 6.3.3.1)	active	fig|1280.24396.peg.1287		Phosphoribosylformylglycinamidine cyclo-ligase (EC 6.3.3.1)
METABOLISM	Nucleosides and Nucleotides	Purines	DeNovo Purine Biosynthesis	N5-carboxyaminoimidazole_ribonucleotide_mutase_(EC_5.4.99.18)	N5-carboxyaminoimidazole ribonucleotide mutase (EC 5.4.99.18)	active	fig|1280.24396.peg.1294		N5-carboxyaminoimidazole ribonucleotide mutase (EC 5.4.99.18)
METABOLISM	Nucleosides and Nucleotides	Purines	DeNovo Purine Biosynthesis	Ribose-phosphate_pyrophosphokinase_(EC_2.7.6.1)	Ribose-phosphate pyrophosphokinase (EC 2.7.6.1)	active	fig|1280.24396.peg.2480		Ribose-phosphate pyrophosphokinase (EC 2.7.6.1)
METABOLISM	Nucleosides and Nucleotides	Purines	Purine nucleotide synthesis regulator	N5-carboxyaminoimidazole_ribonucleotide_mutase_(EC_5.4.99.18)	N5-carboxyaminoimidazole ribonucleotide mutase (EC 5.4.99.18)	active	fig|1280.24396.peg.1294		N5-carboxyaminoimidazole ribonucleotide mutase (EC 5.4.99.18)
METABOLISM	Nucleosides and Nucleotides	Purines	Purine nucleotide synthesis regulator	N5-carboxyaminoimidazole_ribonucleotide_synthase_(EC_6.3.4.18)	N5-carboxyaminoimidazole ribonucleotide synthase (EC 6.3.4.18)	active	fig|1280.24396.peg.1293		N5-carboxyaminoimidazole ribonucleotide synthase (EC 6.3.4.18)
METABOLISM	Nucleosides and Nucleotides	Purines	Purine nucleotide synthesis regulator	Phosphoribosylformylglycinamidine_cyclo-ligase_(EC_6.3.3.1)	Phosphoribosylformylglycinamidine cyclo-ligase (EC 6.3.3.1)	active	fig|1280.24396.peg.1287		Phosphoribosylformylglycinamidine cyclo-ligase (EC 6.3.3.1)
STRESS RESPONSE, DEFENSE, VIRULENCE	Stress Response, Defense and Virulence	Resistance to antibiotics and toxic compounds	Resistance to Triclosan	Enoyl-[acyl-carrier-protein]_reductase_[NADH]_(EC_1.3.1.9)	Enoyl-[acyl-carrier-protein] reductase [NADH] (EC 1.3.1.9)	active	fig|1280.24396.peg.1347		Enoyl-[acyl-carrier-protein] reductase [NADH] (EC 1.3.1.9)
METABOLISM	Fatty Acids, Lipids, and Isoprenoids	Fatty acids	Enoyl-[ACP] reductases disambiguation	Enoyl-[acyl-carrier-protein]_reductase_[NADH]_(EC_1.3.1.9)	Enoyl-[acyl-carrier-protein] reductase [NADH] (EC 1.3.1.9)	active	fig|1280.24396.peg.1347		Enoyl-[acyl-carrier-protein] reductase [NADH] (EC 1.3.1.9)
STRESS RESPONSE, DEFENSE, VIRULENCE	Stress Response, Defense and Virulence	Resistance to antibiotics and toxic compounds	Antibiotic targets in metabolic pathways	3-oxoacyl-[acyl-carrier-protein]_synthase,_KASII_(EC_2.3.1.179)	3-oxoacyl-[acyl-carrier-protein] synthase, KASII (EC 2.3.1.179)	active	fig|1280.24396.peg.1373		3-oxoacyl-[acyl-carrier-protein] synthase, KASII (EC 2.3.1.179)
STRESS RESPONSE, DEFENSE, VIRULENCE	Stress Response, Defense and Virulence	Resistance to antibiotics and toxic compounds	Antibiotic targets in metabolic pathways	Dihydropteroate_synthase_(EC_2.5.1.15)	Dihydropteroate synthase (EC 2.5.1.15)	active	fig|1280.24396.peg.2466		Dihydropteroate synthase (EC 2.5.1.15)
STRESS RESPONSE, DEFENSE, VIRULENCE	Stress Response, Defense and Virulence	Resistance to antibiotics and toxic compounds	Antibiotic targets in metabolic pathways	Enoyl-[acyl-carrier-protein]_reductase_[NADH]_(EC_1.3.1.9)	Enoyl-[acyl-carrier-protein] reductase [NADH] (EC 1.3.1.9)	active	fig|1280.24396.peg.1347		Enoyl-[acyl-carrier-protein] reductase [NADH] (EC 1.3.1.9)
STRESS RESPONSE, DEFENSE, VIRULENCE	Stress Response, Defense and Virulence	Resistance to antibiotics and toxic compounds	Antibiotic targets in metabolic pathways	Dihydrofolate_reductase_(EC_1.5.1.3)	Dihydrofolate reductase (EC 1.5.1.3)	active	fig|1280.24396.peg.864		Dihydrofolate reductase (EC 1.5.1.3)
STRESS RESPONSE, DEFENSE, VIRULENCE	Stress Response, Defense and Virulence	Stress Response	CoA disulfide thiol-disulfide redox system	CoA-disulfide_reductase_(EC_1.8.1.14)	CoA-disulfide reductase (EC 1.8.1.14)	active	fig|1280.24396.peg.1386		CoA-disulfide reductase (EC 1.8.1.14)
METABOLISM	Amino Acids and Derivatives	Proline and 4-hydroxyproline	Proline biosynthesis (for review)	Argininosuccinate_synthase_(EC_6.3.4.5)	Argininosuccinate synthase (EC 6.3.4.5)	likely	fig|1280.24396.peg.1395		Argininosuccinate synthase (EC 6.3.4.5)
METABOLISM	Amino Acids and Derivatives	Proline and 4-hydroxyproline	Proline biosynthesis (for review)	Argininosuccinate_lyase_(EC_4.3.2.1)	Argininosuccinate lyase (EC 4.3.2.1)	likely	fig|1280.24396.peg.1396		Argininosuccinate lyase (EC 4.3.2.1)
METABOLISM	Amino Acids and Derivatives	Proline and 4-hydroxyproline	Proline biosynthesis (for review)	N-acetyl-gamma-glutamyl-phosphate_reductase_(EC_1.2.1.38)	N-acetyl-gamma-glutamyl-phosphate reductase (EC 1.2.1.38)	likely	fig|1280.24396.peg.195		N-acetyl-gamma-glutamyl-phosphate reductase (EC 1.2.1.38)
METABOLISM	Amino Acids and Derivatives	Proline and 4-hydroxyproline	Proline biosynthesis (for review)	Pyrroline-5-carboxylate_reductase_(EC_1.5.1.2)	Pyrroline-5-carboxylate reductase (EC 1.5.1.2)	likely	fig|1280.24396.peg.785		Pyrroline-5-carboxylate reductase (EC 1.5.1.2)
METABOLISM	Amino Acids and Derivatives	Proline and 4-hydroxyproline	Proline biosynthesis (for review)	Arginase_(EC_3.5.3.1)	Arginase (EC 3.5.3.1)	likely	fig|1280.24396.peg.2188		Arginase (EC 3.5.3.1)
METABOLISM	Amino Acids and Derivatives	Proline and 4-hydroxyproline	Proline biosynthesis (for review)	N-acetyl-gamma-glutamyl-phosphate_reductase_(EC_1.2.1.38)	N-acetyl-gamma-glutamyl-phosphate reductase (EC 1.2.1.38)	likely	fig|1280.24396.peg.196		N-acetyl-gamma-glutamyl-phosphate reductase (EC 1.2.1.38)
METABOLISM	Amino Acids and Derivatives	Glutamine, glutamate, aspartate, asparagine; ammonia assimilation	Glutamate dehydrogenases	NAD-specific_glutamate_dehydrogenase_(EC_1.4.1.2)	NAD-specific glutamate dehydrogenase (EC 1.4.1.2)	active	fig|1280.24396.peg.1398		NAD-specific glutamate dehydrogenase (EC 1.4.1.2)
MEMBRANE TRANSPORT	Membrane Transport	Uni- Sym- and Antiporters	Multi-subunit cation antiporter	Na(+)_H(+)_antiporter_subunit_A	Na(+) H(+) antiporter subunit A	active	fig|1280.24396.peg.1404		Na(+) H(+) antiporter subunit A
MEMBRANE TRANSPORT	Membrane Transport	Uni- Sym- and Antiporters	Multi-subunit cation antiporter	Na(+)_H(+)_antiporter_subunit_D	Na(+) H(+) antiporter subunit D	active	fig|1280.24396.peg.1407		Na(+) H(+) antiporter subunit D
MEMBRANE TRANSPORT	Membrane Transport	Uni- Sym- and Antiporters	Multi-subunit cation antiporter	Na(+)_H(+)_antiporter_subunit_F	Na(+) H(+) antiporter subunit F	active	fig|1280.24396.peg.1409		Na(+) H(+) antiporter subunit F
MEMBRANE TRANSPORT	Membrane Transport	Uni- Sym- and Antiporters	Multi-subunit cation antiporter	Na(+)_H(+)_antiporter_subunit_G	Na(+) H(+) antiporter subunit G	active	fig|1280.24396.peg.1410		Na(+) H(+) antiporter subunit G
MEMBRANE TRANSPORT	Membrane Transport	Uni- Sym- and Antiporters	Multi-subunit cation antiporter	Na(+)_H(+)_antiporter_subunit_F	Na(+) H(+) antiporter subunit F	active	fig|1280.24396.peg.1957		Na(+) H(+) antiporter subunit F
MEMBRANE TRANSPORT	Membrane Transport	Uni- Sym- and Antiporters	Multi-subunit cation antiporter	Na(+)_H(+)_antiporter_subunit_C	Na(+) H(+) antiporter subunit C	active	fig|1280.24396.peg.1960		Na(+) H(+) antiporter subunit C
MEMBRANE TRANSPORT	Membrane Transport	Uni- Sym- and Antiporters	Multi-subunit cation antiporter	Na(+)_H(+)_antiporter_subunit_B	Na(+) H(+) antiporter subunit B	active	fig|1280.24396.peg.1961		Na(+) H(+) antiporter subunit B
MEMBRANE TRANSPORT	Membrane Transport	Uni- Sym- and Antiporters	Multi-subunit cation antiporter	Na(+)_H(+)_antiporter_subunit_C	Na(+) H(+) antiporter subunit C	active	fig|1280.24396.peg.1406		Na(+) H(+) antiporter subunit C
MEMBRANE TRANSPORT	Membrane Transport	Uni- Sym- and Antiporters	Multi-subunit cation antiporter	Na(+)_H(+)_antiporter_subunit_G	Na(+) H(+) antiporter subunit G	active	fig|1280.24396.peg.1956		Na(+) H(+) antiporter subunit G
MEMBRANE TRANSPORT	Membrane Transport	Uni- Sym- and Antiporters	Multi-subunit cation antiporter	Na(+)_H(+)_antiporter_subunit_E	Na(+) H(+) antiporter subunit E	active	fig|1280.24396.peg.1958		Na(+) H(+) antiporter subunit E
MEMBRANE TRANSPORT	Membrane Transport	Uni- Sym- and Antiporters	Multi-subunit cation antiporter	Na(+)_H(+)_antiporter_subunit_B	Na(+) H(+) antiporter subunit B	active	fig|1280.24396.peg.1405		Na(+) H(+) antiporter subunit B
MEMBRANE TRANSPORT	Membrane Transport	Uni- Sym- and Antiporters	Multi-subunit cation antiporter	Na(+)_H(+)_antiporter_subunit_E	Na(+) H(+) antiporter subunit E	active	fig|1280.24396.peg.1408		Na(+) H(+) antiporter subunit E
MEMBRANE TRANSPORT	Membrane Transport	Uni- Sym- and Antiporters	Multi-subunit cation antiporter	Na(+)_H(+)_antiporter_subunit_D	Na(+) H(+) antiporter subunit D	active	fig|1280.24396.peg.1959		Na(+) H(+) antiporter subunit D
MEMBRANE TRANSPORT	Membrane Transport	Uni- Sym- and Antiporters	Multi-subunit cation antiporter	Na(+)_H(+)_antiporter_subunit_A	Na(+) H(+) antiporter subunit A	active	fig|1280.24396.peg.1962		Na(+) H(+) antiporter subunit A
ENERGY	Respiration	Electron donating reactions	NADH ubiquinone oxidoreductase vs. multi-subunit cation antiporter	Na(+)_H(+)_antiporter_subunit_C	Na(+) H(+) antiporter subunit C	active	fig|1280.24396.peg.1406		Na(+) H(+) antiporter subunit C
ENERGY	Respiration	Electron donating reactions	NADH ubiquinone oxidoreductase vs. multi-subunit cation antiporter	Na(+)_H(+)_antiporter_subunit_G	Na(+) H(+) antiporter subunit G	active	fig|1280.24396.peg.1410		Na(+) H(+) antiporter subunit G
ENERGY	Respiration	Electron donating reactions	NADH ubiquinone oxidoreductase vs. multi-subunit cation antiporter	Na(+)_H(+)_antiporter_subunit_F	Na(+) H(+) antiporter subunit F	active	fig|1280.24396.peg.1957		Na(+) H(+) antiporter subunit F
ENERGY	Respiration	Electron donating reactions	NADH ubiquinone oxidoreductase vs. multi-subunit cation antiporter	Na(+)_H(+)_antiporter_subunit_C	Na(+) H(+) antiporter subunit C	active	fig|1280.24396.peg.1960		Na(+) H(+) antiporter subunit C
ENERGY	Respiration	Electron donating reactions	NADH ubiquinone oxidoreductase vs. multi-subunit cation antiporter	Na(+)_H(+)_antiporter_subunit_B	Na(+) H(+) antiporter subunit B	active	fig|1280.24396.peg.1961		Na(+) H(+) antiporter subunit B
ENERGY	Respiration	Electron donating reactions	NADH ubiquinone oxidoreductase vs. multi-subunit cation antiporter	Na(+)_H(+)_antiporter_subunit_A	Na(+) H(+) antiporter subunit A	active	fig|1280.24396.peg.1404		Na(+) H(+) antiporter subunit A
ENERGY	Respiration	Electron donating reactions	NADH ubiquinone oxidoreductase vs. multi-subunit cation antiporter	Na(+)_H(+)_antiporter_subunit_E	Na(+) H(+) antiporter subunit E	active	fig|1280.24396.peg.1408		Na(+) H(+) antiporter subunit E
ENERGY	Respiration	Electron donating reactions	NADH ubiquinone oxidoreductase vs. multi-subunit cation antiporter	Na(+)_H(+)_antiporter_subunit_F	Na(+) H(+) antiporter subunit F	active	fig|1280.24396.peg.1409		Na(+) H(+) antiporter subunit F
ENERGY	Respiration	Electron donating reactions	NADH ubiquinone oxidoreductase vs. multi-subunit cation antiporter	Na(+)_H(+)_antiporter_subunit_A	Na(+) H(+) antiporter subunit A	active	fig|1280.24396.peg.1962		Na(+) H(+) antiporter subunit A
ENERGY	Respiration	Electron donating reactions	NADH ubiquinone oxidoreductase vs. multi-subunit cation antiporter	Na(+)_H(+)_antiporter_subunit_B	Na(+) H(+) antiporter subunit B	active	fig|1280.24396.peg.1405		Na(+) H(+) antiporter subunit B
ENERGY	Respiration	Electron donating reactions	NADH ubiquinone oxidoreductase vs. multi-subunit cation antiporter	Na(+)_H(+)_antiporter_subunit_D	Na(+) H(+) antiporter subunit D	active	fig|1280.24396.peg.1407		Na(+) H(+) antiporter subunit D
ENERGY	Respiration	Electron donating reactions	NADH ubiquinone oxidoreductase vs. multi-subunit cation antiporter	Na(+)_H(+)_antiporter_subunit_G	Na(+) H(+) antiporter subunit G	active	fig|1280.24396.peg.1956		Na(+) H(+) antiporter subunit G
ENERGY	Respiration	Electron donating reactions	NADH ubiquinone oxidoreductase vs. multi-subunit cation antiporter	Na(+)_H(+)_antiporter_subunit_E	Na(+) H(+) antiporter subunit E	active	fig|1280.24396.peg.1958		Na(+) H(+) antiporter subunit E
ENERGY	Respiration	Electron donating reactions	NADH ubiquinone oxidoreductase vs. multi-subunit cation antiporter	Na(+)_H(+)_antiporter_subunit_D	Na(+) H(+) antiporter subunit D	active	fig|1280.24396.peg.1959		Na(+) H(+) antiporter subunit D
CELL ENVELOPE	Cell Envelope, Capsule and Slime layer	Gram-Positive (Monoderm) cell wall components	D-alanylation of teichoic acid	Poly(glycerophosphate_chain)_D-alanine_transfer_protein_DltD	Poly(glycerophosphate chain) D-alanine transfer protein DltD	active	fig|1280.24396.peg.1421		Poly(glycerophosphate chain) D-alanine transfer protein DltD
CELL ENVELOPE	Cell Envelope, Capsule and Slime layer	Gram-Positive (Monoderm) cell wall components	D-alanylation of teichoic acid	Acyl_carrier_protein	Acyl carrier protein	active	fig|1280.24396.peg.1123		Acyl carrier protein
CELL ENVELOPE	Cell Envelope, Capsule and Slime layer	Gram-Positive (Monoderm) cell wall components	D-alanylation of teichoic acid	D-alanine--poly(phosphoribitol)_ligase_subunit_1_(EC_6.1.1.13)	D-alanine--poly(phosphoribitol) ligase subunit 1 (EC 6.1.1.13)	active	fig|1280.24396.peg.1424		D-alanine--poly(phosphoribitol) ligase subunit 1 (EC 6.1.1.13)
CELL ENVELOPE	Cell Envelope, Capsule and Slime layer	Gram-Positive (Monoderm) cell wall components	D-alanylation of teichoic acid	D-alanine--poly(phosphoribitol)_ligase_ACP_subunit_(EC_6.1.1.13)	D-alanine--poly(phosphoribitol) ligase ACP subunit (EC 6.1.1.13)	active	fig|1280.24396.peg.1422		D-alanine--poly(phosphoribitol) ligase ACP subunit (EC 6.1.1.13)
CELL ENVELOPE	Cell Envelope, Capsule and Slime layer	Gram-Positive (Monoderm) cell wall components	D-alanylation of teichoic acid	D-alanyl_transfer_protein_DltB	D-alanyl transfer protein DltB	active	fig|1280.24396.peg.1423		D-alanyl transfer protein DltB
CELL ENVELOPE	Cell Envelope, Capsule and Slime layer	Gram-Positive (Monoderm) cell wall components	D-alanylation of teichoic acid	Component_involved_in_D-alanylation_of_teichoic_acids	Component involved in D-alanylation of teichoic acids	active	fig|1280.24396.peg.1425		Component involved in D-alanylation of teichoic acids
ENERGY	Energy and Precursor Metabolites Generation	Central Metabolism	Glycolate, glyoxylate interconversions	Glyoxylate_reductase_(EC_1.1.1.26)	Glyoxylate reductase (EC 1.1.1.26)	active	fig|1280.24396.peg.1426		Glyoxylate reductase (EC 1.1.1.79) @ Glyoxylate reductase (EC 1.1.1.26) @ Hydroxypyruvate reductase (EC 1.1.1.81)
ENERGY	Energy and Precursor Metabolites Generation	Central Metabolism	Glycolate, glyoxylate interconversions	Glyoxylate_reductase_(EC_1.1.1.26)	Glyoxylate reductase (EC 1.1.1.26)	active	fig|1280.24396.peg.1426		Glyoxylate reductase (EC 1.1.1.79) @ Glyoxylate reductase (EC 1.1.1.26) @ Hydroxypyruvate reductase (EC 1.1.1.81)
ENERGY	Energy and Precursor Metabolites Generation	Central Metabolism	Glycolate, glyoxylate interconversions	Glyoxylate_reductase_(EC_1.1.1.26)	Glyoxylate reductase (EC 1.1.1.26)	active	fig|1280.24396.peg.1426		Glyoxylate reductase (EC 1.1.1.79) @ Glyoxylate reductase (EC 1.1.1.26) @ Hydroxypyruvate reductase (EC 1.1.1.81)
ENERGY	Energy and Precursor Metabolites Generation	Central Metabolism	Glycolate, glyoxylate interconversions	Glyoxylate_reductase_(EC_1.1.1.26)	Glyoxylate reductase (EC 1.1.1.26)	active	fig|1280.24396.peg.1652		Glyoxylate reductase (EC 1.1.1.79) @ Glyoxylate reductase (EC 1.1.1.26) @ Hydroxypyruvate reductase (EC 1.1.1.81)
ENERGY	Energy and Precursor Metabolites Generation	Central Metabolism	Glycolate, glyoxylate interconversions	Glyoxylate_reductase_(EC_1.1.1.26)	Glyoxylate reductase (EC 1.1.1.26)	active	fig|1280.24396.peg.1652		Glyoxylate reductase (EC 1.1.1.79) @ Glyoxylate reductase (EC 1.1.1.26) @ Hydroxypyruvate reductase (EC 1.1.1.81)
ENERGY	Energy and Precursor Metabolites Generation	Central Metabolism	Glycolate, glyoxylate interconversions	Glyoxylate_reductase_(EC_1.1.1.26)	Glyoxylate reductase (EC 1.1.1.26)	active	fig|1280.24396.peg.1426		Glyoxylate reductase (EC 1.1.1.79) @ Glyoxylate reductase (EC 1.1.1.26) @ Hydroxypyruvate reductase (EC 1.1.1.81)
ENERGY	Energy and Precursor Metabolites Generation	Central Metabolism	Glycolate, glyoxylate interconversions	Hydroxypyruvate_reductase_(EC_1.1.1.81)	Hydroxypyruvate reductase (EC 1.1.1.81)	active	fig|1280.24396.peg.1426		Glyoxylate reductase (EC 1.1.1.79) @ Glyoxylate reductase (EC 1.1.1.26) @ Hydroxypyruvate reductase (EC 1.1.1.81)
ENERGY	Energy and Precursor Metabolites Generation	Central Metabolism	Glycolate, glyoxylate interconversions	Hydroxypyruvate_reductase_(EC_1.1.1.81)	Hydroxypyruvate reductase (EC 1.1.1.81)	active	fig|1280.24396.peg.1652		Glyoxylate reductase (EC 1.1.1.79) @ Glyoxylate reductase (EC 1.1.1.26) @ Hydroxypyruvate reductase (EC 1.1.1.81)
ENERGY	Energy and Precursor Metabolites Generation	Central Metabolism	Glycolate, glyoxylate interconversions	Glyoxylate_reductase_(EC_1.1.1.26)	Glyoxylate reductase (EC 1.1.1.26)	active	fig|1280.24396.peg.1652		Glyoxylate reductase (EC 1.1.1.79) @ Glyoxylate reductase (EC 1.1.1.26) @ Hydroxypyruvate reductase (EC 1.1.1.81)
ENERGY	Energy and Precursor Metabolites Generation	Central Metabolism	Glycolate, glyoxylate interconversions	Glyoxylate_reductase_(EC_1.1.1.26)	Glyoxylate reductase (EC 1.1.1.26)	active	fig|1280.24396.peg.1652		Glyoxylate reductase (EC 1.1.1.79) @ Glyoxylate reductase (EC 1.1.1.26) @ Hydroxypyruvate reductase (EC 1.1.1.81)
CELLULAR PROCESSES	Cell Cycle, Cell Division and Death		Bacterial checkpoint-control-related cluster	Phosphoglucosamine_mutase_(EC_5.4.2.10)	Phosphoglucosamine mutase (EC 5.4.2.10)	active	fig|1280.24396.peg.1467		Phosphoglucosamine mutase (EC 5.4.2.10) / Phosphomannomutase (EC 5.4.2.8)
CELLULAR PROCESSES	Cell Cycle, Cell Division and Death		Bacterial checkpoint-control-related cluster	Bacterial_checkpoint_controller_DisA_with_nucleotide-binding_domain	Bacterial checkpoint controller DisA with nucleotide-binding domain	active	fig|1280.24396.peg.2189		Diadenylate cyclase spyDAC; Bacterial checkpoint controller DisA with nucleotide-binding domain
CELLULAR PROCESSES	Cell Cycle, Cell Division and Death		Bacterial checkpoint-control-related cluster	Diadenylate_cyclase_spyDAC	Diadenylate cyclase spyDAC	active	fig|1280.24396.peg.2189		Diadenylate cyclase spyDAC; Bacterial checkpoint controller DisA with nucleotide-binding domain
CELLULAR PROCESSES	Cell Cycle, Cell Division and Death		Bacterial checkpoint-control-related cluster	Uncharacterized_secreted_protein_associated_with_spyDAC	Uncharacterized secreted protein associated with spyDAC	active	fig|1280.24396.peg.2190		Uncharacterized secreted protein associated with spyDAC
CELLULAR PROCESSES	Cell Cycle, Cell Division and Death		Bacterial checkpoint-control-related cluster	Phosphoglucosamine_mutase_(EC_5.4.2.10)	Phosphoglucosamine mutase (EC 5.4.2.10)	active	fig|1280.24396.peg.2191		Phosphoglucosamine mutase (EC 5.4.2.10) @ FemD, factor involved in methicillin resistance
METABOLISM	Iron acquisition and metabolism		Fet iron export system	Probable_iron_export_ATP-binding_protein_FetA	Probable iron export ATP-binding protein FetA	active	fig|1280.24396.peg.1498		Probable iron export ATP-binding protein FetA
METABOLISM	Iron acquisition and metabolism		Fet iron export system	Probable_iron_export_permease_protein_FetB	Probable iron export permease protein FetB	active	fig|1280.24396.peg.1499		Probable iron export permease protein FetB
STRESS RESPONSE, DEFENSE, VIRULENCE	Stress Response, Defense and Virulence	Toxins and superantigens	Pore-forming cytolytic toxins	Cytolytic_pore-forming_protein_F_component_=>_Gamma-hemolysin_HlgB	Cytolytic pore-forming protein F component => Gamma-hemolysin HlgB	active	fig|1280.24396.peg.1530		Cytolytic pore-forming protein F component => Gamma-hemolysin HlgB
STRESS RESPONSE, DEFENSE, VIRULENCE	Stress Response, Defense and Virulence	Toxins and superantigens	Pore-forming cytolytic toxins	Cytolytic_pore-forming_protein_F_component_=>_Leukotoxin_LukD	Cytolytic pore-forming protein F component => Leukotoxin LukD	active	fig|1280.24396.peg.2108		Cytolytic pore-forming protein F component => Leukotoxin LukD
STRESS RESPONSE, DEFENSE, VIRULENCE	Stress Response, Defense and Virulence	Toxins and superantigens	Pore-forming cytolytic toxins	Cytolytic_pore-forming_protein_S_component_=>_Leukocidin_LukS-PV	Cytolytic pore-forming protein S component => Leukocidin LukS-PV	active	fig|1280.24396.peg.2299		Cytolytic pore-forming protein S component => Leukocidin LukS-PV
STRESS RESPONSE, DEFENSE, VIRULENCE	Stress Response, Defense and Virulence	Toxins and superantigens	Pore-forming cytolytic toxins	Cytolytic_pore-forming_protein_=>_Alpha-hemolysin	Cytolytic pore-forming protein => Alpha-hemolysin	active	fig|1280.24396.peg.1197		Cytolytic pore-forming protein => Alpha-hemolysin
STRESS RESPONSE, DEFENSE, VIRULENCE	Stress Response, Defense and Virulence	Toxins and superantigens	Pore-forming cytolytic toxins	Cytolytic_pore-forming_protein_S_component_=>_Gamma-hemolysin_HlgC	Cytolytic pore-forming protein S component => Gamma-hemolysin HlgC	active	fig|1280.24396.peg.1531		Cytolytic pore-forming protein S component => Gamma-hemolysin HlgC
STRESS RESPONSE, DEFENSE, VIRULENCE	Stress Response, Defense and Virulence	Toxins and superantigens	Pore-forming cytolytic toxins	Cytolytic_pore-forming_protein_S_component_=>_Leukotoxin_LukE	Cytolytic pore-forming protein S component => Leukotoxin LukE	active	fig|1280.24396.peg.2107		Cytolytic pore-forming protein S component => Leukotoxin LukE
STRESS RESPONSE, DEFENSE, VIRULENCE	Stress Response, Defense and Virulence	Toxins and superantigens	Pore-forming cytolytic toxins	Cytolytic_pore-forming_protein_S_component_=>_Gamma-hemolysin_HlgA	Cytolytic pore-forming protein S component => Gamma-hemolysin HlgA	active	fig|1280.24396.peg.1532		Cytolytic pore-forming protein S component => Gamma-hemolysin HlgA
STRESS RESPONSE, DEFENSE, VIRULENCE	Stress Response, Defense and Virulence	Toxins and superantigens	Pore-forming cytolytic toxins	Cytolytic_pore-forming_protein_F_component_=>_Leukocidin_LukF-PV	Cytolytic pore-forming protein F component => Leukocidin LukF-PV	active	fig|1280.24396.peg.2298		Cytolytic pore-forming protein F component => Leukocidin LukF-PV
METABOLISM	Cofactors, Vitamins, Prosthetic Groups	Tetrapyrroles	Heme Biosynthesis: protoporphyrin-, coproporphyrin- and siroheme-dependent pathways	Sirohydrochlorin_ferrochelatase_SirB_(EC_4.99.1.4)	Sirohydrochlorin ferrochelatase SirB (EC 4.99.1.4)	active	fig|1280.24396.peg.1551		Sirohydrochlorin ferrochelatase SirB (EC 4.99.1.4)
METABOLISM	Cofactors, Vitamins, Prosthetic Groups	Tetrapyrroles	Heme Biosynthesis: protoporphyrin-, coproporphyrin- and siroheme-dependent pathways	Coproheme_decarboxylase_HemQ_(no_EC)	Coproheme decarboxylase HemQ (no EC)	active	fig|1280.24396.peg.2003		Coproheme decarboxylase HemQ (no EC)
METABOLISM	Cofactors, Vitamins, Prosthetic Groups	Tetrapyrroles	Heme Biosynthesis: protoporphyrin-, coproporphyrin- and siroheme-dependent pathways	Uroporphyrinogen_III_decarboxylase_(EC_4.1.1.37)	Uroporphyrinogen III decarboxylase (EC 4.1.1.37)	active	fig|1280.24396.peg.2101		Uroporphyrinogen III decarboxylase (EC 4.1.1.37)
METABOLISM	Cofactors, Vitamins, Prosthetic Groups	Tetrapyrroles	Heme Biosynthesis: protoporphyrin-, coproporphyrin- and siroheme-dependent pathways	Glutamyl-tRNA_reductase_(EC_1.2.1.70)	Glutamyl-tRNA reductase (EC 1.2.1.70)	active	fig|1280.24396.peg.624		Glutamyl-tRNA reductase (EC 1.2.1.70)
METABOLISM	Cofactors, Vitamins, Prosthetic Groups	Tetrapyrroles	Heme Biosynthesis: protoporphyrin-, coproporphyrin- and siroheme-dependent pathways	Porphobilinogen_deaminase_(EC_2.5.1.61)	Porphobilinogen deaminase (EC 2.5.1.61)	active	fig|1280.24396.peg.626		Porphobilinogen deaminase (EC 2.5.1.61)
METABOLISM	Cofactors, Vitamins, Prosthetic Groups	Tetrapyrroles	Heme Biosynthesis: protoporphyrin-, coproporphyrin- and siroheme-dependent pathways	Uroporphyrinogen-III_synthase_(EC_4.2.1.75)	Uroporphyrinogen-III synthase (EC 4.2.1.75)	active	fig|1280.24396.peg.627		Uroporphyrinogen-III synthase (EC 4.2.1.75)
METABOLISM	Cofactors, Vitamins, Prosthetic Groups	Tetrapyrroles	Heme Biosynthesis: protoporphyrin-, coproporphyrin- and siroheme-dependent pathways	Glutamyl-tRNA_synthetase_(EC_6.1.1.17)	Glutamyl-tRNA synthetase (EC 6.1.1.17)	active	fig|1280.24396.peg.2065		Glutamyl-tRNA synthetase (EC 6.1.1.17) @ Glutamyl-tRNA(Gln) synthetase (EC 6.1.1.24)
METABOLISM	Cofactors, Vitamins, Prosthetic Groups	Tetrapyrroles	Heme Biosynthesis: protoporphyrin-, coproporphyrin- and siroheme-dependent pathways	Coproporphyrin_ferrochelatase_(EC_4.99.1.9)	Coproporphyrin ferrochelatase (EC 4.99.1.9)	active	fig|1280.24396.peg.2102		Coproporphyrin ferrochelatase (EC 4.99.1.9)
METABOLISM	Cofactors, Vitamins, Prosthetic Groups	Tetrapyrroles	Heme Biosynthesis: protoporphyrin-, coproporphyrin- and siroheme-dependent pathways	Protoporphyrinogen_IX_oxidase,_aerobic,_HemY_(EC_1.3.3.4)	Protoporphyrinogen IX oxidase, aerobic, HemY (EC 1.3.3.4)	active	fig|1280.24396.peg.2103		Protoporphyrinogen IX oxidase, aerobic, HemY (EC 1.3.3.4)
METABOLISM	Cofactors, Vitamins, Prosthetic Groups	Tetrapyrroles	Heme Biosynthesis: protoporphyrin-, coproporphyrin- and siroheme-dependent pathways	Glutamate-1-semialdehyde_2,1-aminomutase_(EC_5.4.3.8)	Glutamate-1-semialdehyde 2,1-aminomutase (EC 5.4.3.8)	active	fig|1280.24396.peg.2459		Glutamate-1-semialdehyde 2,1-aminomutase (EC 5.4.3.8)
METABOLISM	Cofactors, Vitamins, Prosthetic Groups	Tetrapyrroles	Heme Biosynthesis: protoporphyrin-, coproporphyrin- and siroheme-dependent pathways	Precorrin-2_oxidase_(EC_1.3.1.76)	Precorrin-2 oxidase (EC 1.3.1.76)	active	fig|1280.24396.peg.430		Precorrin-2 oxidase (EC 1.3.1.76)
METABOLISM	Cofactors, Vitamins, Prosthetic Groups	Tetrapyrroles	Heme Biosynthesis: protoporphyrin-, coproporphyrin- and siroheme-dependent pathways	Porphobilinogen_synthase_(EC_4.2.1.24)	Porphobilinogen synthase (EC 4.2.1.24)	active	fig|1280.24396.peg.628		Porphobilinogen synthase (EC 4.2.1.24)
METABOLISM	Cofactors, Vitamins, Prosthetic Groups	Tetrapyrroles	Heme Biosynthesis: protoporphyrin-, coproporphyrin- and siroheme-dependent pathways	Glutamate-1-semialdehyde_2,1-aminomutase_(EC_5.4.3.8)	Glutamate-1-semialdehyde 2,1-aminomutase (EC 5.4.3.8)	active	fig|1280.24396.peg.629		Glutamate-1-semialdehyde 2,1-aminomutase (EC 5.4.3.8)
METABOLISM	Cofactors, Vitamins, Prosthetic Groups	Tetrapyrroles	Heme Biosynthesis: protoporphyrin-, coproporphyrin- and siroheme-dependent pathways	Uroporphyrinogen-III_methyltransferase_(EC_2.1.1.107)	Uroporphyrinogen-III methyltransferase (EC 2.1.1.107)	active	fig|1280.24396.peg.1554		Uroporphyrinogen-III methyltransferase (EC 2.1.1.107)
REGULATION AND CELL SIGNALING	Regulation and Cell signaling	Two-component regulatory systems	Oxygen-sensing two-component regulatory system NreABC	Respiratory_nitrate_reductase_gamma_chain_(EC_1.7.99.4)	Respiratory nitrate reductase gamma chain (EC 1.7.99.4)	active	fig|1280.24396.peg.1558		Respiratory nitrate reductase gamma chain (EC 1.7.99.4)
REGULATION AND CELL SIGNALING	Regulation and Cell signaling	Two-component regulatory systems	Oxygen-sensing two-component regulatory system NreABC	Oxygen-sensing_two-component_transcriptional_response_regulator_NreC	Oxygen-sensing two-component transcriptional response regulator NreC	active	fig|1280.24396.peg.1561		Oxygen-sensing two-component transcriptional response regulator NreC
REGULATION AND CELL SIGNALING	Regulation and Cell signaling	Two-component regulatory systems	Oxygen-sensing two-component regulatory system NreABC	Oxygen-sensing_two-component_system_sensor_histidine_kinase_NreB	Oxygen-sensing two-component system sensor histidine kinase NreB	active	fig|1280.24396.peg.1560		Oxygen-sensing two-component system sensor histidine kinase NreB
REGULATION AND CELL SIGNALING	Regulation and Cell signaling	Two-component regulatory systems	Oxygen-sensing two-component regulatory system NreABC	Respiratory_nitrate_reductase_alpha_chain_(EC_1.7.99.4)	Respiratory nitrate reductase alpha chain (EC 1.7.99.4)	active	fig|1280.24396.peg.1555		Respiratory nitrate reductase alpha chain (EC 1.7.99.4)
REGULATION AND CELL SIGNALING	Regulation and Cell signaling	Two-component regulatory systems	Oxygen-sensing two-component regulatory system NreABC	Respiratory_nitrate_reductase_beta_chain_(EC_1.7.99.4)	Respiratory nitrate reductase beta chain (EC 1.7.99.4)	active	fig|1280.24396.peg.1556		Respiratory nitrate reductase beta chain (EC 1.7.99.4)
REGULATION AND CELL SIGNALING	Regulation and Cell signaling	Two-component regulatory systems	Oxygen-sensing two-component regulatory system NreABC	Respiratory_nitrate_reductase_delta_chain_(EC_1.7.99.4)	Respiratory nitrate reductase delta chain (EC 1.7.99.4)	active	fig|1280.24396.peg.1557		Respiratory nitrate reductase delta chain (EC 1.7.99.4)
REGULATION AND CELL SIGNALING	Regulation and Cell signaling	Two-component regulatory systems	Oxygen-sensing two-component regulatory system NreABC	Oxygen-sensing,_dissimilatory_nitrate_and_nitrite_reduction_regulatory_protein_NreA	Oxygen-sensing, dissimilatory nitrate and nitrite reduction regulatory protein NreA	active	fig|1280.24396.peg.1559		Oxygen-sensing, dissimilatory nitrate and nitrite reduction regulatory protein NreA
METABOLISM	Sulfur Metabolism		Bacterial pathways for dimethylsulfoniopropionate and acrylate catabolism	Acryloyl-CoA_reductase_AcuI/YhdH_(EC_1.3.1.84)	Acryloyl-CoA reductase AcuI/YhdH (EC 1.3.1.84)	likely	fig|1280.24396.peg.1583		Acryloyl-CoA reductase AcuI/YhdH (EC 1.3.1.84)
CELLULAR PROCESSES	Microbial communities	Quorum sensing and biofilm formation	Biofilm formation in Staphylococcus	Teicoplanin-resistance_associated_HTH-type_transcriptional_regulator_TcaR	Teicoplanin-resistance associated HTH-type transcriptional regulator TcaR	active	fig|1280.24396.peg.1596		Teicoplanin-resistance associated HTH-type transcriptional regulator TcaR
CELLULAR PROCESSES	Microbial communities	Quorum sensing and biofilm formation	Biofilm formation in Staphylococcus	Transcriptional_regulator_of_biofilm_formation_(AraC/XylS_family)	Transcriptional regulator of biofilm formation (AraC/XylS family)	active	fig|1280.24396.peg.1941		Transcriptional regulator of biofilm formation (AraC/XylS family)
CELLULAR PROCESSES	Microbial communities	Quorum sensing and biofilm formation	Biofilm formation in Staphylococcus	Staphylococcal_accessory_regulator_A_(SarA)	Staphylococcal accessory regulator A (SarA)	active	fig|1280.24396.peg.1967		Staphylococcal accessory regulator A (SarA)
CELLULAR PROCESSES	Microbial communities	Quorum sensing and biofilm formation	Biofilm formation in Staphylococcus	RNA_polymerase_sigma_factor_SigB	RNA polymerase sigma factor SigB	active	fig|1280.24396.peg.2538		RNA polymerase sigma factor SigB
CELLULAR PROCESSES	Microbial communities	Quorum sensing and biofilm formation	Biofilm formation in Staphylococcus	Polysaccharide_intercellular_adhesin_(PIA)_biosynthesis_deacetylase_IcaB_(EC_3.-.-.-)	Polysaccharide intercellular adhesin (PIA) biosynthesis deacetylase IcaB (EC 3.-.-.-)	active	fig|1280.24396.peg.377		Polysaccharide intercellular adhesin (PIA) biosynthesis deacetylase IcaB (EC 3.-.-.-)
CELLULAR PROCESSES	Microbial communities	Quorum sensing and biofilm formation	Biofilm formation in Staphylococcus	Polysaccharide_intercellular_adhesin_(PIA)_biosynthesis_protein_IcaD	Polysaccharide intercellular adhesin (PIA) biosynthesis protein IcaD	active	fig|1280.24396.peg.378		Polysaccharide intercellular adhesin (PIA) biosynthesis protein IcaD
CELLULAR PROCESSES	Microbial communities	Quorum sensing and biofilm formation	Biofilm formation in Staphylococcus	Biofilm_operon_icaABCD_HTH-type_negative_transcriptional_regulator_IcaR	Biofilm operon icaABCD HTH-type negative transcriptional regulator IcaR	active	fig|1280.24396.peg.380		Biofilm operon icaABCD HTH-type negative transcriptional regulator IcaR
CELLULAR PROCESSES	Microbial communities	Quorum sensing and biofilm formation	Biofilm formation in Staphylococcus	Polysaccharide_intercellular_adhesin_(PIA)_biosynthesis_protein_IcaC	Polysaccharide intercellular adhesin (PIA) biosynthesis protein IcaC	active	fig|1280.24396.peg.376		Polysaccharide intercellular adhesin (PIA) biosynthesis protein IcaC
CELLULAR PROCESSES	Microbial communities	Quorum sensing and biofilm formation	Biofilm formation in Staphylococcus	Polysaccharide_intercellular_adhesin_(PIA)_biosynthesis_N-glycosyltransferase_IcaA_(EC_2.4.-.-)	Polysaccharide intercellular adhesin (PIA) biosynthesis N-glycosyltransferase IcaA (EC 2.4.-.-)	active	fig|1280.24396.peg.379		Polysaccharide intercellular adhesin (PIA) biosynthesis N-glycosyltransferase IcaA (EC 2.4.-.-)
CELLULAR PROCESSES	Microbial communities	Quorum sensing and biofilm formation	Biofilm formation in Staphylococcus	Bifunctional_autolysin_Atl	Bifunctional autolysin Atl	active	fig|1280.24396.peg.1305		N-acetylmuramoyl-L-alanine amidase (EC 3.5.1.28) / Endo-beta-N-acetylglucosaminidase (EC 3.2.1.96) @ Bifunctional autolysin Atl
METABOLISM	Amino Acids and Derivatives	Histidine Metabolism	Histidine Degradation	Formiminoglutamase_(EC_3.5.3.8)	Formiminoglutamase (EC 3.5.3.8)	active	fig|1280.24396.peg.1620		Formiminoglutamase (EC 3.5.3.8)
METABOLISM	Amino Acids and Derivatives	Histidine Metabolism	Histidine Degradation	Urocanate_hydratase_(EC_4.2.1.49)	Urocanate hydratase (EC 4.2.1.49)	active	fig|1280.24396.peg.1623		Urocanate hydratase (EC 4.2.1.49)
METABOLISM	Amino Acids and Derivatives	Histidine Metabolism	Histidine Degradation	Histidine_ammonia-lyase_(EC_4.3.1.3)	Histidine ammonia-lyase (EC 4.3.1.3)	active	fig|1280.24396.peg.323		Histidine ammonia-lyase (EC 4.3.1.3)
METABOLISM	Amino Acids and Derivatives	Histidine Metabolism	Histidine Degradation	Formate--tetrahydrofolate_ligase_(EC_6.3.4.3)	Formate--tetrahydrofolate ligase (EC 6.3.4.3)	active	fig|1280.24396.peg.566		Formate--tetrahydrofolate ligase (EC 6.3.4.3)
METABOLISM	Amino Acids and Derivatives	Histidine Metabolism	Histidine Degradation	Imidazolonepropionase_(EC_3.5.2.7)	Imidazolonepropionase (EC 3.5.2.7)	active	fig|1280.24396.peg.1624		Imidazolonepropionase (EC 3.5.2.7)
STRESS RESPONSE, DEFENSE, VIRULENCE	Stress Response, Defense and Virulence	Resistance to antibiotics and toxic compounds	Fosfomycin resistance	Fosfomycin_resistance_protein_FosB	Fosfomycin resistance protein FosB	active	fig|1280.24396.peg.1621		Fosfomycin resistance protein FosB
DNA PROCESSING	DNA Processing	DNA repair	2-phosphoglycolate salvage	Phosphoglycolate_phosphatase_(EC_3.1.3.18)	Phosphoglycolate phosphatase (EC 3.1.3.18)	active	fig|1280.24396.peg.1635		Phosphoglycolate phosphatase
METABOLISM	Amino Acids and Derivatives	Arginine; urea cycle, creatine, polyamines	Urease subunits	Urease_accessory_protein_UreG	Urease accessory protein UreG	active	fig|1280.24396.peg.1664		Urease accessory protein UreG
METABOLISM	Amino Acids and Derivatives	Arginine; urea cycle, creatine, polyamines	Urease subunits	Urease_accessory_protein_UreE	Urease accessory protein UreE	active	fig|1280.24396.peg.1666		Urease accessory protein UreE
METABOLISM	Amino Acids and Derivatives	Arginine; urea cycle, creatine, polyamines	Urease subunits	Urease_beta_subunit_(EC_3.5.1.5)	Urease beta subunit (EC 3.5.1.5)	active	fig|1280.24396.peg.1668		Urease beta subunit (EC 3.5.1.5)
METABOLISM	Amino Acids and Derivatives	Arginine; urea cycle, creatine, polyamines	Urease subunits	Urease_accessory_protein_UreF	Urease accessory protein UreF	active	fig|1280.24396.peg.1665		Urease accessory protein UreF
METABOLISM	Amino Acids and Derivatives	Arginine; urea cycle, creatine, polyamines	Urease subunits	Urease_accessory_protein_UreD	Urease accessory protein UreD	active	fig|1280.24396.peg.1663		Urease accessory protein UreD
METABOLISM	Amino Acids and Derivatives	Arginine; urea cycle, creatine, polyamines	Urease subunits	Urease_alpha_subunit_(EC_3.5.1.5)	Urease alpha subunit (EC 3.5.1.5)	active	fig|1280.24396.peg.1667		Urease alpha subunit (EC 3.5.1.5)
METABOLISM	Amino Acids and Derivatives	Arginine; urea cycle, creatine, polyamines	Urease subunits	Urease_gamma_subunit_(EC_3.5.1.5)	Urease gamma subunit (EC 3.5.1.5)	active	fig|1280.24396.peg.1669		Urease gamma subunit (EC 3.5.1.5)
METABOLISM	Cofactors, Vitamins, Prosthetic Groups	Folate and pterines	Molybdenum cofactor biosynthesis	Molybdopterin_synthase_sulfur_carrier_subunit	Molybdopterin synthase sulfur carrier subunit	active	fig|1280.24396.peg.1686		Molybdopterin synthase sulfur carrier subunit
METABOLISM	Cofactors, Vitamins, Prosthetic Groups	Folate and pterines	Molybdenum cofactor biosynthesis	Molybdenum_cofactor_guanylyltransferase_(EC_2.7.7.77)	Molybdenum cofactor guanylyltransferase (EC 2.7.7.77)	active	fig|1280.24396.peg.1687		Molybdenum cofactor guanylyltransferase (EC 2.7.7.77)
METABOLISM	Cofactors, Vitamins, Prosthetic Groups	Folate and pterines	Molybdenum cofactor biosynthesis	Molybdenum_ABC_transporter,_substrate-binding_protein_ModA	Molybdenum ABC transporter, substrate-binding protein ModA	active	fig|1280.24396.peg.1677		Molybdenum ABC transporter, substrate-binding protein ModA
METABOLISM	Cofactors, Vitamins, Prosthetic Groups	Folate and pterines	Molybdenum cofactor biosynthesis	Molybdenum_ABC_transporter_ATP-binding_protein_ModC	Molybdenum ABC transporter ATP-binding protein ModC	active	fig|1280.24396.peg.1679		Molybdenum ABC transporter ATP-binding protein ModC
METABOLISM	Cofactors, Vitamins, Prosthetic Groups	Folate and pterines	Molybdenum cofactor biosynthesis	Molybdopterin-synthase_adenylyltransferase_(EC_2.7.7.80)	Molybdopterin-synthase adenylyltransferase (EC 2.7.7.80)	active	fig|1280.24396.peg.1680		Molybdopterin-synthase adenylyltransferase (EC 2.7.7.80)
METABOLISM	Cofactors, Vitamins, Prosthetic Groups	Folate and pterines	Molybdenum cofactor biosynthesis	Molybdenum_cofactor_biosynthesis_protein_MoaB	Molybdenum cofactor biosynthesis protein MoaB	active	fig|1280.24396.peg.1681		Molybdenum cofactor biosynthesis protein MoaB
METABOLISM	Cofactors, Vitamins, Prosthetic Groups	Folate and pterines	Molybdenum cofactor biosynthesis	Molybdopterin_synthase_catalytic_subunit_MoaE_(EC_2.8.1.12)	Molybdopterin synthase catalytic subunit MoaE (EC 2.8.1.12)	active	fig|1280.24396.peg.1685		Molybdopterin synthase catalytic subunit MoaE (EC 2.8.1.12)
METABOLISM	Cofactors, Vitamins, Prosthetic Groups	Folate and pterines	Molybdenum cofactor biosynthesis	GTP_3',8-cyclase_(EC_4.1.99.22)	GTP 3',8-cyclase (EC 4.1.99.22)	active	fig|1280.24396.peg.1688		GTP 3',8-cyclase (EC 4.1.99.22)
METABOLISM	Cofactors, Vitamins, Prosthetic Groups	Folate and pterines	Molybdenum cofactor biosynthesis	Molybdenum_ABC_transporter_permease_protein_ModB	Molybdenum ABC transporter permease protein ModB	active	fig|1280.24396.peg.1678		Molybdenum ABC transporter permease protein ModB
METABOLISM	Cofactors, Vitamins, Prosthetic Groups	Folate and pterines	Molybdenum cofactor biosynthesis	Cyclic_pyranopterin_monophosphate_synthase_(EC_4.6.1.17)	Cyclic pyranopterin monophosphate synthase (EC 4.6.1.17)	active	fig|1280.24396.peg.1682		Cyclic pyranopterin monophosphate synthase (EC 4.6.1.17)
METABOLISM	Cofactors, Vitamins, Prosthetic Groups	Folate and pterines	Molybdenum cofactor biosynthesis	Molybdopterin_molybdenumtransferase_(EC_2.10.1.1)	Molybdopterin molybdenumtransferase (EC 2.10.1.1)	active	fig|1280.24396.peg.1683		Molybdopterin molybdenumtransferase (EC 2.10.1.1)
METABOLISM	Cofactors, Vitamins, Prosthetic Groups	Folate and pterines	Molybdenum cofactor biosynthesis	Molybdopterin-guanine_dinucleotide_biosynthesis_protein_MobB	Molybdopterin-guanine dinucleotide biosynthesis protein MobB	active	fig|1280.24396.peg.1684		Molybdopterin-guanine dinucleotide biosynthesis protein MobB
METABOLISM	Cofactors, Vitamins, Prosthetic Groups	Folate and pterines	Molybdenum cofactor biosynthesis	GTP_cyclohydrolase_II_(EC_3.5.4.25)	GTP cyclohydrolase II (EC 3.5.4.25)	active	fig|1280.24396.peg.2159		3,4-dihydroxy-2-butanone 4-phosphate synthase (EC 4.1.99.12) / GTP cyclohydrolase II (EC 3.5.4.25)
DNA PROCESSING	DNA Processing	DNA uptake, competence	DNA processing cluster	DNA_topoisomerase_III_(EC_5.99.1.2)	DNA topoisomerase III (EC 5.99.1.2)	active	fig|1280.24396.peg.1703		DNA topoisomerase III (EC 5.99.1.2)
DNA PROCESSING	DNA Processing	DNA uptake, competence	DNA processing cluster	DNA_polymerase_III_subunits_gamma_and_tau_(EC_2.7.7.7)	DNA polymerase III subunits gamma and tau (EC 2.7.7.7)	active	fig|1280.24396.peg.2340		DNA polymerase III subunits gamma and tau (EC 2.7.7.7)
DNA PROCESSING	DNA Processing	DNA uptake, competence	DNA processing cluster	Nucleoid-associated_protein_YaaK	Nucleoid-associated protein YaaK	active	fig|1280.24396.peg.2339		Nucleoid-associated protein YaaK
DNA PROCESSING	DNA Processing	DNA uptake, competence	DNA processing cluster	Recombination_protein_RecR	Recombination protein RecR	active	fig|1280.24396.peg.2338		Recombination protein RecR
RNA PROCESSING	RNA Processing	Transcription	RNA polymerase, bacterial	DNA-directed_RNA_polymerase_alpha_subunit_(EC_2.7.7.6)	DNA-directed RNA polymerase alpha subunit (EC 2.7.7.6)	active	fig|1280.24396.peg.1733		DNA-directed RNA polymerase alpha subunit (EC 2.7.7.6)
RNA PROCESSING	RNA Processing	Transcription	RNA polymerase, bacterial	DNA-directed_RNA_polymerase_beta'_subunit_(EC_2.7.7.6)	DNA-directed RNA polymerase beta' subunit (EC 2.7.7.6)	active	fig|1280.24396.peg.2049		DNA-directed RNA polymerase beta' subunit (EC 2.7.7.6)
RNA PROCESSING	RNA Processing	Transcription	RNA polymerase, bacterial	DNA-directed_RNA_polymerase_delta_subunit_(EC_2.7.7.6)	DNA-directed RNA polymerase delta subunit (EC 2.7.7.6)	active	fig|1280.24396.peg.2221		DNA-directed RNA polymerase delta subunit (EC 2.7.7.6)
RNA PROCESSING	RNA Processing	Transcription	RNA polymerase, bacterial	DNA-directed_RNA_polymerase_omega_subunit_(EC_2.7.7.6)	DNA-directed RNA polymerase omega subunit (EC 2.7.7.6)	active	fig|1280.24396.peg.1145		DNA-directed RNA polymerase omega subunit (EC 2.7.7.6)
RNA PROCESSING	RNA Processing	Transcription	RNA polymerase, bacterial	DNA-directed_RNA_polymerase_beta_subunit_(EC_2.7.7.6)	DNA-directed RNA polymerase beta subunit (EC 2.7.7.6)	active	fig|1280.24396.peg.2050		DNA-directed RNA polymerase beta subunit (EC 2.7.7.6)
ENERGY	Energy and Precursor Metabolites Generation	Fermentation	Acetoin, butanediol metabolism	Alpha-acetolactate_decarboxylase_(EC_4.1.1.5)	Alpha-acetolactate decarboxylase (EC 4.1.1.5)	active	fig|1280.24396.peg.1742		Alpha-acetolactate decarboxylase (EC 4.1.1.5)
ENERGY	Energy and Precursor Metabolites Generation	Fermentation	Acetoin, butanediol metabolism	Acetolactate_synthase_large_subunit_(EC_2.2.1.6)	Acetolactate synthase large subunit (EC 2.2.1.6)	active	fig|1280.24396.peg.2330		Acetolactate synthase large subunit (EC 2.2.1.6)
ENERGY	Energy and Precursor Metabolites Generation	Fermentation	Acetoin, butanediol metabolism	2,3-butanediol_dehydrogenase,_S-alcohol_forming,_(R)-acetoin-specific_(EC_1.1.1.4)	2,3-butanediol dehydrogenase, S-alcohol forming, (R)-acetoin-specific (EC 1.1.1.4)	active	fig|1280.24396.peg.255		2,3-butanediol dehydrogenase, S-alcohol forming, (R)-acetoin-specific (EC 1.1.1.4) / Acetoin (diacetyl) reductase (EC 1.1.1.304)
ENERGY	Energy and Precursor Metabolites Generation	Fermentation	Acetoin, butanediol metabolism	Acetolactate_synthase,_catabolic_(EC_2.2.1.6)	Acetolactate synthase, catabolic (EC 2.2.1.6)	active	fig|1280.24396.peg.1741		Acetolactate synthase, catabolic (EC 2.2.1.6)
ENERGY	Energy and Precursor Metabolites Generation	Fermentation	Acetoin, butanediol metabolism	Acetolactate_synthase_small_subunit_(EC_2.2.1.6)	Acetolactate synthase small subunit (EC 2.2.1.6)	active	fig|1280.24396.peg.2331		Acetolactate synthase small subunit (EC 2.2.1.6)
ENERGY	Energy and Precursor Metabolites Generation	Fermentation	Acetoin, butanediol metabolism	Alpha-acetolactate_decarboxylase_(EC_4.1.1.5)	Alpha-acetolactate decarboxylase (EC 4.1.1.5)	active	fig|1280.24396.peg.451		Alpha-acetolactate decarboxylase (EC 4.1.1.5)
DNA PROCESSING	DNA Processing	DNA repair	DNA repair, UvrABC system	Excinuclease_ABC_subunit_A	Excinuclease ABC subunit A	active	fig|1280.24396.peg.1847		Excinuclease ABC subunit A
DNA PROCESSING	DNA Processing	DNA repair	DNA repair, UvrABC system	Excinuclease_ABC_subunit_C	Excinuclease ABC subunit C	active	fig|1280.24396.peg.1213		Excinuclease ABC subunit C
DNA PROCESSING	DNA Processing	DNA repair	DNA repair, UvrABC system	Excinuclease_ABC_subunit_B	Excinuclease ABC subunit B	active	fig|1280.24396.peg.1848		Excinuclease ABC subunit B
PROTEIN PROCESSING	Protein Synthesis	Translation	Programmed frameshift	programmed_frameshift-containing	programmed frameshift-containing	active	fig|1280.24396.peg.1852		Peptide chain release factor 2 @ programmed frameshift-containing
PROTEIN PROCESSING	Protein Synthesis	Translation	Programmed frameshift	Peptide_chain_release_factor_2	Peptide chain release factor 2	active	fig|1280.24396.peg.1852		Peptide chain release factor 2 @ programmed frameshift-containing
METABOLISM	Iron acquisition and metabolism		Heme, hemin uptake and utilization systems in GramPositives	Iron_compound_ABC_uptake_transporter_substrate-binding_protein	Iron compound ABC uptake transporter substrate-binding protein	active	fig|1280.24396.peg.1870		Iron compound ABC uptake transporter substrate-binding protein
METABOLISM	Iron acquisition and metabolism		Heme, hemin uptake and utilization systems in GramPositives	Iron_compound_ABC_uptake_transporter_permease_protein	Iron compound ABC uptake transporter permease protein	active	fig|1280.24396.peg.1873		Iron compound ABC uptake transporter permease protein
METABOLISM	Iron acquisition and metabolism		Heme, hemin uptake and utilization systems in GramPositives	Iron_compound_ABC_uptake_transporter_ATP-binding_protein	Iron compound ABC uptake transporter ATP-binding protein	active	fig|1280.24396.peg.1871		Iron compound ABC uptake transporter ATP-binding protein
METABOLISM	Iron acquisition and metabolism		Heme, hemin uptake and utilization systems in GramPositives	Iron_compound_ABC_uptake_transporter_permease_protein	Iron compound ABC uptake transporter permease protein	active	fig|1280.24396.peg.1872		Iron compound ABC uptake transporter permease protein
METABOLISM	Iron acquisition and metabolism		Iron acquisition in Streptococcus	Iron_compound_ABC_uptake_transporter_substrate-binding_protein	Iron compound ABC uptake transporter substrate-binding protein	active	fig|1280.24396.peg.1870		Iron compound ABC uptake transporter substrate-binding protein
METABOLISM	Iron acquisition and metabolism		Iron acquisition in Streptococcus	Iron_compound_ABC_uptake_transporter_permease_protein	Iron compound ABC uptake transporter permease protein	active	fig|1280.24396.peg.1873		Iron compound ABC uptake transporter permease protein
METABOLISM	Iron acquisition and metabolism		Iron acquisition in Streptococcus	Iron_compound_ABC_uptake_transporter_ATP-binding_protein	Iron compound ABC uptake transporter ATP-binding protein	active	fig|1280.24396.peg.1871		Iron compound ABC uptake transporter ATP-binding protein
METABOLISM	Iron acquisition and metabolism		Iron acquisition in Streptococcus	Iron_compound_ABC_uptake_transporter_permease_protein	Iron compound ABC uptake transporter permease protein	active	fig|1280.24396.peg.1872		Iron compound ABC uptake transporter permease protein
METABOLISM	Iron acquisition and metabolism	Siderophores	Siderophore Anthrachelin	Iron_compound_ABC_uptake_transporter_ATP-binding_protein	Iron compound ABC uptake transporter ATP-binding protein	active	fig|1280.24396.peg.1871		Iron compound ABC uptake transporter ATP-binding protein
METABOLISM	Iron acquisition and metabolism	Siderophores	Siderophore Anthrachelin	Iron_compound_ABC_uptake_transporter_substrate-binding_protein	Iron compound ABC uptake transporter substrate-binding protein	active	fig|1280.24396.peg.1870		Iron compound ABC uptake transporter substrate-binding protein
METABOLISM	Iron acquisition and metabolism	Siderophores	Siderophore Anthrachelin	Iron_compound_ABC_uptake_transporter_permease_protein	Iron compound ABC uptake transporter permease protein	active	fig|1280.24396.peg.1873		Iron compound ABC uptake transporter permease protein
METABOLISM	Iron acquisition and metabolism	Siderophores	Siderophore Anthrachelin	Iron_compound_ABC_uptake_transporter_permease_protein	Iron compound ABC uptake transporter permease protein	active	fig|1280.24396.peg.1872		Iron compound ABC uptake transporter permease protein
DNA PROCESSING	DNA Processing	DNA repair	DNA repair, bacterial RecFOR pathway	ATP-dependent_DNA_helicase_RecQ	ATP-dependent DNA helicase RecQ	active	fig|1280.24396.peg.1886		ATP-dependent DNA helicase RecQ
DNA PROCESSING	DNA Processing	DNA repair	DNA repair, bacterial RecFOR pathway	Single-stranded_DNA-binding_protein	Single-stranded DNA-binding protein	active	fig|1280.24396.peg.2252		Single-stranded DNA-binding protein
DNA PROCESSING	DNA Processing	DNA repair	DNA repair, bacterial RecFOR pathway	Recombination_protein_RecR	Recombination protein RecR	active	fig|1280.24396.peg.2338		Recombination protein RecR
DNA PROCESSING	DNA Processing	DNA repair	DNA repair, bacterial RecFOR pathway	Nucleoid-associated_protein_YaaK	Nucleoid-associated protein YaaK	active	fig|1280.24396.peg.2339		Nucleoid-associated protein YaaK
DNA PROCESSING	DNA Processing	DNA repair	DNA repair, bacterial RecFOR pathway	Single-stranded-DNA-specific_exonuclease_RecJ	Single-stranded-DNA-specific exonuclease RecJ	active	fig|1280.24396.peg.652		Single-stranded-DNA-specific exonuclease RecJ
DNA PROCESSING	DNA Processing	DNA repair	DNA repair, bacterial RecFOR pathway	RecA_protein	RecA protein	active	fig|1280.24396.peg.1012		RecA protein
DNA PROCESSING	DNA Processing	DNA repair	DNA repair, bacterial RecFOR pathway	Single-stranded_DNA-binding_protein	Single-stranded DNA-binding protein	active	fig|1280.24396.peg.24		Single-stranded DNA-binding protein
DNA PROCESSING	DNA Processing	DNA repair	DNA repair, bacterial RecFOR pathway	DNA_recombination_and_repair_protein_RecF	DNA recombination and repair protein RecF	active	fig|1280.24396.peg.327		DNA recombination and repair protein RecF
DNA PROCESSING	DNA Processing	DNA repair	DNA repair, bacterial RecFOR pathway	DNA_recombination_and_repair_protein_RecO	DNA recombination and repair protein RecO	active	fig|1280.24396.peg.723		DNA recombination and repair protein RecO
RNA PROCESSING	RNA Processing	RNA processing and modification	Queuosine and archaeosine	7-carboxy-7-deazaguanine_synthase_(EC_4.3.99.3)	7-carboxy-7-deazaguanine synthase (EC 4.3.99.3)	active	fig|1280.24396.peg.1896		7-carboxy-7-deazaguanine synthase (EC 4.3.99.3)
RNA PROCESSING	RNA Processing	RNA processing and modification	Queuosine and archaeosine	Epoxyqueuosine_reductase_(EC_1.17.99.6)_QueG	Epoxyqueuosine reductase (EC 1.17.99.6) QueG	active	fig|1280.24396.peg.2079		Epoxyqueuosine reductase (EC 1.17.99.6) QueG
RNA PROCESSING	RNA Processing	RNA processing and modification	Queuosine and archaeosine	Epoxyqueuosine_reductase_(EC_1.17.99.6)_QueH	Epoxyqueuosine reductase (EC 1.17.99.6) QueH	active	fig|1280.24396.peg.460		Epoxyqueuosine reductase (EC 1.17.99.6) QueH
RNA PROCESSING	RNA Processing	RNA processing and modification	Queuosine and archaeosine	7-cyano-7-deazaguanine_synthase_(EC_6.3.4.20)	7-cyano-7-deazaguanine synthase (EC 6.3.4.20)	active	fig|1280.24396.peg.1894		7-cyano-7-deazaguanine synthase (EC 6.3.4.20)
RNA PROCESSING	RNA Processing	RNA processing and modification	Queuosine and archaeosine	6-carboxy-5,6,7,8-tetrahydropterin_synthase_(EC_4.1.2.50)	6-carboxy-5,6,7,8-tetrahydropterin synthase (EC 4.1.2.50)	active	fig|1280.24396.peg.1895		6-carboxy-5,6,7,8-tetrahydropterin synthase (EC 4.1.2.50)
RNA PROCESSING	RNA Processing	RNA processing and modification	Queuosine and archaeosine	S-adenosylmethionine:tRNA_ribosyltransferase-isomerase_(EC_2.4.99.17)	S-adenosylmethionine:tRNA ribosyltransferase-isomerase (EC 2.4.99.17)	active	fig|1280.24396.peg.648		S-adenosylmethionine:tRNA ribosyltransferase-isomerase (EC 2.4.99.17)
RNA PROCESSING	RNA Processing	RNA processing and modification	Queuosine and archaeosine	Queuine_tRNA-ribosyltransferase_(EC_2.4.2.29)	Queuine tRNA-ribosyltransferase (EC 2.4.2.29)	active	fig|1280.24396.peg.649		Queuine tRNA-ribosyltransferase (EC 2.4.2.29)
RNA PROCESSING	RNA Processing	RNA processing and modification	Queuosine and archaeosine	NADPH-dependent_7-cyano-7-deazaguanine_reductase_(EC_1.7.1.13)	NADPH-dependent 7-cyano-7-deazaguanine reductase (EC 1.7.1.13)	active	fig|1280.24396.peg.1879		NADPH-dependent 7-cyano-7-deazaguanine reductase (EC 1.7.1.13)
STRESS RESPONSE, DEFENSE, VIRULENCE	Stress Response, Defense and Virulence	Resistance to antibiotics and toxic compounds	Bacitracin resistance	Two-component_sensor_histidine_kinase_BceS	Two-component sensor histidine kinase BceS	active	fig|1280.24396.peg.1948		Two-component sensor histidine kinase BceS
STRESS RESPONSE, DEFENSE, VIRULENCE	Stress Response, Defense and Virulence	Resistance to antibiotics and toxic compounds	Bacitracin resistance	Two-component_response_regulator_BceR	Two-component response regulator BceR	active	fig|1280.24396.peg.1949		Two-component response regulator BceR
STRESS RESPONSE, DEFENSE, VIRULENCE	Stress Response, Defense and Virulence	Resistance to antibiotics and toxic compounds	Bacitracin resistance	Bacitracin_export_ATP-binding_protein_BceA	Bacitracin export ATP-binding protein BceA	active	fig|1280.24396.peg.1947		Bacitracin export ATP-binding protein BceA
STRESS RESPONSE, DEFENSE, VIRULENCE	Stress Response, Defense and Virulence	Resistance to antibiotics and toxic compounds	Bacitracin resistance	Bacitracin_export_permease_protein_BceB	Bacitracin export permease protein BceB	active	fig|1280.24396.peg.1946		Bacitracin export permease protein BceB
METABOLISM	Amino Acids and Derivatives	Proline and 4-hydroxyproline	Proline, 4-hydroxyproline uptake and utilization	L-Proline/Glycine_betaine_transporter_ProP	L-Proline/Glycine betaine transporter ProP	active	fig|1280.24396.peg.2017		L-Proline/Glycine betaine transporter ProP
METABOLISM	Amino Acids and Derivatives	Proline and 4-hydroxyproline	Proline, 4-hydroxyproline uptake and utilization	Delta-1-pyrroline-5-carboxylate_dehydrogenase_(EC_1.2.1.88)	Delta-1-pyrroline-5-carboxylate dehydrogenase (EC 1.2.1.88)	active	fig|1280.24396.peg.497		Delta-1-pyrroline-5-carboxylate dehydrogenase (EC 1.2.1.88)
METABOLISM	Amino Acids and Derivatives	Proline and 4-hydroxyproline	Proline, 4-hydroxyproline uptake and utilization	Proline_dehydrogenase_(EC_1.5.5.2)	Proline dehydrogenase (EC 1.5.5.2)	active	fig|1280.24396.peg.2161		Proline dehydrogenase (EC 1.5.5.2)
STRESS RESPONSE, DEFENSE, VIRULENCE	Stress Response, Defense and Virulence	Resistance to antibiotics and toxic compounds	Antibiotic targets in protein synthesis	Translation_elongation_factor_Tu	Translation elongation factor Tu	active	fig|1280.24396.peg.2044		Translation elongation factor Tu
STRESS RESPONSE, DEFENSE, VIRULENCE	Stress Response, Defense and Virulence	Resistance to antibiotics and toxic compounds	Antibiotic targets in protein synthesis	SSU_rRNA	SSU rRNA	active	fig|1280.24396.rna.62		SSU rRNA # 16S rRNA, small subunit ribosomal RNA - 5 prime truncation
STRESS RESPONSE, DEFENSE, VIRULENCE	Stress Response, Defense and Virulence	Resistance to antibiotics and toxic compounds	Antibiotic targets in protein synthesis	Isoleucyl-tRNA_synthetase_(EC_6.1.1.5)	Isoleucyl-tRNA synthetase (EC 6.1.1.5)	active	fig|1280.24396.peg.1163		Isoleucyl-tRNA synthetase (EC 6.1.1.5)
STRESS RESPONSE, DEFENSE, VIRULENCE	Stress Response, Defense and Virulence	Resistance to antibiotics and toxic compounds	Antibiotic targets in protein synthesis	LSU_ribosomal_protein_L6p_(L9e)	LSU ribosomal protein L6p (L9e)	active	fig|1280.24396.peg.1722		LSU ribosomal protein L6p (L9e)
STRESS RESPONSE, DEFENSE, VIRULENCE	Stress Response, Defense and Virulence	Resistance to antibiotics and toxic compounds	Antibiotic targets in protein synthesis	SSU_ribosomal_protein_S10p_(S20e)	SSU ribosomal protein S10p (S20e)	active	fig|1280.24396.peg.1706		SSU ribosomal protein S10p (S20e)
STRESS RESPONSE, DEFENSE, VIRULENCE	Stress Response, Defense and Virulence	Resistance to antibiotics and toxic compounds	Antibiotic targets in protein synthesis	SSU_rRNA	SSU rRNA	active	fig|1280.24396.rna.6		SSU rRNA # 16S rRNA, small subunit ribosomal RNA - 3 prime truncation
STRESS RESPONSE, DEFENSE, VIRULENCE	Stress Response, Defense and Virulence	Resistance to antibiotics and toxic compounds	Antibiotic targets in protein synthesis	Translation_elongation_factor_G	Translation elongation factor G	active	fig|1280.24396.peg.2045		Translation elongation factor G
STRESS RESPONSE, DEFENSE, VIRULENCE	Stress Response, Defense and Virulence	Resistance to antibiotics and toxic compounds	Antibiotic targets in protein synthesis	SSU_ribosomal_protein_S12p_(S23e)	SSU ribosomal protein S12p (S23e)	active	fig|1280.24396.peg.2047		SSU ribosomal protein S12p (S23e)
STRESS RESPONSE, DEFENSE, VIRULENCE	Stress Response, Defense and Virulence	Resistance to antibiotics and toxic compounds	Antibiotic targets in protein synthesis	LSU_rRNA	LSU rRNA	active	fig|1280.24396.rna.61		LSU rRNA # 23S rRNA, large subunit ribosomal RNA - 5 prime truncation
STRESS RESPONSE, DEFENSE, VIRULENCE	Stress Response, Defense and Virulence	Resistance to antibiotics and toxic compounds	Fusidic acid resistance	Translation_elongation_factor_G	Translation elongation factor G	likely	fig|1280.24396.peg.2045		Translation elongation factor G
STRESS RESPONSE, DEFENSE, VIRULENCE	Stress Response, Defense and Virulence	Resistance to antibiotics and toxic compounds	Fusidic acid resistance	LSU_ribosomal_protein_L6p_(L9e)	LSU ribosomal protein L6p (L9e)	likely	fig|1280.24396.peg.1722		LSU ribosomal protein L6p (L9e)
PROTEIN PROCESSING	Protein Synthesis	Aminoacyl-tRNA-synthetases	tRNA aminoacylation, Glu	Glutamyl-tRNA(Gln)_synthetase_(EC_6.1.1.24)	Glutamyl-tRNA(Gln) synthetase (EC 6.1.1.24)	active	fig|1280.24396.peg.2065		Glutamyl-tRNA synthetase (EC 6.1.1.17) @ Glutamyl-tRNA(Gln) synthetase (EC 6.1.1.24)
PROTEIN PROCESSING	Protein Synthesis	Aminoacyl-tRNA-synthetases	tRNA aminoacylation, Glu	Glutamyl-tRNA_synthetase_(EC_6.1.1.17)	Glutamyl-tRNA synthetase (EC 6.1.1.17)	active	fig|1280.24396.peg.2065		Glutamyl-tRNA synthetase (EC 6.1.1.17) @ Glutamyl-tRNA(Gln) synthetase (EC 6.1.1.24)
PROTEIN PROCESSING	Protein Synthesis	Aminoacyl-tRNA-synthetases	tRNA aminoacylation, Gln	Glutamyl-tRNA_synthetase_(EC_6.1.1.17)	Glutamyl-tRNA synthetase (EC 6.1.1.17)	active	fig|1280.24396.peg.2065		Glutamyl-tRNA synthetase (EC 6.1.1.17) @ Glutamyl-tRNA(Gln) synthetase (EC 6.1.1.24)
PROTEIN PROCESSING	Protein Synthesis	Aminoacyl-tRNA-synthetases	tRNA aminoacylation, Gln	Glutamyl-tRNA(Gln)_synthetase_(EC_6.1.1.24)	Glutamyl-tRNA(Gln) synthetase (EC 6.1.1.24)	active	fig|1280.24396.peg.2065		Glutamyl-tRNA synthetase (EC 6.1.1.17) @ Glutamyl-tRNA(Gln) synthetase (EC 6.1.1.24)
PROTEIN PROCESSING	Protein Synthesis	Aminoacyl-tRNA-synthetases	tRNA aminoacylation, Gln	Glutamyl-tRNA(Gln)_amidotransferase_subunit_C_(EC_6.3.5.7)	Glutamyl-tRNA(Gln) amidotransferase subunit C (EC 6.3.5.7)	active	fig|1280.24396.peg.2421		Aspartyl-tRNA(Asn) amidotransferase subunit C (EC 6.3.5.6) @ Glutamyl-tRNA(Gln) amidotransferase subunit C (EC 6.3.5.7)
PROTEIN PROCESSING	Protein Synthesis	Aminoacyl-tRNA-synthetases	tRNA aminoacylation, Gln	Glutamyl-tRNA(Gln)_amidotransferase_subunit_A_(EC_6.3.5.7)	Glutamyl-tRNA(Gln) amidotransferase subunit A (EC 6.3.5.7)	active	fig|1280.24396.peg.2422		Aspartyl-tRNA(Asn) amidotransferase subunit A (EC 6.3.5.6) @ Glutamyl-tRNA(Gln) amidotransferase subunit A (EC 6.3.5.7)
PROTEIN PROCESSING	Protein Synthesis	Aminoacyl-tRNA-synthetases	tRNA aminoacylation, Gln	Glutamyl-tRNA(Gln)_amidotransferase_subunit_B_(EC_6.3.5.7)	Glutamyl-tRNA(Gln) amidotransferase subunit B (EC 6.3.5.7)	active	fig|1280.24396.peg.2423		Aspartyl-tRNA(Asn) amidotransferase subunit B (EC 6.3.5.6) @ Glutamyl-tRNA(Gln) amidotransferase subunit B (EC 6.3.5.7)
PROTEIN PROCESSING	Protein Fate (folding, modification, targeting, degradation)	Protein degradation	CtsR and MscAB regulation of protein degradation	Protein-arginine_kinase_activator_protein_McsA	Protein-arginine kinase activator protein McsA	active	fig|1280.24396.peg.2070		Protein-arginine kinase activator protein McsA
PROTEIN PROCESSING	Protein Fate (folding, modification, targeting, degradation)	Protein degradation	CtsR and MscAB regulation of protein degradation	Transcriptional_regulator_CtsR	Transcriptional regulator CtsR	active	fig|1280.24396.peg.2071		Transcriptional regulator CtsR
PROTEIN PROCESSING	Protein Fate (folding, modification, targeting, degradation)	Protein degradation	CtsR and MscAB regulation of protein degradation	ATP-dependent_Clp_protease,_ATP-binding_subunit_ClpC	ATP-dependent Clp protease, ATP-binding subunit ClpC	active	fig|1280.24396.peg.2068		ATP-dependent Clp protease, ATP-binding subunit ClpC
PROTEIN PROCESSING	Protein Fate (folding, modification, targeting, degradation)	Protein degradation	CtsR and MscAB regulation of protein degradation	Protein-arginine_kinase_McsB_(EC_2.7.14.1)	Protein-arginine kinase McsB (EC 2.7.14.1)	active	fig|1280.24396.peg.2069		Protein-arginine kinase McsB (EC 2.7.14.1)
METABOLISM	Cofactors, Vitamins, Prosthetic Groups	Pyridoxine	Pyridoxin (Vitamin B6) Biosynthesis	Pyridoxamine_phosphate_aminotransferase_(EC_2.6.1.54)	Pyridoxamine phosphate aminotransferase (EC 2.6.1.54)	active	fig|1280.24396.peg.2075		Transcriptional regulator of pyridoxine metabolism / Pyridoxamine phosphate aminotransferase (EC 2.6.1.54)
METABOLISM	Cofactors, Vitamins, Prosthetic Groups	Pyridoxine	Pyridoxin (Vitamin B6) Biosynthesis	D-3-phosphoglycerate_dehydrogenase_(EC_1.1.1.95)	D-3-phosphoglycerate dehydrogenase (EC 1.1.1.95)	active	fig|1280.24396.peg.574		D-3-phosphoglycerate dehydrogenase (EC 1.1.1.95)
METABOLISM	Cofactors, Vitamins, Prosthetic Groups	Pyridoxine	Pyridoxin (Vitamin B6) Biosynthesis	NAD-dependent_glyceraldehyde-3-phosphate_dehydrogenase_(EC_1.2.1.12)	NAD-dependent glyceraldehyde-3-phosphate dehydrogenase (EC 1.2.1.12)	active	fig|1280.24396.peg.1833		NAD-dependent glyceraldehyde-3-phosphate dehydrogenase (EC 1.2.1.12)
METABOLISM	Cofactors, Vitamins, Prosthetic Groups	Pyridoxine	Pyridoxin (Vitamin B6) Biosynthesis	Novel_pyridoxal_kinase,_thiD_family_(EC_2.7.1.35)	Novel pyridoxal kinase, thiD family (EC 2.7.1.35)	active	fig|1280.24396.peg.2010		Novel pyridoxal kinase, thiD family (EC 2.7.1.35)
METABOLISM	Cofactors, Vitamins, Prosthetic Groups	Pyridoxine	Pyridoxin (Vitamin B6) Biosynthesis	Pyridoxal_5'-phosphate_synthase_(glutamine_hydrolyzing),_glutaminase_subunit_(EC_4.3.3.6)	Pyridoxal 5'-phosphate synthase (glutamine hydrolyzing), glutaminase subunit (EC 4.3.3.6)	active	fig|1280.24396.peg.2073		Pyridoxal 5'-phosphate synthase (glutamine hydrolyzing), glutaminase subunit (EC 4.3.3.6)
METABOLISM	Cofactors, Vitamins, Prosthetic Groups	Pyridoxine	Pyridoxin (Vitamin B6) Biosynthesis	Pyridoxal_5'-phosphate_synthase_(glutamine_hydrolyzing),_synthase_subunit_(EC_4.3.3.6)	Pyridoxal 5'-phosphate synthase (glutamine hydrolyzing), synthase subunit (EC 4.3.3.6)	active	fig|1280.24396.peg.2074		Pyridoxal 5'-phosphate synthase (glutamine hydrolyzing), synthase subunit (EC 4.3.3.6)
METABOLISM	Cofactors, Vitamins, Prosthetic Groups	Pyridoxine	Pyridoxin (Vitamin B6) Biosynthesis	Transcriptional_regulator_of_pyridoxine_metabolism	Transcriptional regulator of pyridoxine metabolism	active	fig|1280.24396.peg.2075		Transcriptional regulator of pyridoxine metabolism / Pyridoxamine phosphate aminotransferase (EC 2.6.1.54)
MEMBRANE TRANSPORT	Membrane Transport	Protein secretion system	EcsAB transporter affecting expression and secretion of secretory preproteins	Foldase_protein_PrsA_precursor_(EC_5.2.1.8)	Foldase protein PrsA precursor (EC 5.2.1.8)	active	fig|1280.24396.peg.2094		Foldase protein PrsA precursor (EC 5.2.1.8) @ Foldase clustered with pyrimidine conversion
MEMBRANE TRANSPORT	Membrane Transport	Protein secretion system	EcsAB transporter affecting expression and secretion of secretory preproteins	Hypothetical_protein_SAV1839	Hypothetical protein SAV1839	active	fig|1280.24396.peg.2096		Hypothetical protein SAV1839
MEMBRANE TRANSPORT	Membrane Transport	Protein secretion system	EcsAB transporter affecting expression and secretion of secretory preproteins	ABC_transporter,_ATP-binding_protein_EcsA	ABC transporter, ATP-binding protein EcsA	active	fig|1280.24396.peg.2098		ABC transporter, ATP-binding protein EcsA
MEMBRANE TRANSPORT	Membrane Transport	Protein secretion system	EcsAB transporter affecting expression and secretion of secretory preproteins	ABC_transporter,_permease_protein_EscB	ABC transporter, permease protein EscB	active	fig|1280.24396.peg.2099		ABC transporter, permease protein EscB
MISCELLANEOUS	Miscellaneous		Muconate lactonizing enzyme family	O-succinylbenzoate_synthase_(EC_4.2.1.113)	O-succinylbenzoate synthase (EC 4.2.1.113)	active	fig|1280.24396.peg.2136		O-succinylbenzoate synthase (EC 4.2.1.113)
PROTEIN PROCESSING	Protein Synthesis	Aminoacyl-tRNA-synthetases	tRNA aminoacylation, Leu	Leucyl-tRNA_synthetase_(EC_6.1.1.4)	Leucyl-tRNA synthetase (EC 6.1.1.4)	active	fig|1280.24396.peg.2167		Leucyl-tRNA synthetase (EC 6.1.1.4)
ENERGY	Respiration	ATP synthases	F0F1-type ATP synthase	ATP_synthase_protein_I	ATP synthase protein I	active	fig|1280.24396.peg.2239		ATP synthase protein I
ENERGY	Respiration	ATP synthases	F0F1-type ATP synthase	ATP_synthase_alpha_chain_(EC_3.6.3.14)	ATP synthase alpha chain (EC 3.6.3.14)	active	fig|1280.24396.peg.2244		ATP synthase alpha chain (EC 3.6.3.14)
ENERGY	Respiration	ATP synthases	F0F1-type ATP synthase	ATP_synthase_gamma_chain_(EC_3.6.3.14)	ATP synthase gamma chain (EC 3.6.3.14)	active	fig|1280.24396.peg.2245		ATP synthase gamma chain (EC 3.6.3.14)
ENERGY	Respiration	ATP synthases	F0F1-type ATP synthase	ATP_synthase_beta_chain_(EC_3.6.3.14)	ATP synthase beta chain (EC 3.6.3.14)	active	fig|1280.24396.peg.2246		ATP synthase beta chain (EC 3.6.3.14)
ENERGY	Respiration	ATP synthases	F0F1-type ATP synthase	ATP_synthase_F0_sector_subunit_a_(EC_3.6.3.14)	ATP synthase F0 sector subunit a (EC 3.6.3.14)	active	fig|1280.24396.peg.2240		ATP synthase F0 sector subunit a (EC 3.6.3.14)
ENERGY	Respiration	ATP synthases	F0F1-type ATP synthase	ATP_synthase_F0_sector_subunit_c_(EC_3.6.3.14)	ATP synthase F0 sector subunit c (EC 3.6.3.14)	active	fig|1280.24396.peg.2241		ATP synthase F0 sector subunit c (EC 3.6.3.14)
ENERGY	Respiration	ATP synthases	F0F1-type ATP synthase	ATP_synthase_epsilon_chain_(EC_3.6.3.14)	ATP synthase epsilon chain (EC 3.6.3.14)	active	fig|1280.24396.peg.2247		ATP synthase epsilon chain (EC 3.6.3.14)
ENERGY	Respiration	ATP synthases	F0F1-type ATP synthase	ATP_synthase_F0_sector_subunit_b_(EC_3.6.3.14)	ATP synthase F0 sector subunit b (EC 3.6.3.14)	active	fig|1280.24396.peg.2242		ATP synthase F0 sector subunit b (EC 3.6.3.14)
ENERGY	Respiration	ATP synthases	F0F1-type ATP synthase	ATP_synthase_delta_chain_(EC_3.6.3.14)	ATP synthase delta chain (EC 3.6.3.14)	active	fig|1280.24396.peg.2243		ATP synthase delta chain (EC 3.6.3.14)
MEMBRANE TRANSPORT	Membrane Transport	Cation transporters	Copper Transport System	Repressor_CsoR_of_the_copZA_operon	Repressor CsoR of the copZA operon	likely	fig|1280.24396.peg.2261		Repressor CsoR of the copZA operon
MEMBRANE TRANSPORT	Membrane Transport	Cation transporters	Copper Transport System	Copper(I)_chaperone_CopZ	Copper(I) chaperone CopZ	likely	fig|1280.24396.peg.493		Copper(I) chaperone CopZ
MEMBRANE TRANSPORT	Membrane Transport	Cation transporters	Copper Transport System	Copper(I)_chaperone_CopZ	Copper(I) chaperone CopZ	likely	fig|1280.24396.peg.2262		Copper(I) chaperone CopZ
MEMBRANE TRANSPORT	Membrane Transport	Cation transporters	Copper Transport System	Copper-translocating_P-type_ATPase_(EC_3.6.3.4)	Copper-translocating P-type ATPase (EC 3.6.3.4)	likely	fig|1280.24396.peg.494		Lead, cadmium, zinc and mercury transporting ATPase (EC 3.6.3.3) (EC 3.6.3.5); Copper-translocating P-type ATPase (EC 3.6.3.4)
STRESS RESPONSE, DEFENSE, VIRULENCE	Stress Response, Defense and Virulence	Host-pathogen interactions	Hydrolysis of sphingomyelin	Sphingomyelinase_(EC_3.1.4.12)	Sphingomyelinase (EC 3.1.4.12)	active	fig|1280.24396.peg.2297		Sphingomyelinase (EC 3.1.4.12)
RNA PROCESSING	RNA Processing	RNA processing and modification	Threonylcarbamoyladenosine	N(6)-L-threonylcarbamoyladenine_synthase_(EC_2.3.1.234)	N(6)-L-threonylcarbamoyladenine synthase (EC 2.3.1.234)	active	fig|1280.24396.peg.2325		N(6)-L-threonylcarbamoyladenine synthase (EC 2.3.1.234)
RNA PROCESSING	RNA Processing	RNA processing and modification	Threonylcarbamoyladenosine	Threonylcarbamoyl-AMP_synthase_(EC_2.7.7.87)	Threonylcarbamoyl-AMP synthase (EC 2.7.7.87)	active	fig|1280.24396.peg.1379		Threonylcarbamoyl-AMP synthase (EC 2.7.7.87)
RNA PROCESSING	RNA Processing	RNA processing and modification	Threonylcarbamoyladenosine	Threonylcarbamoyl-AMP_synthase_(EC_2.7.7.87)	Threonylcarbamoyl-AMP synthase (EC 2.7.7.87)	active	fig|1280.24396.peg.2233		Threonylcarbamoyl-AMP synthase (EC 2.7.7.87) / SUA5 domain with internal deletion
RNA PROCESSING	RNA Processing	RNA processing and modification	Threonylcarbamoyladenosine	tRNA_threonylcarbamoyladenosine_biosynthesis_protein_TsaE	tRNA threonylcarbamoyladenosine biosynthesis protein TsaE	active	fig|1280.24396.peg.2328		tRNA threonylcarbamoyladenosine biosynthesis protein TsaE
RNA PROCESSING	RNA Processing	RNA processing and modification	Threonylcarbamoyladenosine	tRNA_threonylcarbamoyladenosine_biosynthesis_protein_TsaB	tRNA threonylcarbamoyladenosine biosynthesis protein TsaB	active	fig|1280.24396.peg.2327		tRNA threonylcarbamoyladenosine biosynthesis protein TsaB
RNA PROCESSING	RNA Processing	RNA processing and modification	YrdC-YciO-Sua5 and associated protein families	tRNA_threonylcarbamoyladenosine_biosynthesis_protein_TsaE	tRNA threonylcarbamoyladenosine biosynthesis protein TsaE	active	fig|1280.24396.peg.2328		tRNA threonylcarbamoyladenosine biosynthesis protein TsaE
RNA PROCESSING	RNA Processing	RNA processing and modification	YrdC-YciO-Sua5 and associated protein families	Threonylcarbamoyl-AMP_synthase_(EC_2.7.7.87)	Threonylcarbamoyl-AMP synthase (EC 2.7.7.87)	active	fig|1280.24396.peg.1379		Threonylcarbamoyl-AMP synthase (EC 2.7.7.87)
RNA PROCESSING	RNA Processing	RNA processing and modification	YrdC-YciO-Sua5 and associated protein families	Rossmann_fold_nucleotide-binding_protein_Smf_possibly_involved_in_DNA_uptake	Rossmann fold nucleotide-binding protein Smf possibly involved in DNA uptake	active	fig|1280.24396.peg.1048		Rossmann fold nucleotide-binding protein Smf possibly involved in DNA uptake
RNA PROCESSING	RNA Processing	RNA processing and modification	YrdC-YciO-Sua5 and associated protein families	Peptide_chain_release_factor_N(5)-glutamine_methyltransferase_(EC_2.1.1.297)	Peptide chain release factor N(5)-glutamine methyltransferase (EC 2.1.1.297)	active	fig|1280.24396.peg.2232		Peptide chain release factor N(5)-glutamine methyltransferase (EC 2.1.1.297)
RNA PROCESSING	RNA Processing	RNA processing and modification	YrdC-YciO-Sua5 and associated protein families	Threonylcarbamoyl-AMP_synthase_(EC_2.7.7.87)	Threonylcarbamoyl-AMP synthase (EC 2.7.7.87)	active	fig|1280.24396.peg.2233		Threonylcarbamoyl-AMP synthase (EC 2.7.7.87) / SUA5 domain with internal deletion
RNA PROCESSING	RNA Processing	RNA processing and modification	YrdC-YciO-Sua5 and associated protein families	N(6)-L-threonylcarbamoyladenine_synthase_(EC_2.3.1.234)	N(6)-L-threonylcarbamoyladenine synthase (EC 2.3.1.234)	active	fig|1280.24396.peg.2325		N(6)-L-threonylcarbamoyladenine synthase (EC 2.3.1.234)
RNA PROCESSING	RNA Processing	RNA processing and modification	YrdC-YciO-Sua5 and associated protein families	tRNA_threonylcarbamoyladenosine_biosynthesis_protein_TsaB	tRNA threonylcarbamoyladenosine biosynthesis protein TsaB	active	fig|1280.24396.peg.2327		tRNA threonylcarbamoyladenosine biosynthesis protein TsaB
METABOLISM	Amino Acids and Derivatives	Branched-chain amino acids	Branched-Chain Amino Acid Biosynthesis	Dihydroxy-acid_dehydratase_(EC_4.2.1.9)	Dihydroxy-acid dehydratase (EC 4.2.1.9)	active	fig|1280.24396.peg.2329		Dihydroxy-acid dehydratase (EC 4.2.1.9)
METABOLISM	Amino Acids and Derivatives	Branched-chain amino acids	Branched-Chain Amino Acid Biosynthesis	Ketol-acid_reductoisomerase_(NADP(+))_(EC_1.1.1.86)	Ketol-acid reductoisomerase (NADP(+)) (EC 1.1.1.86)	active	fig|1280.24396.peg.2332		Ketol-acid reductoisomerase (NADP(+)) (EC 1.1.1.86)
METABOLISM	Amino Acids and Derivatives	Branched-chain amino acids	Branched-Chain Amino Acid Biosynthesis	2-isopropylmalate_synthase_(EC_2.3.3.13)	2-isopropylmalate synthase (EC 2.3.3.13)	active	fig|1280.24396.peg.2333		2-isopropylmalate synthase (EC 2.3.3.13)
METABOLISM	Amino Acids and Derivatives	Branched-chain amino acids	Branched-Chain Amino Acid Biosynthesis	Threonine_dehydratase,_catabolic_(EC_4.3.1.19)	Threonine dehydratase, catabolic (EC 4.3.1.19)	active	fig|1280.24396.peg.852		Threonine dehydratase, catabolic (EC 4.3.1.19) @ L-serine dehydratase, (PLP)-dependent (EC 4.3.1.17)
METABOLISM	Amino Acids and Derivatives	Branched-chain amino acids	Branched-Chain Amino Acid Biosynthesis	Branched-chain_amino_acid_aminotransferase_(EC_2.6.1.42)	Branched-chain amino acid aminotransferase (EC 2.6.1.42)	active	fig|1280.24396.peg.2038		Branched-chain amino acid aminotransferase (EC 2.6.1.42)
METABOLISM	Amino Acids and Derivatives	Branched-chain amino acids	Branched-Chain Amino Acid Biosynthesis	Acetolactate_synthase_small_subunit_(EC_2.2.1.6)	Acetolactate synthase small subunit (EC 2.2.1.6)	active	fig|1280.24396.peg.2331		Acetolactate synthase small subunit (EC 2.2.1.6)
METABOLISM	Amino Acids and Derivatives	Branched-chain amino acids	Branched-Chain Amino Acid Biosynthesis	3-isopropylmalate_dehydrogenase_(EC_1.1.1.85)	3-isopropylmalate dehydrogenase (EC 1.1.1.85)	active	fig|1280.24396.peg.2334		3-isopropylmalate dehydrogenase (EC 1.1.1.85)
METABOLISM	Amino Acids and Derivatives	Branched-chain amino acids	Branched-Chain Amino Acid Biosynthesis	3-isopropylmalate_dehydratase_large_subunit_(EC_4.2.1.33)	3-isopropylmalate dehydratase large subunit (EC 4.2.1.33)	active	fig|1280.24396.peg.2335		3-isopropylmalate dehydratase large subunit (EC 4.2.1.33)
METABOLISM	Amino Acids and Derivatives	Branched-chain amino acids	Branched-Chain Amino Acid Biosynthesis	Threonine_dehydratase_biosynthetic_(EC_4.3.1.19)	Threonine dehydratase biosynthetic (EC 4.3.1.19)	active	fig|1280.24396.peg.2337		Threonine dehydratase biosynthetic (EC 4.3.1.19)
METABOLISM	Amino Acids and Derivatives	Branched-chain amino acids	Branched-Chain Amino Acid Biosynthesis	Acetolactate_synthase_large_subunit_(EC_2.2.1.6)	Acetolactate synthase large subunit (EC 2.2.1.6)	active	fig|1280.24396.peg.2330		Acetolactate synthase large subunit (EC 2.2.1.6)
METABOLISM	Amino Acids and Derivatives	Branched-chain amino acids	Branched-Chain Amino Acid Biosynthesis	3-isopropylmalate_dehydratase_small_subunit_(EC_4.2.1.33)	3-isopropylmalate dehydratase small subunit (EC 4.2.1.33)	active	fig|1280.24396.peg.2336		3-isopropylmalate dehydratase small subunit (EC 4.2.1.33)
STRESS RESPONSE, DEFENSE, VIRULENCE	Stress Response, Defense and Virulence	Resistance to antibiotics and toxic compounds	VraTSR and LiaFSR three-component regulatory systems	Cell_envelope_stress_response_system_LiaFSR,_response_regulator_LiaR(VraR)	Cell envelope stress response system LiaFSR, response regulator LiaR(VraR)	active	fig|1280.24396.peg.2438		Cell envelope stress response system LiaFSR, response regulator LiaR(VraR)
STRESS RESPONSE, DEFENSE, VIRULENCE	Stress Response, Defense and Virulence	Resistance to antibiotics and toxic compounds	VraTSR and LiaFSR three-component regulatory systems	Membrane_protein_LiaF(VraT),_specific_inhibitor_of_LiaRS(VraRS)_signaling_pathway	Membrane protein LiaF(VraT), specific inhibitor of LiaRS(VraRS) signaling pathway	active	fig|1280.24396.peg.2436		Membrane protein LiaF(VraT), specific inhibitor of LiaRS(VraRS) signaling pathway
STRESS RESPONSE, DEFENSE, VIRULENCE	Stress Response, Defense and Virulence	Resistance to antibiotics and toxic compounds	VraTSR and LiaFSR three-component regulatory systems	Cell_envelope_stress_response_system_LiaFSR,_sensor_histidine_kinase_LiaS(VraS)	Cell envelope stress response system LiaFSR, sensor histidine kinase LiaS(VraS)	active	fig|1280.24396.peg.2437		Cell envelope stress response system LiaFSR, sensor histidine kinase LiaS(VraS)
STRESS RESPONSE, DEFENSE, VIRULENCE	Stress Response, Defense and Virulence	Resistance to antibiotics and toxic compounds	VraTSR and LiaFSR three-component regulatory systems	FIG01108210:_hypothetical_protein	FIG01108210: hypothetical protein	active	fig|1280.24396.peg.2435		FIG01108210: hypothetical protein
METABOLISM	Amino Acids and Derivatives	Lysine, threonine, methionine, and cysteine	Cysteine synthesis	Cysteine_synthase_(EC_2.5.1.47)	Cysteine synthase (EC 2.5.1.47)	active	fig|1280.24396.peg.2467		Cysteine synthase (EC 2.5.1.47)
METABOLISM	Amino Acids and Derivatives	Lysine, threonine, methionine, and cysteine	Cysteine synthesis	Sulfite_reductase_[NADPH]_flavoprotein_alpha-component_(EC_1.8.1.2)	Sulfite reductase [NADPH] flavoprotein alpha-component (EC 1.8.1.2)	active	fig|1280.24396.peg.429		Sulfite reductase [NADPH] flavoprotein alpha-component (EC 1.8.1.2)
METABOLISM	Amino Acids and Derivatives	Lysine, threonine, methionine, and cysteine	Cysteine synthesis	Serine_acetyltransferase_(EC_2.3.1.30)	Serine acetyltransferase (EC 2.3.1.30)	active	fig|1280.24396.peg.2064		Serine acetyltransferase (EC 2.3.1.30)
METABOLISM	Amino Acids and Derivatives	Lysine, threonine, methionine, and cysteine	Cysteine synthesis	Cystathionine_gamma-lyase_(EC_4.4.1.1)	Cystathionine gamma-lyase (EC 4.4.1.1)	active	fig|1280.24396.peg.2357		Cystathionine gamma-lyase (EC 4.4.1.1)
METABOLISM	Amino Acids and Derivatives	Lysine, threonine, methionine, and cysteine	Cysteine synthesis	Cystathionine_beta-synthase_(EC_4.2.1.22)	Cystathionine beta-synthase (EC 4.2.1.22)	active	fig|1280.24396.peg.2359		Cystathionine beta-synthase (EC 4.2.1.22)
METABOLISM	Amino Acids and Derivatives	Lysine, threonine, methionine, and cysteine	Cysteine synthesis	Cystathionine_beta-synthase_(EC_4.2.1.22)	Cystathionine beta-synthase (EC 4.2.1.22)	active	fig|1280.24396.peg.2358		Cystathionine beta-synthase (EC 4.2.1.22)
CELLULAR PROCESSES	Prokaryotic cell type differentiation	Sporulation	Sporulation Cluster	Ribosome-associated_heat_shock_protein_implicated_in_the_recycling_of_the_50S_subunit_(S4_paralog)	Ribosome-associated heat shock protein implicated in the recycling of the 50S subunit (S4 paralog)	likely	fig|1280.24396.peg.2474		Ribosome-associated heat shock protein implicated in the recycling of the 50S subunit (S4 paralog)
CELLULAR PROCESSES	Prokaryotic cell type differentiation	Sporulation	Sporulation Cluster	RNA_binding_protein,_contains_ribosomal_protein_S1_domain	RNA binding protein, contains ribosomal protein S1 domain	likely	fig|1280.24396.peg.2472		RNA binding protein, contains ribosomal protein S1 domain
CELLULAR PROCESSES	Prokaryotic cell type differentiation	Sporulation	Sporulation Cluster	Cell_division_protein_DivIC_(FtsB),_stabilizes_FtsL_against_RasP_cleavage	Cell division protein DivIC (FtsB), stabilizes FtsL against RasP cleavage	likely	fig|1280.24396.peg.2473		Cell division protein DivIC (FtsB), stabilizes FtsL against RasP cleavage
CELLULAR PROCESSES	Prokaryotic cell type differentiation	Sporulation	Sporulation Cluster	FIG006789:_Stage_V_sporulation_protein	FIG006789: Stage V sporulation protein	likely	fig|1280.24396.peg.2476		FIG006789: Stage V sporulation protein
CELLULAR PROCESSES	Prokaryotic cell type differentiation	Sporulation	Sporulation Cluster	Nucleoside_triphosphate_pyrophosphohydrolase_MazG_(EC_3.6.1.8)	Nucleoside triphosphate pyrophosphohydrolase MazG (EC 3.6.1.8)	likely	fig|1280.24396.peg.2475		possible tetrapyrrole methyltransferase domain / Nucleoside triphosphate pyrophosphohydrolase MazG (EC 3.6.1.8)
CELLULAR PROCESSES	Prokaryotic cell type differentiation	Sporulation	Sporulation Cluster	possible_tetrapyrrole_methyltransferase_domain	possible tetrapyrrole methyltransferase domain	likely	fig|1280.24396.peg.2475		possible tetrapyrrole methyltransferase domain / Nucleoside triphosphate pyrophosphohydrolase MazG (EC 3.6.1.8)
CELLULAR PROCESSES	Prokaryotic cell type differentiation	Sporulation	Sporulation Cluster	Transcription-repair_coupling_factor	Transcription-repair coupling factor	likely	fig|1280.24396.peg.2477		Transcription-repair coupling factor
CELLULAR PROCESSES	Prokaryotic cell type differentiation	Sporulation	Sporulation-associated proteins with broader functions	DNA-binding_protein_SpoVG	DNA-binding protein SpoVG	active	fig|1280.24396.peg.2482		DNA-binding protein SpoVG
CELLULAR PROCESSES	Prokaryotic cell type differentiation	Sporulation	Sporulation-associated proteins with broader functions	Peptidyl-tRNA_hydrolase_(EC_3.1.1.29)	Peptidyl-tRNA hydrolase (EC 3.1.1.29)	active	fig|1280.24396.peg.2478		Peptidyl-tRNA hydrolase (EC 3.1.1.29)
CELLULAR PROCESSES	Cell Cycle, Cell Division and Death	Programmed Cell Death and Toxin-antitoxin Systems	Phd-Doc, YdcE-YdcD toxin-antitoxin (programmed cell death) systems	Programmed_cell_death_antitoxin_YdcD	Programmed cell death antitoxin YdcD	active	fig|1280.24396.peg.2543		Programmed cell death antitoxin YdcD
CELLULAR PROCESSES	Cell Cycle, Cell Division and Death	Programmed Cell Death and Toxin-antitoxin Systems	Phd-Doc, YdcE-YdcD toxin-antitoxin (programmed cell death) systems	Programmed_cell_death_toxin_YdcE	Programmed cell death toxin YdcE	active	fig|1280.24396.peg.2542		Programmed cell death toxin YdcE
MEMBRANE TRANSPORT	Membrane Transport	Cation transporters	Potassium-transporting ATPase	Potassium-transporting_ATPase_A_chain_(EC_3.6.3.12)_(TC_3.A.3.7.1)	Potassium-transporting ATPase A chain (EC 3.6.3.12) (TC 3.A.3.7.1)	active	fig|1280.24396.peg.2552		Potassium-transporting ATPase A chain (EC 3.6.3.12) (TC 3.A.3.7.1)
MEMBRANE TRANSPORT	Membrane Transport	Cation transporters	Potassium-transporting ATPase	Potassium-transporting_ATPase_C_chain_(EC_3.6.3.12)_(TC_3.A.3.7.1)	Potassium-transporting ATPase C chain (EC 3.6.3.12) (TC 3.A.3.7.1)	active	fig|1280.24396.peg.2550		Potassium-transporting ATPase C chain (EC 3.6.3.12) (TC 3.A.3.7.1)
MEMBRANE TRANSPORT	Membrane Transport	Cation transporters	Potassium-transporting ATPase	Potassium-transporting_ATPase_B_chain_(EC_3.6.3.12)_(TC_3.A.3.7.1)	Potassium-transporting ATPase B chain (EC 3.6.3.12) (TC 3.A.3.7.1)	active	fig|1280.24396.peg.2551		Potassium-transporting ATPase B chain (EC 3.6.3.12) (TC 3.A.3.7.1)
MEMBRANE TRANSPORT	Membrane Transport	Cation transporters	Potassium-transporting ATPase	Osmosensitive_K+_channel_histidine_kinase_KdpD	Osmosensitive K+ channel histidine kinase KdpD	active	fig|1280.24396.peg.2553		Osmosensitive K+ channel histidine kinase KdpD
MEMBRANE TRANSPORT	Membrane Transport	Cation transporters	Potassium-transporting ATPase	DNA-binding_response_regulator_KdpE	DNA-binding response regulator KdpE	active	fig|1280.24396.peg.2554		DNA-binding response regulator KdpE
ENERGY	Energy and Precursor Metabolites Generation	Central Metabolism	Dihydroxyacetone kinases	Phosphoenolpyruvate-dihydroxyacetone_phosphotransferase_(EC_2.7.1.121),_ADP-binding_subunit_DhaL	Phosphoenolpyruvate-dihydroxyacetone phosphotransferase (EC 2.7.1.121), ADP-binding subunit DhaL	active	fig|1280.24396.peg.2561		Phosphoenolpyruvate-dihydroxyacetone phosphotransferase (EC 2.7.1.121), ADP-binding subunit DhaL
ENERGY	Energy and Precursor Metabolites Generation	Central Metabolism	Dihydroxyacetone kinases	Phosphoenolpyruvate-dihydroxyacetone_phosphotransferase_(EC_2.7.1.121),_subunit_DhaM	Phosphoenolpyruvate-dihydroxyacetone phosphotransferase (EC 2.7.1.121), subunit DhaM	active	fig|1280.24396.peg.2560		Phosphoenolpyruvate-dihydroxyacetone phosphotransferase (EC 2.7.1.121), subunit DhaM; DHA-specific IIA component
ENERGY	Energy and Precursor Metabolites Generation	Central Metabolism	Dihydroxyacetone kinases	DHA-specific_IIA_component	DHA-specific IIA component	active	fig|1280.24396.peg.2560		Phosphoenolpyruvate-dihydroxyacetone phosphotransferase (EC 2.7.1.121), subunit DhaM; DHA-specific IIA component
ENERGY	Energy and Precursor Metabolites Generation	Central Metabolism	Dihydroxyacetone kinases	Phosphoenolpyruvate-dihydroxyacetone_phosphotransferase_(EC_2.7.1.121),_dihydroxyacetone_binding_subunit_DhaK	Phosphoenolpyruvate-dihydroxyacetone phosphotransferase (EC 2.7.1.121), dihydroxyacetone binding subunit DhaK	active	fig|1280.24396.peg.2562		Phosphoenolpyruvate-dihydroxyacetone phosphotransferase (EC 2.7.1.121), dihydroxyacetone binding subunit DhaK
STRESS RESPONSE, DEFENSE, VIRULENCE	Stress Response, Defense and Virulence	Resistance to antibiotics and toxic compounds	Tetracycline resistance, all mechanisms	Tetracycline_resistance,_MFS_efflux_pump_=>_Tet(38)	Tetracycline resistance, MFS efflux pump => Tet(38)	active	fig|1280.24396.peg.244		Tetracycline resistance, MFS efflux pump => Tet(38)
MISCELLANEOUS	Prophages, Transposable elements, Plasmids	Pathogenicity islands	Listeria Pathogenicity Island LIPI-1 extended	Phosphatidylinositol-specific_phospholipase_C_(EC_4.6.1.13)	Phosphatidylinositol-specific phospholipase C (EC 4.6.1.13)	active	fig|1280.24396.peg.286		Phosphatidylinositol-specific phospholipase C (EC 4.6.1.13)
MISCELLANEOUS	Prophages, Transposable elements, Plasmids	Pathogenicity islands	Listeria Pathogenicity Island LIPI-1 extended	Zinc_metalloproteinase_aureolysin_(EC_3.4.24.29)	Zinc metalloproteinase aureolysin (EC 3.4.24.29)	active	fig|1280.24396.peg.408		Zinc metalloproteinase aureolysin (EC 3.4.24.29)
PROTEIN PROCESSING	Protein Synthesis	Aminoacyl-tRNA-synthetases	tRNA aminoacylation, Ser	Seryl-tRNA_synthetase_(EC_6.1.1.11)	Seryl-tRNA synthetase (EC 6.1.1.11)	active	fig|1280.24396.peg.322		Seryl-tRNA synthetase (EC 6.1.1.11)
RNA PROCESSING	RNA Processing	RNA processing and modification	5-methylaminomethyl-2-thiouridine	tRNA-5-carboxymethylaminomethyl-2-thiouridine(34)_synthesis_protein_MnmG	tRNA-5-carboxymethylaminomethyl-2-thiouridine(34) synthesis protein MnmG	likely	fig|1280.24396.peg.334		tRNA-5-carboxymethylaminomethyl-2-thiouridine(34) synthesis protein MnmG
RNA PROCESSING	RNA Processing	RNA processing and modification	5-methylaminomethyl-2-thiouridine	tRNA-specific_2-thiouridylase_MnmA_(EC_2.8.1.13)	tRNA-specific 2-thiouridylase MnmA (EC 2.8.1.13)	likely	fig|1280.24396.peg.666		tRNA-specific 2-thiouridylase MnmA (EC 2.8.1.13)
RNA PROCESSING	RNA Processing	RNA processing and modification	5-methylaminomethyl-2-thiouridine	tRNA-5-carboxymethylaminomethyl-2-thiouridine(34)_synthesis_protein_MnmE	tRNA-5-carboxymethylaminomethyl-2-thiouridine(34) synthesis protein MnmE	likely	fig|1280.24396.peg.333		tRNA-5-carboxymethylaminomethyl-2-thiouridine(34) synthesis protein MnmE
CELLULAR PROCESSES	Cell Cycle, Cell Division and Death		Bacterial cell division related cluster 2	Histidinol_dehydrogenase_(EC_1.1.1.23)	Histidinol dehydrogenase (EC 1.1.1.23)	active	fig|1280.24396.peg.367		Histidinol dehydrogenase (EC 1.1.1.23)
CELLULAR PROCESSES	Cell Cycle, Cell Division and Death		Bacterial cell division related cluster 2	Translation_initiation_factor_1	Translation initiation factor 1	active	fig|1280.24396.peg.1729		Translation initiation factor 1
CELLULAR PROCESSES	Cell Cycle, Cell Division and Death		Bacterial cell division related cluster 2	UDP-N-acetylglucosamine_1-carboxyvinyltransferase_(EC_2.5.1.7)	UDP-N-acetylglucosamine 1-carboxyvinyltransferase (EC 2.5.1.7)	active	fig|1280.24396.peg.2225		UDP-N-acetylglucosamine 1-carboxyvinyltransferase (EC 2.5.1.7)
CELLULAR PROCESSES	Cell Cycle, Cell Division and Death		Bacterial cell division related cluster 2	UDP-N-acetylglucosamine_1-carboxyvinyltransferase_(EC_2.5.1.7)	UDP-N-acetylglucosamine 1-carboxyvinyltransferase (EC 2.5.1.7)	active	fig|1280.24396.peg.2249		UDP-N-acetylglucosamine 1-carboxyvinyltransferase (EC 2.5.1.7)
PROTEIN PROCESSING	Protein Fate (folding, modification, targeting, degradation)	Protein processing and modification	Peptide methionine sulfoxide reductase	Peptide-methionine_(S)-S-oxide_reductase_MsrA_(EC_1.8.4.11)	Peptide-methionine (S)-S-oxide reductase MsrA (EC 1.8.4.11)	active	fig|1280.24396.peg.385		Peptide-methionine (S)-S-oxide reductase MsrA (EC 1.8.4.11)
PROTEIN PROCESSING	Protein Fate (folding, modification, targeting, degradation)	Protein processing and modification	Peptide methionine sulfoxide reductase	Peptide-methionine_(S)-S-oxide_reductase_MsrA_(EC_1.8.4.11)	Peptide-methionine (S)-S-oxide reductase MsrA (EC 1.8.4.11)	active	fig|1280.24396.peg.866		Peptide-methionine (S)-S-oxide reductase MsrA (EC 1.8.4.11)
PROTEIN PROCESSING	Protein Fate (folding, modification, targeting, degradation)	Protein processing and modification	Peptide methionine sulfoxide reductase	Peptide-methionine_(R)-S-oxide_reductase_MsrB_(EC_1.8.4.12)	Peptide-methionine (R)-S-oxide reductase MsrB (EC 1.8.4.12)	active	fig|1280.24396.peg.867		Peptide-methionine (R)-S-oxide reductase MsrB (EC 1.8.4.12)
PROTEIN PROCESSING	Protein Fate (folding, modification, targeting, degradation)	Protein processing and modification	Peptide methionine sulfoxide reductase	Peptide-methionine_(S)-S-oxide_reductase_MsrA_(EC_1.8.4.11)	Peptide-methionine (S)-S-oxide reductase MsrA (EC 1.8.4.11)	active	fig|1280.24396.peg.930		Peptide-methionine (S)-S-oxide reductase MsrA (EC 1.8.4.11)
METABOLISM	Carbohydrates	Carboxylic acids	Alpha-acetolactate operon	Alpha-acetolactate_decarboxylase_(EC_4.1.1.5)	Alpha-acetolactate decarboxylase (EC 4.1.1.5)	active	fig|1280.24396.peg.451		Alpha-acetolactate decarboxylase (EC 4.1.1.5)
METABOLISM	Carbohydrates	Carboxylic acids	Alpha-acetolactate operon	Acetolactate_synthase,_catabolic_(EC_2.2.1.6)	Acetolactate synthase, catabolic (EC 2.2.1.6)	active	fig|1280.24396.peg.1741		Acetolactate synthase, catabolic (EC 2.2.1.6)
METABOLISM	Carbohydrates	Carboxylic acids	Alpha-acetolactate operon	Alpha-acetolactate_decarboxylase_(EC_4.1.1.5)	Alpha-acetolactate decarboxylase (EC 4.1.1.5)	active	fig|1280.24396.peg.1742		Alpha-acetolactate decarboxylase (EC 4.1.1.5)
PROTEIN PROCESSING	Protein Synthesis	Aminoacyl-tRNA-synthetases	tRNA aminoacylation, Tyr	Tyrosyl-tRNA_synthetase_(EC_6.1.1.1)	Tyrosyl-tRNA synthetase (EC 6.1.1.1)	active	fig|1280.24396.peg.569		Tyrosyl-tRNA synthetase (EC 6.1.1.1)
PROTEIN PROCESSING	Protein Synthesis	Aminoacyl-tRNA-synthetases	tRNA aminoacylation, Tyr	D-aminoacyl-tRNA_deacylase_(EC_3.1.1.96)	D-aminoacyl-tRNA deacylase (EC 3.1.1.96)	active	fig|1280.24396.peg.655		D-aminoacyl-tRNA deacylase (EC 3.1.1.96)
STRESS RESPONSE, DEFENSE, VIRULENCE	Stress Response, Defense and Virulence	Stress Response	Universal stress protein family	Universal_stress_protein_family	Universal stress protein family	active	fig|1280.24396.peg.588		Universal stress protein family
STRESS RESPONSE, DEFENSE, VIRULENCE	Stress Response, Defense and Virulence	Stress Response	Universal stress protein family	Universal_stress_protein_family	Universal stress protein family	active	fig|1280.24396.peg.592		Universal stress protein family
ENERGY	Energy and Precursor Metabolites Generation	Central Metabolism	Anaerobic module of TCA	Citrate_synthase_(si)_(EC_2.3.3.1)	Citrate synthase (si) (EC 2.3.3.1)	active	fig|1280.24396.peg.602		Citrate synthase (si) (EC 2.3.3.1)
ENERGY	Energy and Precursor Metabolites Generation	Central Metabolism	Anaerobic module of TCA	Isocitrate_dehydrogenase_[NADP]_(EC_1.1.1.42)	Isocitrate dehydrogenase [NADP] (EC 1.1.1.42)	active	fig|1280.24396.peg.603		Isocitrate dehydrogenase [NADP] (EC 1.1.1.42)
ENERGY	Energy and Precursor Metabolites Generation	Central Metabolism	Anaerobic module of TCA	Aconitate_hydratase_(EC_4.2.1.3)	Aconitate hydratase (EC 4.2.1.3)	active	fig|1280.24396.peg.940		Aconitate hydratase (EC 4.2.1.3)
PROTEIN PROCESSING	Protein Synthesis	Translation	Translation initiation factors, bacterial	Translation_initiation_factor_3	Translation initiation factor 3	active	fig|1280.24396.peg.616		Translation initiation factor 3
PROTEIN PROCESSING	Protein Synthesis	Translation	Translation initiation factors, bacterial	Ribosome-binding_factor_A	Ribosome-binding factor A	active	fig|1280.24396.peg.1027		Ribosome-binding factor A
PROTEIN PROCESSING	Protein Synthesis	Translation	Translation initiation factors, bacterial	Translation_initiation_factor_1	Translation initiation factor 1	active	fig|1280.24396.peg.1729		Translation initiation factor 1
PROTEIN PROCESSING	Protein Synthesis	Translation	Translation initiation factors, bacterial	Translation_initiation_factor_2	Translation initiation factor 2	active	fig|1280.24396.peg.1028		Translation initiation factor 2
PROTEIN PROCESSING	Protein Synthesis	Translation	Translation initiation factors, bacterial	Methionyl-tRNA_formyltransferase_(EC_2.1.2.9)	Methionyl-tRNA formyltransferase (EC 2.1.2.9)	active	fig|1280.24396.peg.1139		Methionyl-tRNA formyltransferase (EC 2.1.2.9)
REGULATION AND CELL SIGNALING	Regulation and Cell signaling		Stringent Response, (p)ppGpp metabolism	Guanosine-3',5'-bis(diphosphate)_3'-pyrophosphohydrolase_(EC_3.1.7.2)	Guanosine-3',5'-bis(diphosphate) 3'-pyrophosphohydrolase (EC 3.1.7.2)	active	fig|1280.24396.peg.654		Guanosine-3',5'-bis(diphosphate) 3'-pyrophosphohydrolase (EC 3.1.7.2) / GTP pyrophosphokinase (EC 2.7.6.5), (p)ppGpp synthetase II
REGULATION AND CELL SIGNALING	Regulation and Cell signaling		Stringent Response, (p)ppGpp metabolism	GTP_pyrophosphokinase_(EC_2.7.6.5),_(p)ppGpp_synthetase_II	GTP pyrophosphokinase (EC 2.7.6.5), (p)ppGpp synthetase II	active	fig|1280.24396.peg.654		Guanosine-3',5'-bis(diphosphate) 3'-pyrophosphohydrolase (EC 3.1.7.2) / GTP pyrophosphokinase (EC 2.7.6.5), (p)ppGpp synthetase II
REGULATION AND CELL SIGNALING	Regulation and Cell signaling		Stringent Response, (p)ppGpp metabolism	D-aminoacyl-tRNA_deacylase_(EC_3.1.1.96)	D-aminoacyl-tRNA deacylase (EC 3.1.1.96)	active	fig|1280.24396.peg.655		D-aminoacyl-tRNA deacylase (EC 3.1.1.96)
PROTEIN PROCESSING	Protein Synthesis	Aminoacyl-tRNA-synthetases	tRNA aminoacylation, Asp	Aspartyl-tRNA_synthetase_(EC_6.1.1.12)	Aspartyl-tRNA synthetase (EC 6.1.1.12)	active	fig|1280.24396.peg.658		Aspartyl-tRNA synthetase (EC 6.1.1.12)
PROTEIN PROCESSING	Protein Synthesis	Aminoacyl-tRNA-synthetases	tRNA aminoacylation, Ala	Alanyl-tRNA_synthetase_(EC_6.1.1.7)	Alanyl-tRNA synthetase (EC 6.1.1.7)	active	fig|1280.24396.peg.670		Alanyl-tRNA synthetase (EC 6.1.1.7)
METABOLISM	Amino Acids and Derivatives	Arginine; urea cycle, creatine, polyamines	Urea carboxylase and Allophanate hydrolase cluster	Allophanate_hydrolase_2_subunit_1_(EC_3.5.1.54)	Allophanate hydrolase 2 subunit 1 (EC 3.5.1.54)	likely	fig|1280.24396.peg.679		Allophanate hydrolase 2 subunit 1 (EC 3.5.1.54)
METABOLISM	Amino Acids and Derivatives	Arginine; urea cycle, creatine, polyamines	Urea carboxylase and Allophanate hydrolase cluster	Allophanate_hydrolase_2_subunit_1_(EC_3.5.1.54)	Allophanate hydrolase 2 subunit 1 (EC 3.5.1.54)	likely	fig|1280.24396.peg.680		Allophanate hydrolase 2 subunit 1 (EC 3.5.1.54)
METABOLISM	Amino Acids and Derivatives	Arginine; urea cycle, creatine, polyamines	Urea carboxylase and Allophanate hydrolase cluster	Allophanate_hydrolase_2_subunit_2_(EC_3.5.1.54)	Allophanate hydrolase 2 subunit 2 (EC 3.5.1.54)	likely	fig|1280.24396.peg.681		Allophanate hydrolase 2 subunit 2 (EC 3.5.1.54)
METABOLISM	Amino Acids and Derivatives	Arginine; urea cycle, creatine, polyamines	Urea carboxylase and Allophanate hydrolase cluster	Allophanate_hydrolase_2_subunit_2_(EC_3.5.1.54)	Allophanate hydrolase 2 subunit 2 (EC 3.5.1.54)	likely	fig|1280.24396.peg.1889		Allophanate hydrolase 2 subunit 2 (EC 3.5.1.54)
METABOLISM	Amino Acids and Derivatives	Arginine; urea cycle, creatine, polyamines	Urea carboxylase and Allophanate hydrolase cluster	Biotin_carboxylase_(EC_6.3.4.14)	Biotin carboxylase (EC 6.3.4.14)	likely	fig|1280.24396.peg.683		Biotin carboxylase (EC 6.3.4.14)
METABOLISM	Amino Acids and Derivatives	Arginine; urea cycle, creatine, polyamines	Urea carboxylase and Allophanate hydrolase cluster	Biotin_carboxylase_(EC_6.3.4.14)	Biotin carboxylase (EC 6.3.4.14)	likely	fig|1280.24396.peg.684		Biotin carboxylase (EC 6.3.4.14)
METABOLISM	Amino Acids and Derivatives	Arginine; urea cycle, creatine, polyamines	Urea carboxylase and Allophanate hydrolase cluster	Lactam_utilization_protein_LamB	Lactam utilization protein LamB	likely	fig|1280.24396.peg.685		Lactam utilization protein LamB
METABOLISM	Amino Acids and Derivatives	Arginine; urea cycle, creatine, polyamines	Urea carboxylase and Allophanate hydrolase cluster	Allophanate_hydrolase_2_subunit_1_(EC_3.5.1.54)	Allophanate hydrolase 2 subunit 1 (EC 3.5.1.54)	likely	fig|1280.24396.peg.1890		Allophanate hydrolase 2 subunit 1 (EC 3.5.1.54)
PROTEIN PROCESSING	Protein Synthesis	Aminoacyl-tRNA-synthetases	tRNA aminoacylation, Gly	Glycyl-tRNA_synthetase_(EC_6.1.1.14)	Glycyl-tRNA synthetase (EC 6.1.1.14)	active	fig|1280.24396.peg.724		Glycyl-tRNA synthetase (EC 6.1.1.14)
METABOLISM	Amino Acids and Derivatives	Alanine, serine, and glycine	Glycine cleavage system	Aminomethyltransferase_(glycine_cleavage_system_T_protein)_(EC_2.1.2.10)	Aminomethyltransferase (glycine cleavage system T protein) (EC 2.1.2.10)	active	fig|1280.24396.peg.752		Aminomethyltransferase (glycine cleavage system T protein) (EC 2.1.2.10)
METABOLISM	Amino Acids and Derivatives	Alanine, serine, and glycine	Glycine cleavage system	Glycine_dehydrogenase_[decarboxylating]_(glycine_cleavage_system_P2_protein)_(EC_1.4.4.2)	Glycine dehydrogenase [decarboxylating] (glycine cleavage system P2 protein) (EC 1.4.4.2)	active	fig|1280.24396.peg.754		Glycine dehydrogenase [decarboxylating] (glycine cleavage system P2 protein) (EC 1.4.4.2)
METABOLISM	Amino Acids and Derivatives	Alanine, serine, and glycine	Glycine cleavage system	Glycine_dehydrogenase_[decarboxylating]_(glycine_cleavage_system_P1_protein)_(EC_1.4.4.2)	Glycine dehydrogenase [decarboxylating] (glycine cleavage system P1 protein) (EC 1.4.4.2)	active	fig|1280.24396.peg.753		Glycine dehydrogenase [decarboxylating] (glycine cleavage system P1 protein) (EC 1.4.4.2)
METABOLISM	Amino Acids and Derivatives	Alanine, serine, and glycine	Glycine cleavage system	Glycine_cleavage_system_H_protein	Glycine cleavage system H protein	active	fig|1280.24396.peg.1452		Glycine cleavage system H protein
METABOLISM	Metabolite damage and its repair or mitigation		Nudix proteins (nucleoside triphosphate hydrolases)	ADP-ribose_pyrophosphatase_(EC_3.6.1.13)	ADP-ribose pyrophosphatase (EC 3.6.1.13)	active	fig|1280.24396.peg.789		ADP-ribose pyrophosphatase (EC 3.6.1.13)
METABOLISM	Cofactors, Vitamins, Prosthetic Groups	NAD and NADP	NAD and NADP cofactor biosynthesis bacterial	ADP-ribose_pyrophosphatase_(EC_3.6.1.13)	ADP-ribose pyrophosphatase (EC 3.6.1.13)	active	fig|1280.24396.peg.789		ADP-ribose pyrophosphatase (EC 3.6.1.13)
METABOLISM	Cofactors, Vitamins, Prosthetic Groups	NAD and NADP	NAD and NADP cofactor biosynthesis bacterial	Nicotinate_phosphoribosyltransferase_(EC_6.3.4.21)	Nicotinate phosphoribosyltransferase (EC 6.3.4.21)	active	fig|1280.24396.peg.2407		Nicotinate phosphoribosyltransferase (EC 6.3.4.21)
METABOLISM	Cofactors, Vitamins, Prosthetic Groups	NAD and NADP	NAD and NADP cofactor biosynthesis bacterial	Nicotinate-nucleotide_adenylyltransferase_(EC_2.7.7.18)	Nicotinate-nucleotide adenylyltransferase (EC 2.7.7.18)	active	fig|1280.24396.peg.696		Nicotinate-nucleotide adenylyltransferase (EC 2.7.7.18)
METABOLISM	Cofactors, Vitamins, Prosthetic Groups	NAD and NADP	NAD and NADP cofactor biosynthesis bacterial	NAD_kinase_(EC_2.7.1.23)	NAD kinase (EC 2.7.1.23)	active	fig|1280.24396.peg.1351		NAD kinase (EC 2.7.1.23)
METABOLISM	Cofactors, Vitamins, Prosthetic Groups	NAD and NADP	NAD and NADP cofactor biosynthesis bacterial	Nicotinamidase_(EC_3.5.1.19)	Nicotinamidase (EC 3.5.1.19)	active	fig|1280.24396.peg.2402		Nicotinamidase (EC 3.5.1.19)
METABOLISM	Cofactors, Vitamins, Prosthetic Groups	NAD and NADP	NAD and NADP cofactor biosynthesis bacterial	NAD_synthetase_(EC_6.3.1.5)	NAD synthetase (EC 6.3.1.5)	active	fig|1280.24396.peg.2408		NAD synthetase (EC 6.3.1.5)
RNA PROCESSING	RNA Processing	RNA processing and modification	tRNA nucleotidyltransferase	CCA_tRNA_nucleotidyltransferase_(EC_2.7.7.72)	CCA tRNA nucleotidyltransferase (EC 2.7.7.72)	active	fig|1280.24396.peg.832		CCA tRNA nucleotidyltransferase (EC 2.7.7.72)
DNA PROCESSING	DNA Processing	DNA repair	DNA repair, bacterial DinG and relatives	DinG_family_ATP-dependent_helicase_YoaA	DinG family ATP-dependent helicase YoaA	active	fig|1280.24396.peg.834		DinG family ATP-dependent helicase YoaA
ENERGY	Energy and Precursor Metabolites Generation	Central Metabolism	2-oxoglutarate dehydrogenase	2-oxoglutarate_dehydrogenase_E1_component_(EC_1.2.4.2)	2-oxoglutarate dehydrogenase E1 component (EC 1.2.4.2)	likely	fig|1280.24396.peg.878		2-oxoglutarate dehydrogenase E1 component (EC 1.2.4.2)
ENERGY	Energy and Precursor Metabolites Generation	Central Metabolism	2-oxoglutarate dehydrogenase	Dihydrolipoamide_succinyltransferase_component_(E2)_of_2-oxoglutarate_dehydrogenase_complex_(EC_2.3.1.61)	Dihydrolipoamide succinyltransferase component (E2) of 2-oxoglutarate dehydrogenase complex (EC 2.3.1.61)	likely	fig|1280.24396.peg.879		Dihydrolipoamide succinyltransferase component (E2) of 2-oxoglutarate dehydrogenase complex (EC 2.3.1.61)
STRESS RESPONSE, DEFENSE, VIRULENCE	Stress Response, Defense and Virulence	Stress Response: Heat/cold shock	Cold shock proteins of CSP family	Cold_shock_protein_of_CSP_family	Cold shock protein of CSP family	active	fig|1280.24396.peg.889		Cold shock protein of CSP family
STRESS RESPONSE, DEFENSE, VIRULENCE	Stress Response, Defense and Virulence	Stress Response: Heat/cold shock	Cold shock proteins of CSP family	Cold_shock_protein_of_CSP_family	Cold shock protein of CSP family	active	fig|1280.24396.peg.1789		Cold shock protein of CSP family
STRESS RESPONSE, DEFENSE, VIRULENCE	Stress Response, Defense and Virulence	Stress Response: Heat/cold shock	Cold shock proteins of CSP family	Cold_shock_protein_of_CSP_family	Cold shock protein of CSP family	active	fig|1280.24396.peg.340		Cold shock protein of CSP family
METABOLISM	Amino Acids and Derivatives	Aromatic amino acids and derivatives	Phenylalanine and Tyrosine synthesis 1	Prephenate_dehydrogenase_(EC_1.3.1.12)	Prephenate dehydrogenase (EC 1.3.1.12)	active	fig|1280.24396.peg.926		Prephenate dehydrogenase (EC 1.3.1.12)
METABOLISM	Amino Acids and Derivatives	Aromatic amino acids and derivatives	Phenylalanine and Tyrosine synthesis 1	Biosynthetic_Aromatic_amino_acid_aminotransferase_beta_(EC_2.6.1.57)	Biosynthetic Aromatic amino acid aminotransferase beta (EC 2.6.1.57)	active	fig|1280.24396.peg.1883		Biosynthetic Aromatic amino acid aminotransferase beta (EC 2.6.1.57)
METABOLISM	Amino Acids and Derivatives	Aromatic amino acids and derivatives	Phenylalanine and Tyrosine synthesis 1	Prephenate_dehydratase_(EC_4.2.1.51)	Prephenate dehydratase (EC 4.2.1.51)	active	fig|1280.24396.peg.2405		Prephenate dehydratase (EC 4.2.1.51)
METABOLISM	Amino Acids and Derivatives	Aromatic amino acids and derivatives	Phenylalanine and Tyrosine synthesis 1	Chorismate_mutase_I_(EC_5.4.99.5)	Chorismate mutase I (EC 5.4.99.5)	active	fig|1280.24396.peg.560		Chorismate mutase I (EC 5.4.99.5) / 2-keto-3-deoxy-D-arabino-heptulosonate-7-phosphate synthase I beta (EC 2.5.1.54)
PROTEIN PROCESSING	Protein Synthesis	Aminoacyl-tRNA-synthetases	tRNA aminoacylation, Lys	L-O-lysylphosphatidylglycerol_synthase_(EC_2.3.2.3)	L-O-lysylphosphatidylglycerol synthase (EC 2.3.2.3)	active	fig|1280.24396.peg.931		L-O-lysylphosphatidylglycerol synthase (EC 2.3.2.3)
PROTEIN PROCESSING	Protein Synthesis	Aminoacyl-tRNA-synthetases	tRNA aminoacylation, Lys	Lysyl-tRNA_synthetase_(class_II)_(EC_6.1.1.6)	Lysyl-tRNA synthetase (class II) (EC 6.1.1.6)	active	fig|1280.24396.peg.2463		Lysyl-tRNA synthetase (class II) (EC 6.1.1.6)
METABOLISM	Cofactors, Vitamins, Prosthetic Groups	Coenzyme A	Coenzyme A -- gjo	Phosphopantothenoylcysteine_decarboxylase_(EC_4.1.1.36)	Phosphopantothenoylcysteine decarboxylase (EC 4.1.1.36)	likely	fig|1280.24396.peg.1144		Phosphopantothenoylcysteine decarboxylase (EC 4.1.1.36) / Phosphopantothenoylcysteine synthetase (EC 6.3.2.5)
METABOLISM	Cofactors, Vitamins, Prosthetic Groups	Coenzyme A	Coenzyme A -- gjo	Pantoate--beta-alanine_ligase_(EC_6.3.2.1)	Pantoate--beta-alanine ligase (EC 6.3.2.1)	likely	fig|1280.24396.peg.454		Pantoate--beta-alanine ligase (EC 6.3.2.1)
METABOLISM	Cofactors, Vitamins, Prosthetic Groups	Coenzyme A	Coenzyme A -- gjo	Phosphopantothenoylcysteine_synthetase_(EC_6.3.2.5)	Phosphopantothenoylcysteine synthetase (EC 6.3.2.5)	likely	fig|1280.24396.peg.1144		Phosphopantothenoylcysteine decarboxylase (EC 4.1.1.36) / Phosphopantothenoylcysteine synthetase (EC 6.3.2.5)
PROTEIN PROCESSING	Protein Fate (folding, modification, targeting, degradation)	Protein processing and modification	Signal peptidase	Lipoprotein_signal_peptidase_(EC_3.4.23.36)	Lipoprotein signal peptidase (EC 3.4.23.36)	active	fig|1280.24396.peg.1160		Lipoprotein signal peptidase (EC 3.4.23.36)
PROTEIN PROCESSING	Protein Fate (folding, modification, targeting, degradation)	Protein processing and modification	Signal peptidase	Signal_peptidase_I_(EC_3.4.21.89)	Signal peptidase I (EC 3.4.21.89)	active	fig|1280.24396.peg.1392		Signal peptidase I (EC 3.4.21.89)
PROTEIN PROCESSING	Protein Fate (folding, modification, targeting, degradation)	Protein processing and modification	Signal peptidase	Signal_peptidase_I_(EC_3.4.21.89)	Signal peptidase I (EC 3.4.21.89)	active	fig|1280.24396.peg.1391		Signal peptidase I (EC 3.4.21.89)
PROTEIN PROCESSING	Protein Synthesis	Aminoacyl-tRNA-synthetases	tRNA aminoacylation, Ile	Isoleucyl-tRNA_synthetase_(EC_6.1.1.5)	Isoleucyl-tRNA synthetase (EC 6.1.1.5)	active	fig|1280.24396.peg.1163		Isoleucyl-tRNA synthetase (EC 6.1.1.5)
ENERGY	Respiration	Electron donating reactions	Succinate dehydrogenase and Fumarate reductase cpmlexes	Succinate_dehydrogenase_iron-sulfur_protein_(EC_1.3.5.1)	Succinate dehydrogenase iron-sulfur protein (EC 1.3.5.1)	active	fig|1280.24396.peg.1210		Succinate dehydrogenase iron-sulfur protein (EC 1.3.5.1)
ENERGY	Respiration	Electron donating reactions	Succinate dehydrogenase and Fumarate reductase cpmlexes	Succinate_dehydrogenase_flavoprotein_subunit_(EC_1.3.5.1)	Succinate dehydrogenase flavoprotein subunit (EC 1.3.5.1)	active	fig|1280.24396.peg.1211		Succinate dehydrogenase flavoprotein subunit (EC 1.3.5.1)
ENERGY	Respiration	Electron donating reactions	Succinate dehydrogenase and Fumarate reductase cpmlexes	Succinate_dehydrogenase_cytochrome_b558_subunit	Succinate dehydrogenase cytochrome b558 subunit	active	fig|1280.24396.peg.1212		Succinate dehydrogenase cytochrome b558 subunit
ENERGY	Respiration	Biogenesis of respiratory chain components	Biogenesis of cytochrome c oxidases	Heme_O_synthase,_protoheme_IX_farnesyltransferase,_COX10-CtaB	Heme O synthase, protoheme IX farnesyltransferase, COX10-CtaB	active	fig|1280.24396.peg.1242		Heme O synthase, protoheme IX farnesyltransferase, COX10-CtaB
ENERGY	Respiration	Biogenesis of respiratory chain components	Biogenesis of cytochrome c oxidases	Heme_A_synthase,_cytochrome_oxidase_biogenesis_protein_Cox15-CtaA	Heme A synthase, cytochrome oxidase biogenesis protein Cox15-CtaA	active	fig|1280.24396.peg.1243		Heme A synthase, cytochrome oxidase biogenesis protein Cox15-CtaA
ENERGY	Respiration	Biogenesis of respiratory chain components	Biogenesis of cytochrome c oxidases	Terminal_oxidase_biogenesis_protein_CtaM,_putative_heme_A,_heme_O_chaperone	Terminal oxidase biogenesis protein CtaM, putative heme A, heme O chaperone	active	fig|1280.24396.peg.1241		Terminal oxidase biogenesis protein CtaM, putative heme A, heme O chaperone
ENERGY	Respiration	Electron accepting reactions	Cytochrome d ubiquinol oxidase operon	Cytochrome_d_ubiquinol_oxidase_subunit_II_(EC_1.10.3.-)	Cytochrome d ubiquinol oxidase subunit II (EC 1.10.3.-)	active	fig|1280.24396.peg.1271		Cytochrome d ubiquinol oxidase subunit II (EC 1.10.3.-)
ENERGY	Respiration	Electron accepting reactions	Cytochrome d ubiquinol oxidase operon	Cytochrome_d_ubiquinol_oxidase_subunit_I_(EC_1.10.3.-)	Cytochrome d ubiquinol oxidase subunit I (EC 1.10.3.-)	active	fig|1280.24396.peg.1272		Cytochrome d ubiquinol oxidase subunit I (EC 1.10.3.-)
ENERGY	Respiration	Electron accepting reactions	Cytochrome d ubiquinol oxidase operon	Cytochrome_d_ubiquinol_oxidase_subunit_I_(EC_1.10.3.-)	Cytochrome d ubiquinol oxidase subunit I (EC 1.10.3.-)	active	fig|1280.24396.peg.1273		Cytochrome d ubiquinol oxidase subunit I (EC 1.10.3.-)
PROTEIN PROCESSING	Protein Synthesis	Aminoacyl-tRNA-synthetases	tRNA aminoacylation, Trp	Tryptophanyl-tRNA_synthetase_(EC_6.1.1.2)	Tryptophanyl-tRNA synthetase (EC 6.1.1.2)	active	fig|1280.24396.peg.1361		Tryptophanyl-tRNA synthetase (EC 6.1.1.2)
DNA PROCESSING	DNA Processing	DNA repair	ATP-dependent Nuclease	ATP-dependent_helicase/nuclease_AddAB,_subunit_B	ATP-dependent helicase/nuclease AddAB, subunit B	active	fig|1280.24396.peg.1390		ATP-dependent helicase/nuclease AddAB, subunit B
DNA PROCESSING	DNA Processing	DNA repair	ATP-dependent Nuclease	ATP-dependent_helicase/nuclease_AddAB,_subunit_A	ATP-dependent helicase/nuclease AddAB, subunit A	active	fig|1280.24396.peg.1389		ATP-dependent helicase/nuclease AddAB, subunit A
CELLULAR PROCESSES	Cell Cycle, Cell Division and Death	Programmed Cell Death and Toxin-antitoxin Systems	YoeB-YefM toxin-antitoxin system	YefM_protein_(antitoxin_to_YoeB)	YefM protein (antitoxin to YoeB)	likely	fig|1280.24396.peg.1495		YefM protein (antitoxin to YoeB)
CELLULAR PROCESSES	Cell Cycle, Cell Division and Death	Programmed Cell Death and Toxin-antitoxin Systems	YoeB-YefM toxin-antitoxin system	YefM_protein_(antitoxin_to_YoeB)	YefM protein (antitoxin to YoeB)	likely	fig|1280.24396.peg.1544		YefM protein (antitoxin to YoeB)
CELLULAR PROCESSES	Cell Cycle, Cell Division and Death	Programmed Cell Death and Toxin-antitoxin Systems	YoeB-YefM toxin-antitoxin system	mRNA_interferase_RelE	mRNA interferase RelE	likely	fig|1280.24396.peg.1496		mRNA interferase RelE
MEMBRANE TRANSPORT	Membrane Transport	Cation transporters	Magnesium transport	Magnesium_and_cobalt_transport_protein_CorA	Magnesium and cobalt transport protein CorA	active	fig|1280.24396.peg.1575		Magnesium and cobalt transport protein CorA
MEMBRANE TRANSPORT	Membrane Transport	Cation transporters	Magnesium transport	Mg/Co/Ni_transporter_MgtE,_CBS_domain-containing	Mg/Co/Ni transporter MgtE, CBS domain-containing	active	fig|1280.24396.peg.1349		Mg/Co/Ni transporter MgtE, CBS domain-containing
MEMBRANE TRANSPORT	Membrane Transport	Cation transporters	Magnesium transport	Magnesium_and_cobalt_transport_protein_CorA	Magnesium and cobalt transport protein CorA	active	fig|1280.24396.peg.1608		Magnesium and cobalt transport protein CorA
STRESS RESPONSE, DEFENSE, VIRULENCE	Stress Response, Defense and Virulence	Resistance to antibiotics and toxic compounds	Teicoplanin resistance in Staphylococci	Teicoplanin-resistance_associated_HTH-type_transcriptional_regulator_TcaR	Teicoplanin-resistance associated HTH-type transcriptional regulator TcaR	active	fig|1280.24396.peg.1596		Teicoplanin-resistance associated HTH-type transcriptional regulator TcaR
STRESS RESPONSE, DEFENSE, VIRULENCE	Stress Response, Defense and Virulence	Resistance to antibiotics and toxic compounds	Teicoplanin resistance in Staphylococci	Teicoplanin_resistance_transporter,_TcaB_family_=>_TcaB2	Teicoplanin resistance transporter, TcaB family => TcaB2	active	fig|1280.24396.peg.1518		Teicoplanin resistance transporter, TcaB family => TcaB2
STRESS RESPONSE, DEFENSE, VIRULENCE	Stress Response, Defense and Virulence	Resistance to antibiotics and toxic compounds	Teicoplanin resistance in Staphylococci	Membrane_protein_TcaA_associated_with_Teicoplanin_resistance	Membrane protein TcaA associated with Teicoplanin resistance	active	fig|1280.24396.peg.1597		Membrane protein TcaA associated with Teicoplanin resistance
STRESS RESPONSE, DEFENSE, VIRULENCE	Stress Response, Defense and Virulence	Resistance to antibiotics and toxic compounds	Teicoplanin resistance in Staphylococci	Teicoplanin_resistance_transporter,_TcaB_family_=>_TcaB	Teicoplanin resistance transporter, TcaB family => TcaB	active	fig|1280.24396.peg.1598		Teicoplanin resistance transporter, TcaB family => TcaB
STRESS RESPONSE, DEFENSE, VIRULENCE	Stress Response, Defense and Virulence	Resistance to antibiotics and toxic compounds	Teicoplanin resistance in Staphylococci	Teicoplanin_resistance_transporter,_TcaB_family_=>_TcaB	Teicoplanin resistance transporter, TcaB family => TcaB	active	fig|1280.24396.peg.1599		Teicoplanin resistance transporter, TcaB family => TcaB
PROTEIN PROCESSING	Protein Synthesis	Translation	Trans-translation by stalled ribosomes	tmRNA-binding_protein_SmpB	tmRNA-binding protein SmpB	active	fig|1280.24396.peg.1824		tmRNA-binding protein SmpB
PROTEIN PROCESSING	Protein Synthesis	Ribosome biogenesis	Ribosome activity modulation	Ribosome_hibernation_promoting_factor_Hpf	Ribosome hibernation promoting factor Hpf	active	fig|1280.24396.peg.1854		Ribosome hibernation promoting factor Hpf
PROTEIN PROCESSING	Protein Synthesis	Aminoacyl-tRNA-synthetases	tRNA aminoacylation, Pro	Cys-tRNA(Pro)_deacylase_YbaK	Cys-tRNA(Pro) deacylase YbaK	active	fig|1280.24396.peg.1909		Cys-tRNA(Pro) deacylase YbaK
PROTEIN PROCESSING	Protein Synthesis	Aminoacyl-tRNA-synthetases	tRNA aminoacylation, Pro	Prolyl-tRNA_synthetase_(EC_6.1.1.15),_bacterial_type	Prolyl-tRNA synthetase (EC 6.1.1.15), bacterial type	active	fig|1280.24396.peg.1034		Prolyl-tRNA synthetase (EC 6.1.1.15), bacterial type
CELL ENVELOPE	Cell Envelope, Capsule and Slime layer	Peptidoglycan (Bacteria) or other polymers (Archaea)	Undecaprenyl-diphosphatases	Undecaprenyl-diphosphatase_(EC_3.6.1.27)	Undecaprenyl-diphosphatase (EC 3.6.1.27)	active	fig|1280.24396.peg.1923		Undecaprenyl-diphosphatase (EC 3.6.1.27)
METABOLISM	Carbohydrates	C-1 compound metabolism	Formaldehyde assimilation: Ribulose monophosphate pathway	6-phospho-3-hexuloisomerase_(EC_5.3.1.27)	6-phospho-3-hexuloisomerase (EC 5.3.1.27)	active	fig|1280.24396.peg.2019		6-phospho-3-hexuloisomerase (EC 5.3.1.27)
METABOLISM	Carbohydrates	C-1 compound metabolism	Formaldehyde assimilation: Ribulose monophosphate pathway	D-arabino-3-hexulose_6-phosphate_formaldehyde-lyase_(EC_4.1.2.43)	D-arabino-3-hexulose 6-phosphate formaldehyde-lyase (EC 4.1.2.43)	active	fig|1280.24396.peg.2020		D-arabino-3-hexulose 6-phosphate formaldehyde-lyase (EC 4.1.2.43)
STRESS RESPONSE, DEFENSE, VIRULENCE	Stress Response, Defense and Virulence	Resistance to antibiotics and toxic compounds	Antibiotic targets in transcription	DNA-directed_RNA_polymerase_beta'_subunit_(EC_2.7.7.6)	DNA-directed RNA polymerase beta' subunit (EC 2.7.7.6)	active	fig|1280.24396.peg.2049		DNA-directed RNA polymerase beta' subunit (EC 2.7.7.6)
STRESS RESPONSE, DEFENSE, VIRULENCE	Stress Response, Defense and Virulence	Resistance to antibiotics and toxic compounds	Antibiotic targets in transcription	DNA-directed_RNA_polymerase_beta_subunit_(EC_2.7.7.6)	DNA-directed RNA polymerase beta subunit (EC 2.7.7.6)	active	fig|1280.24396.peg.2050		DNA-directed RNA polymerase beta subunit (EC 2.7.7.6)
STRESS RESPONSE, DEFENSE, VIRULENCE	Stress Response, Defense and Virulence	Resistance to antibiotics and toxic compounds	Antibiotic targets in transcription	Transcription_termination_factor_Rho	Transcription termination factor Rho	active	fig|1280.24396.peg.2228		Transcription termination factor Rho
PROTEIN PROCESSING	Protein Synthesis	Aminoacyl-tRNA-synthetases	tRNA aminoacylation, Cys	Cysteinyl-tRNA_synthetase_(EC_6.1.1.16)	Cysteinyl-tRNA synthetase (EC 6.1.1.16)	active	fig|1280.24396.peg.2063		Cysteinyl-tRNA synthetase (EC 6.1.1.16)
PROTEIN PROCESSING	Protein Fate (folding, modification, targeting, degradation)	Protein folding	Peptidyl-prolyl cis-trans isomerase	Foldase_protein_PrsA_precursor_(EC_5.2.1.8)	Foldase protein PrsA precursor (EC 5.2.1.8)	active	fig|1280.24396.peg.2094		Foldase protein PrsA precursor (EC 5.2.1.8) @ Foldase clustered with pyrimidine conversion
ENERGY	Energy and Precursor Metabolites Generation	Fermentation	Acetolactate synthase subunits	Acetolactate_synthase_large_subunit_(EC_2.2.1.6)	Acetolactate synthase large subunit (EC 2.2.1.6)	active	fig|1280.24396.peg.2330		Acetolactate synthase large subunit (EC 2.2.1.6)
ENERGY	Energy and Precursor Metabolites Generation	Fermentation	Acetolactate synthase subunits	Acetolactate_synthase_small_subunit_(EC_2.2.1.6)	Acetolactate synthase small subunit (EC 2.2.1.6)	active	fig|1280.24396.peg.2331		Acetolactate synthase small subunit (EC 2.2.1.6)
DNA PROCESSING	DNA Processing	DNA repair	RecA and RecX	Regulatory_protein_RecX	Regulatory protein RecX	active	fig|1280.24396.peg.2449		Regulatory protein RecX
DNA PROCESSING	DNA Processing	DNA repair	RecA and RecX	RecA_protein	RecA protein	active	fig|1280.24396.peg.1012		RecA protein
CELLULAR PROCESSES	Cell Cycle, Cell Division and Death	Programmed Cell Death and Toxin-antitoxin Systems	Nucleoside triphosphate pyrophosphohydrolase MazG	Nucleoside_triphosphate_pyrophosphohydrolase_MazG_(EC_3.6.1.8)	Nucleoside triphosphate pyrophosphohydrolase MazG (EC 3.6.1.8)	active	fig|1280.24396.peg.2475		possible tetrapyrrole methyltransferase domain / Nucleoside triphosphate pyrophosphohydrolase MazG (EC 3.6.1.8)
CELLULAR PROCESSES	Cell Cycle, Cell Division and Death	Programmed Cell Death and Toxin-antitoxin Systems	MazEF toxin-antitoxing (programmed cell death) system	Programmed_cell_death_antitoxin_YdcD	Programmed cell death antitoxin YdcD	active	fig|1280.24396.peg.2543		Programmed cell death antitoxin YdcD
CELLULAR PROCESSES	Cell Cycle, Cell Division and Death	Programmed Cell Death and Toxin-antitoxin Systems	MazEF toxin-antitoxing (programmed cell death) system	Programmed_cell_death_toxin_YdcE	Programmed cell death toxin YdcE	active	fig|1280.24396.peg.2542		Programmed cell death toxin YdcE
METABOLISM	Carbohydrates	CO2 fixation	Methylenetetrahydrofolate reductase	5,10-methylenetetrahydrofolate_reductase_(EC_1.5.1.20)	5,10-methylenetetrahydrofolate reductase (EC 1.5.1.20)	active	fig|1280.24396.peg.33		5,10-methylenetetrahydrofolate reductase (EC 1.5.1.20) / Homolog of homocysteine-binding domain
MEMBRANE TRANSPORT	Membrane Transport	Protein secretion system, Type VII	ESAT-6 proteins secretion system in Mycobacteria (locus ESX-1)	6_kDa_early_secretory_antigenic_target_ESAT-6_(EsxA)	6 kDa early secretory antigenic target ESAT-6 (EsxA)	likely	fig|1280.24396.peg.101		6 kDa early secretory antigenic target ESAT-6 (EsxA)
STRESS RESPONSE, DEFENSE, VIRULENCE	Stress Response, Defense and Virulence	Stress Response	Repair of Iron Centers	Repair_of_Iron_Centers_di-iron_protein	Repair of Iron Centers di-iron protein	active	fig|1280.24396.peg.124		Repair of Iron Centers di-iron protein
MEMBRANE TRANSPORT	Membrane Transport	Uni- Sym- and Antiporters	NhaA, NhaD and Sodium-dependent phosphate transporters	Sodium-dependent_phosphate_transporter	Sodium-dependent phosphate transporter	active	fig|1280.24396.peg.275		Sodium-dependent phosphate transporter
PROTEIN PROCESSING	Protein Synthesis	Aminoacyl-tRNA-synthetases	tRNA aminoacylation, Thr	Threonyl-tRNA_synthetase_(EC_6.1.1.3)	Threonyl-tRNA synthetase (EC 6.1.1.3)	active	fig|1280.24396.peg.614		Threonyl-tRNA synthetase (EC 6.1.1.3)
PROTEIN PROCESSING	Protein Synthesis	Aminoacyl-tRNA-synthetases	tRNA aminoacylation, Val	Valyl-tRNA_synthetase_(EC_6.1.1.9)	Valyl-tRNA synthetase (EC 6.1.1.9)	active	fig|1280.24396.peg.632		Valyl-tRNA synthetase (EC 6.1.1.9)
METABOLISM	Metabolite damage and its repair or mitigation		D-tyrosyl-tRNA(Tyr) deacylase	D-aminoacyl-tRNA_deacylase_(EC_3.1.1.96)	D-aminoacyl-tRNA deacylase (EC 3.1.1.96)	active	fig|1280.24396.peg.655		D-aminoacyl-tRNA deacylase (EC 3.1.1.96)
RNA PROCESSING	RNA Processing	RNA processing and modification	Methylthiotransferases	tRNA_t(6)A37-methylthiotransferase_(EC_2.8.4.5)	tRNA t(6)A37-methylthiotransferase (EC 2.8.4.5)	active	fig|1280.24396.peg.713		tRNA t(6)A37-methylthiotransferase (EC 2.8.4.5)
RNA PROCESSING	RNA Processing	RNA processing and modification	Methylthiotransferases	tRNA-i(6)A37_methylthiotransferase_(EC_2.8.4.3)	tRNA-i(6)A37 methylthiotransferase (EC 2.8.4.3)	active	fig|1280.24396.peg.1005		tRNA-i(6)A37 methylthiotransferase (EC 2.8.4.3)
RNA PROCESSING	RNA Processing	RNA processing and modification	ATP-dependent RNA helicases, bacterial	DEAD-box_ATP-dependent_RNA_helicase_CshB_(EC_3.6.4.13)	DEAD-box ATP-dependent RNA helicase CshB (EC 3.6.4.13)	active	fig|1280.24396.peg.731		DEAD-box ATP-dependent RNA helicase CshB (EC 3.6.4.13)
RNA PROCESSING	RNA Processing	RNA processing and modification	ATP-dependent RNA helicases, bacterial	DEAD-box_ATP-dependent_RNA_helicase_DeaD_(=_CshA)_(EC_3.6.4.13)	DEAD-box ATP-dependent RNA helicase DeaD (= CshA) (EC 3.6.4.13)	active	fig|1280.24396.peg.2555		DEAD-box ATP-dependent RNA helicase DeaD (= CshA) (EC 3.6.4.13)
METABOLISM	Fatty Acids, Lipids, and Isoprenoids	Phospholipids	Lipid orphans	L-O-lysylphosphatidylglycerol_synthase_(EC_2.3.2.3)	L-O-lysylphosphatidylglycerol synthase (EC 2.3.2.3)	active	fig|1280.24396.peg.931		L-O-lysylphosphatidylglycerol synthase (EC 2.3.2.3)
STRESS RESPONSE, DEFENSE, VIRULENCE	Stress Response, Defense and Virulence	Stress Response: Osmotic stress	Osmoregulation	Glycerol_uptake_facilitator_protein	Glycerol uptake facilitator protein	active	fig|1280.24396.peg.998		Glycerol uptake facilitator protein
STRESS RESPONSE, DEFENSE, VIRULENCE	Stress Response, Defense and Virulence	Resistance to antibiotics and toxic compounds	Mupirocin resistance	Isoleucyl-tRNA_synthetase_(EC_6.1.1.5)	Isoleucyl-tRNA synthetase (EC 6.1.1.5)	likely	fig|1280.24396.peg.1163		Isoleucyl-tRNA synthetase (EC 6.1.1.5)
MEMBRANE TRANSPORT	Membrane Transport	Cation transporters	Trk and Ktr potassium uptake systems	KtrCD_potassium_uptake_system,_peripheral_membrane_component_KtrC	KtrCD potassium uptake system, peripheral membrane component KtrC	active	fig|1280.24396.peg.1270		KtrCD potassium uptake system, peripheral membrane component KtrC
MEMBRANE TRANSPORT	Membrane Transport	Cation transporters	Trk and Ktr potassium uptake systems	KtrCD_potassium_uptake_system,_integral_membrane_component_KtrD	KtrCD potassium uptake system, integral membrane component KtrD	active	fig|1280.24396.peg.1333		KtrCD potassium uptake system, integral membrane component KtrD
MEMBRANE TRANSPORT	Membrane Transport	Cation transporters	Trk and Ktr potassium uptake systems	KtrAB_potassium_uptake_system,_integral_membrane_component_KtrB	KtrAB potassium uptake system, integral membrane component KtrB	active	fig|1280.24396.peg.2301		KtrAB potassium uptake system, integral membrane component KtrB
CELLULAR PROCESSES	Cell Cycle, Cell Division and Death	Programmed Cell Death and Toxin-antitoxin Systems	Toxin-antitoxin replicon stabilization systems	mRNA_interferase_RelE	mRNA interferase RelE	likely	fig|1280.24396.peg.1496		mRNA interferase RelE
ENERGY	Respiration		Quinone oxidoreductase family	Acryloyl-CoA_reductase_AcuI/YhdH_(EC_1.3.1.84)	Acryloyl-CoA reductase AcuI/YhdH (EC 1.3.1.84)	active	fig|1280.24396.peg.1583		Acryloyl-CoA reductase AcuI/YhdH (EC 1.3.1.84)
MISCELLANEOUS	Miscellaneous		Nickel-requiring	Urease_alpha_subunit_(EC_3.5.1.5)	Urease alpha subunit (EC 3.5.1.5)	active	fig|1280.24396.peg.1667		Urease alpha subunit (EC 3.5.1.5)
DNA PROCESSING	DNA Processing	DNA repair	DNA repair, bacterial photolyase	Deoxyribodipyrimidine_photolyase_(EC_4.1.99.3)	Deoxyribodipyrimidine photolyase (EC 4.1.99.3)	active	fig|1280.24396.peg.1915		Deoxyribodipyrimidine photolyase (EC 4.1.99.3)
PROTEIN PROCESSING	Protein Synthesis	Aminoacyl-tRNA-synthetases	tRNA aminoacylation, Arg	Arginyl-tRNA_synthetase_(EC_6.1.1.19)	Arginyl-tRNA synthetase (EC 6.1.1.19)	active	fig|1280.24396.peg.1976		Arginyl-tRNA synthetase (EC 6.1.1.19)
STRESS RESPONSE, DEFENSE, VIRULENCE	Stress Response, Defense and Virulence	Resistance to antibiotics and toxic compounds	Antibiotic targets in cell wall biosynthesis	UDP-N-acetylglucosamine_1-carboxyvinyltransferase_(EC_2.5.1.7)	UDP-N-acetylglucosamine 1-carboxyvinyltransferase (EC 2.5.1.7)	active	fig|1280.24396.peg.2225		UDP-N-acetylglucosamine 1-carboxyvinyltransferase (EC 2.5.1.7)
STRESS RESPONSE, DEFENSE, VIRULENCE	Stress Response, Defense and Virulence	Resistance to antibiotics and toxic compounds	Antibiotic targets in cell wall biosynthesis	UDP-N-acetylglucosamine_1-carboxyvinyltransferase_(EC_2.5.1.7)	UDP-N-acetylglucosamine 1-carboxyvinyltransferase (EC 2.5.1.7)	active	fig|1280.24396.peg.2249		UDP-N-acetylglucosamine 1-carboxyvinyltransferase (EC 2.5.1.7)
STRESS RESPONSE, DEFENSE, VIRULENCE	Stress Response, Defense and Virulence	Resistance to antibiotics and toxic compounds	Antibiotic targets in cell wall biosynthesis	Alanine_racemase_(EC_5.1.1.1)	Alanine racemase (EC 5.1.1.1)	active	fig|1280.24396.peg.2544		Alanine racemase (EC 5.1.1.1)
STRESS RESPONSE, DEFENSE, VIRULENCE	Stress Response, Defense and Virulence	Resistance to antibiotics and toxic compounds	Antibiotic targets in cell wall biosynthesis	D-alanine--D-alanine_ligase_(EC_6.3.2.4)	D-alanine--D-alanine ligase (EC 6.3.2.4)	active	fig|1280.24396.peg.2557		D-alanine--D-alanine ligase (EC 6.3.2.4)
STRESS RESPONSE, DEFENSE, VIRULENCE	Stress Response, Defense and Virulence	Resistance to antibiotics and toxic compounds	Beta-lactamases Ambler class A	Class_A_beta-lactamase_(EC_3.5.2.6)_=>_BlaZ_family	Class A beta-lactamase (EC 3.5.2.6) => BlaZ family	active	fig|1280.24396.peg.2277		Class A beta-lactamase (EC 3.5.2.6) => BlaZ family
DNA PROCESSING	DNA Processing	DNA repair	DNA repair, bacterial UvrD and related helicases	ATP-dependent_DNA_helicase_UvrD/PcrA_(EC_3.6.4.12)	ATP-dependent DNA helicase UvrD/PcrA (EC 3.6.4.12)	active	fig|1280.24396.peg.2416		ATP-dependent DNA helicase UvrD/PcrA (EC 3.6.4.12)
PROTEIN PROCESSING	Protein Synthesis	Aminoacyl-tRNA-synthetases	tRNA aminoacylation, Met	Methionyl-tRNA_synthetase_(EC_6.1.1.10)	Methionyl-tRNA synthetase (EC 6.1.1.10)	active	fig|1280.24396.peg.2490		Methionyl-tRNA synthetase (EC 6.1.1.10)
