# Supplementary material for: Phenotypic Characterization and Whole Genome Analysis of a Strong Biofilm-Forming Staphylococcus aureus Strain Associated With Subclinical Bovine Mastitis in Colombia
Source: Front Vet Sci. 2020 Sep 4;7:530. doi: 10.3389/fvets.2020.00530 (PMC7500091; doi:10.3389/fvets.2020.00530)
Supplement: Supplementary file 3 [file Table_3.XLSX]

## Sheet: Sa1FB
PATRIC ID	orthomcl_group_id	most_similar_orthomcl_protein_id	evalue_mantissa	evalue_exponent	percent_identity	percent_match
fig|1280.24396.peg.128|	OG5_129829	saur|NP_370779	7	-136	100.00	100
fig|1280.24396.peg.107|	OG5_168769	saur|NP_370800	9	-173	99.37	100
fig|1280.24396.peg.178|	NO_GROUP	saur|NP_370732	0	-181	99.48	97.1
fig|1280.24396.peg.170|	OG5_130278	saur|NP_370740	2	-155	100.00	100
fig|1280.24396.peg.125|	OG5_129537	saur|NP_370782	0	-181	99.48	100
fig|1280.24396.peg.110|	OG5_187962	saur|NP_370798	0	-181	99.13	100
fig|1280.24396.peg.112|	OG5_132474	saur|NP_370795	0	-181	99.40	100
fig|1280.24396.peg.11|	OG5_149638	saur|NP_370904	0	-181	99.80	100
fig|1280.24396.peg.181|	OG5_134183	saur|NP_370729	0	-181	99.43	100
fig|1280.24396.peg.129|	NO_GROUP	saur|NP_370778	0	-181	98.71	100
fig|1280.24396.peg.18|	OG5_179948	saur|NP_370896	3	-94	99.47	100
fig|1280.24396.peg.113|	NO_GROUP	saur|NP_370794	5	-143	99.27	93.2
fig|1280.24396.peg.115|	OG5_127229	saur|NP_370792	3	-173	99.34	100
fig|1280.24396.peg.126|	OG5_173569	saur|NP_370781	0	-181	100.00	100
fig|1280.24396.peg.131|	OG5_156096	saur|NP_370776	0	-181	98.83	100
fig|1280.24396.peg.120|	OG5_131788	saur|NP_370787	5	-110	100.00	90.6
fig|1280.24396.peg.116|	OG5_132295	saur|NP_370791	7	-146	98.02	99.6
fig|1280.24396.peg.19|	OG5_164892	saur|NP_370895	3	-54	99.18	100
fig|1280.24396.peg.196|	OG5_128464	saur|NP_370708	2	-98	98.87	100
fig|1280.24396.peg.130|	OG5_173569	saur|NP_370777	0	-181	99.82	100
fig|1280.24396.peg.137|	OG5_157800	saur|NP_370771	0	-181	99.28	100
fig|1280.24396.peg.127|	OG5_156096	saur|NP_370780	0	-181	99.71	100
fig|1280.24396.peg.117|	OG5_126690	saur|NP_370790	0	-181	99.37	100
fig|1280.24396.peg.184|	OG5_135105	saur|NP_370719	3	-169	99.30	100
fig|1280.24396.peg.198|	OG5_130203	saur|NP_370707	0	-181	98.62	100
fig|1280.24396.peg.135|	NO_GROUP	saur|NP_370773	2	-20	100.00	100
fig|1280.24396.peg.139|	OG5_151341	saur|NP_370769	3	-74	100.00	100
fig|1280.24396.peg.142|	OG5_164943	saur|NP_370766	0	-181	94.70	100
fig|1280.24396.peg.118|	NO_GROUP	saur|NP_370789	2	-138	98.86	100
fig|1280.24396.peg.210|	NO_GROUP	saur|NP_370695	1	-95	100.00	100
fig|1280.24396.peg.144|	OG5_126911	saur|NP_370765	0	-181	100.00	100
fig|1280.24396.peg.141|	OG5_127001	saur|NP_370767	1	-173	100.00	100
fig|1280.24396.peg.151|	OG5_127302	saur|NP_370759	0	-181	99.62	100
fig|1280.24396.peg.124|	OG5_145085	saur|NP_370783	2	-127	98.66	100
fig|1280.24396.peg.186|	OG5_133539	saur|NP_370717	6	-170	100.00	100
fig|1280.24396.peg.212|	OG5_127157	saur|NP_370692	1	-164	99.69	100
fig|1280.24396.peg.145|	OG5_130710	saur|NP_370764	0	-181	98.43	100
fig|1280.24396.peg.147|	OG5_141713	saur|NP_370762	1	-63	100.00	100
fig|1280.24396.peg.154|	OG5_149331	saur|NP_370756	0	-181	99.07	100
fig|1280.24396.peg.133|	OG5_126928	saur|NP_370774	8	-18	100.00	100
fig|1280.24396.peg.189|	OG5_153501	saur|NP_370714	0	-181	98.86	100
fig|1280.24396.peg.211|	NO_GROUP	saur|NP_370694	1	-30	100.00	100
fig|1280.24396.peg.146|	NO_GROUP	saur|NP_370763	2	-23	100.00	100
fig|1280.24396.peg.157|	OG5_206111	saur|NP_370753	1	-57	97.37	100
fig|1280.24396.peg.150|	OG5_197670	saur|NP_370760	0	-181	100.00	100
fig|1280.24396.peg.194|	OG5_126982	saur|NP_370709	0	-181	99.24	100
fig|1280.24396.peg.251|	OG5_127105	saur|NP_370654	0	-181	98.20	100
fig|1280.24396.peg.228|	OG5_133045	saur|NP_370677	0	-181	100.00	100
fig|1280.24396.peg.159|	OG5_132739	saur|NP_370751	2	-146	100.00	100
fig|1280.24396.peg.156|	OG5_179453	saur|NP_370754	0	-181	78.88	100
fig|1280.24396.peg.153|	OG5_129299	saur|NP_370757	0	-181	99.50	100
fig|1280.24396.peg.255|	OG5_141116	saur|NP_370650	1	-147	100.00	100
fig|1280.24396.peg.111|	OG5_174031	saur|NP_372309	2	-14	84.09	62.9
fig|1280.24396.peg.121|	OG5_137101	saur|NP_370786	4	-76	100.00	100
fig|1280.24396.peg.134|	OG5_126928	saur|NP_370774	2	-162	99.66	100
fig|1280.24396.peg.136|	OG5_126928	saur|NP_370772	0	-181	99.43	100
fig|1280.24396.peg.102|	OG5_142990	saur|NP_370805	4	-158	98.59	95.3
fig|1280.24396.peg.108|	OG5_139593	saur|NP_370799	1	-109	99.48	100
fig|1280.24396.peg.105|	NO_GROUP	saur|NP_370802	3	-140	99.02	100
fig|1280.24396.peg.109|	OG5_139593	saur|NP_370799	2	-62	98.28	93.5
fig|1280.24396.peg.1|	OG5_127152	saur|NP_370915	0	-181	93.18	100
fig|1280.24396.peg.101|	OG5_191453	saur|NP_370806	1	-48	100.00	100
fig|1280.24396.peg.14|	NO_GROUP	saur|NP_370901	3	-55	96.85	100
fig|1280.24396.peg.103|	OG5_152508	saur|NP_370804	0	-181	99.38	95.9
fig|1280.24396.peg.15|	OG5_126873	saur|NP_370900	1	-110	99.48	100
fig|1280.24396.peg.9|	OG5_137372	saur|NP_370906	2	-145	99.20	100
fig|1280.24396.peg.2|	OG5_126887	saur|NP_370914	0	-181	99.80	100
fig|1280.24396.peg.173|	OG5_128894	saur|NP_370737	0	-181	99.73	100
fig|1280.24396.peg.234|	OG5_171693	saur|NP_370671	0	-181	99.74	100
fig|1280.24396.peg.20|	OG5_149192	saur|NP_370894	3	-98	96.06	100
fig|1280.24396.peg.208|	OG5_136081	saur|NP_370697	3	-173	99.38	100.3
fig|1280.24396.peg.161|	OG5_134302	saur|NP_370749	0	-181	99.35	96
fig|1280.24396.peg.193|	OG5_136671	saur|NP_370710	0	-181	100.00	100
fig|1280.24396.peg.152|	OG5_126609	saur|NP_370758	0	-181	99.60	100
fig|1280.24396.peg.192|	OG5_131266	saur|NP_370711	6	-91	98.79	100
fig|1280.24396.peg.236|	OG5_138465	saur|NP_370669	0	-181	97.85	100
fig|1280.24396.peg.260|	OG5_131052	saur|NP_370646	4	-148	99.61	100
fig|1280.24396.peg.215|	OG5_178738	saur|NP_370689	2	-57	99.07	100
fig|1280.24396.peg.162|	OG5_150491	saur|NP_370748	0	-181	99.42	100
fig|1280.24396.peg.201|	OG5_129301	saur|NP_370704	1	-124	100.00	100
fig|1280.24396.peg.13|	OG5_213881	saur|NP_370902	1	-114	99.52	100
fig|1280.24396.peg.245|	OG5_130516	saur|NP_370660	6	-128	100.00	100
fig|1280.24396.peg.265|	OG5_128502	saur|NP_370641	0	-181	99.40	100
fig|1280.24396.peg.216|	OG5_131791	saur|NP_370688	0	-181	99.48	100
fig|1280.24396.peg.229|	OG5_133045	saur|NP_370676	0	-181	99.34	100
fig|1280.24396.peg.164|	OG5_168138	saur|NP_370745	5	-130	100.00	100
fig|1280.24396.peg.22|	OG5_213805	saur|NP_370892	0	-181	99.38	100
fig|1280.24396.peg.155|	OG5_128333	saur|NP_370755	0	-181	99.24	100
fig|1280.24396.peg.266|	OG5_160674	saur|NP_370640	0	-181	100.00	100
fig|1280.24396.peg.28|	OG5_160567	saur|NP_370886	1	-30	97.01	100
fig|1280.24396.peg.165|	OG5_179442	saur|NP_370744	1	-87	100.00	100
fig|1280.24396.peg.217|	OG5_126979	saur|NP_370687	0	-181	91.67	100
fig|1280.24396.peg.203|	OG5_135245	saur|NP_370702	0	-181	99.76	100
fig|1280.24396.peg.158|	OG5_131277	saur|NP_370752	0	-181	99.15	100
fig|1280.24396.peg.273|	NO_GROUP	saur|NP_370633	2	-72	98.73	100
fig|1280.24396.peg.238|	OG5_143155	saur|NP_370667	8	-160	99.69	100
fig|1280.24396.peg.167|	OG5_213729	saur|NP_370743	0	-181	99.38	100
fig|1280.24396.peg.206|	NO_GROUP	saur|NP_370699	0	-181	100.00	100
fig|1280.24396.peg.25|	OG5_131749	saur|NP_370889	1	-49	100.00	100
fig|1280.24396.peg.160|	OG5_135334	saur|NP_370750	0	-181	100.00	100
fig|1280.24396.peg.239|	OG5_137711	saur|NP_370666	1	-147	100.00	100
fig|1280.24396.peg.168|	OG5_128146	saur|NP_370742	0	-181	99.13	100
fig|1280.24396.peg.205|	OG5_214080	saur|NP_370700	5	-62	99.14	100
fig|1280.24396.peg.219|	OG5_131790	saur|NP_370685	5	-104	100.00	100
fig|1280.24396.peg.163|	OG5_152525	saur|NP_370747	8	-145	99.60	100
fig|1280.24396.peg.242|	OG5_139583	saur|NP_370663	0	-181	99.74	100
fig|1280.24396.peg.171|	OG5_138789	saur|NP_370739	0	-181	100.00	100
fig|1280.24396.peg.214|	OG5_143166	saur|NP_370690	2	-55	99.21	100
fig|1280.24396.peg.226|	OG5_131791	saur|NP_370679	0	-181	99.73	100
fig|1280.24396.peg.169|	OG5_128107	saur|NP_370741	0	-181	98.88	100
fig|1280.24396.peg.243|	OG5_127821	saur|NP_370662	6	-115	100.00	100
fig|1280.24396.peg.174|	OG5_168769	saur|NP_370736	2	-96	98.96	100
fig|1280.24396.peg.218|	OG5_146519	saur|NP_370686	6	-173	98.98	100
fig|1280.24396.peg.232|	OG5_160541	saur|NP_370673	2	-109	98.65	100
fig|1280.24396.peg.16|	OG5_135842	saur|NP_370898	2	-26	100.00	100
fig|1280.24396.peg.17|	NO_GROUP	saur|NP_370897	1	-44	100.00	100
fig|1280.24396.peg.222|	OG5_160454	saur|NP_370682	2	-178	100.00	100
fig|1280.24396.peg.233|	OG5_127140	saur|NP_370672	0	-181	99.77	100
fig|1280.24396.peg.244|	OG5_169973	saur|NP_370661	0	-181	99.11	100
fig|1280.24396.peg.30|	OG5_132436	saur|NP_370884	3	-158	98.92	100
fig|1280.24396.peg.29|	OG5_127655	saur|NP_370885	2	-125	96.93	100
fig|1280.24396.peg.172|	OG5_138792	saur|NP_370738	0	-181	99.76	100
fig|1280.24396.peg.249|	OG5_171127	saur|NP_370656	0	-181	93.70	100
fig|1280.24396.peg.26|	NO_GROUP	saur|NP_370888	1	-29	98.41	100
fig|1280.24396.peg.223|	OG5_155547	saur|NP_370681	2	-92	100.00	100
fig|1280.24396.peg.175|	OG5_136235	saur|NP_370735	1	-118	99.04	100
fig|1280.24396.peg.122|	OG5_135103	saur|NP_370785	8	-128	99.59	100
fig|1280.24396.peg.179|	OG5_127607	saur|NP_370731	0	-181	99.22	100
fig|1280.24396.peg.177|	OG5_127021	saur|NP_370733	0	-181	98.65	100
fig|1280.24396.peg.183|	OG5_135105	saur|NP_370719	0	-181	99.68	100
fig|1280.24396.peg.176|	OG5_137196	saur|NP_370734	2	-135	98.44	100
fig|1280.24396.peg.253|	OG5_127492	saur|NP_370652	1	-177	100.00	100
fig|1280.24396.peg.246|	OG5_196867	saur|NP_370659	5	-145	99.19	100
fig|1280.24396.peg.237|	OG5_213872	saur|NP_370668	0	-181	98.83	100
fig|1280.24396.peg.269|	OG5_128191	saur|NP_370637	2	-152	99.67	98
fig|1280.24396.peg.180|	OG5_128014	saur|NP_370730	0	-181	100.00	98.9
fig|1280.24396.peg.241|	OG5_136945	saur|NP_370664	9	-120	99.63	100
fig|1280.24396.peg.259|	OG5_168700	saur|NP_370647	0	-181	99.50	100
fig|1280.24396.peg.261|	OG5_141720	saur|NP_370645	0	-181	99.66	100
fig|1280.24396.peg.187|	OG5_156267	saur|NP_370716	0	-181	99.59	100
fig|1280.24396.peg.195|	OG5_128464	saur|NP_370708	8	-94	100.00	99.4
fig|1280.24396.peg.188|	OG5_132579	saur|NP_370715	9	-172	99.66	100
fig|1280.24396.peg.250|	OG5_196868	saur|NP_370655	0	-181	99.51	100
fig|1280.24396.peg.190|	OG5_135458	saur|NP_370713	0	-181	98.24	100
fig|1280.24396.peg.191|	OG5_129158	saur|NP_370712	0	-181	99.63	100
fig|1280.24396.peg.200|	OG5_180896	saur|NP_370705	2	-91	99.39	100
fig|1280.24396.peg.31|	OG5_126775	saur|NP_370883	0	-181	100.00	100
fig|1280.24396.peg.224|	OG5_155547	saur|NP_370681	2	-55	95.45	100
fig|1280.24396.peg.270|	OG5_154835	saur|NP_370636	4	-141	100.00	100
fig|1280.24396.peg.264|	OG5_245496	saur|NP_370642	0	-181	99.14	100
fig|1280.24396.peg.240|	OG5_136945	saur|NP_370665	9	-124	89.47	100
fig|1280.24396.peg.263|	OG5_140046	saur|NP_370643	0	-181	99.52	100
fig|1280.24396.peg.267|	OG5_150482	saur|NP_370639	5	-172	99.70	100
fig|1280.24396.peg.271|	OG5_141394	saur|NP_370635	0	-181	86.92	100
fig|1280.24396.peg.197|	OG5_130203	saur|NP_370707	3	-18	95.45	69.8
fig|1280.24396.peg.207|	OG5_129908	saur|NP_370698	3	-104	100.00	100
fig|1280.24396.peg.209|	OG5_130079	saur|NP_370696	6	-141	98.78	100
fig|1280.24396.peg.199|	OG5_130618	saur|NP_370706	4	-143	99.21	100
fig|1280.24396.peg.24|	OG5_127389	saur|NP_370890	5	-66	99.40	100
fig|1280.24396.peg.202|	OG5_126718	saur|NP_370703	0	-181	99.79	100
fig|1280.24396.peg.220|	OG5_140162	saur|NP_370684	0	-181	98.99	100
fig|1280.24396.peg.213|	OG5_126638	saur|NP_370691	0	-181	100.00	100
fig|1280.24396.peg.23|	OG5_128626	saur|NP_370891	3	-33	100.00	85
fig|1280.24396.peg.221|	OG5_129166	saur|NP_370683	7	-150	100.00	100
fig|1280.24396.peg.227|	OG5_163341	saur|NP_370678	0	-181	99.19	100
fig|1280.24396.peg.225|	OG5_138547	saur|NP_370680	1	-117	100.00	100
fig|1280.24396.peg.230|	OG5_165284	saur|NP_370675	5	-148	100.00	100
fig|1280.24396.peg.235|	OG5_245537	saur|NP_370670	3	-142	98.82	100
fig|1280.24396.peg.104|	NO_GROUP	saur|NP_370803	0	-181	99.23	100
fig|1280.24396.peg.204|	OG5_131694	saur|NP_370701	0	-181	99.41	100
fig|1280.24396.peg.10|	OG5_126593	saur|NP_370905	7	-109	100.00	100
fig|1280.24396.peg.114|	OG5_147373	saur|NP_370793	2	-72	100.00	100
fig|1280.24396.peg.27|	OG5_126949	saur|NP_370887	0	-181	100.00	100
fig|1280.24396.peg.123|	OG5_137564	saur|NP_370784	0	-181	100.00	100
fig|1280.24396.peg.119|	OG5_153466	saur|NP_370788	2	-135	99.57	100
fig|1280.24396.peg.138|	OG5_166296	saur|NP_370770	2	-46	100.00	100
fig|1280.24396.peg.140|	OG5_204277	saur|NP_370768	0	-181	96.13	100
fig|1280.24396.peg.12|	NO_GROUP	saur|NP_370903	9	-28	96.83	100
fig|1280.24396.peg.247|	NO_GROUP	saur|NP_370658	2	-123	96.25	100
fig|1280.24396.peg.231|	OG5_133878	saur|NP_370674	1	-128	100.00	100
fig|1280.24396.peg.248|	OG5_126676	saur|NP_370657	3	-114	98.49	100
fig|1280.24396.peg.252|	OG5_131790	saur|NP_370653	3	-119	97.83	100
fig|1280.24396.peg.262|	OG5_171136	saur|NP_370644	0	-181	99.31	100
fig|1280.24396.peg.258|	NO_GROUP	saur|NP_370648	5	-150	99.61	100
fig|1280.24396.peg.272|	OG5_135102	saur|NP_370634	0	-181	99.25	100
fig|1280.24396.peg.274|	OG5_144565	saur|NP_370630	0	-181	97.29	100
fig|1280.24396.peg.268|	OG5_128191	saur|NP_370638	9	-133	99.09	100
fig|1280.24396.peg.106|	OG5_126568	saur|NP_370801	2	-126	100.00	100
fig|1280.24396.peg.132|	OG5_129829	saur|NP_370775	5	-127	100.00	100
fig|1280.24396.peg.148|	OG5_143161	saur|NP_370761	0	-181	99.39	100
fig|1280.24396.peg.256|	NO_GROUP	saur|NP_370649	2	-88	95.19	100
fig|1280.24396.peg.32|	OG5_126775	saur|NP_370882	0	-181	98.45	100
fig|1280.24396.peg.350|	OG5_136471	saur|NP_373218	2	-151	99.26	100
fig|1280.24396.peg.283|	OG5_137196	saur|NP_370624	1	-108	87.84	100
fig|1280.24396.peg.34|	OG5_128715	saur|NP_370880	0	-181	99.87	100
fig|1280.24396.peg.302|	OG5_147333	spne|NP_345139	4	-12	31.54	96.7
fig|1280.24396.peg.342|	OG5_145091	saur|NP_373226	0	-181	99.04	100
fig|1280.24396.peg.290|	OG5_150504	bant|YP_021460	9	-13	28.57	85.3
fig|1280.24396.peg.356|	OG5_129519	saur|NP_373213	0	-181	98.74	100
fig|1280.24396.peg.285|	OG5_137196	saur|NP_370622	3	-100	81.57	100
fig|1280.24396.peg.297|	OG5_140158	saur|NP_370610	0	-181	98.31	100.3
fig|1280.24396.peg.311|	OG5_191630	saur|NP_370544	0	-181	98.65	100
fig|1280.24396.peg.346|	OG5_136119	saur|NP_373222	4	-114	99.59	100
fig|1280.24396.peg.309|	OG5_140535	saur|NP_370546	9	-157	99.62	100
fig|1280.24396.peg.296|	OG5_127147	saur|NP_370611	0	-181	94.14	100
fig|1280.24396.peg.293|	OG5_193845	saur|NP_370615	1	-44	87.76	100
fig|1280.24396.peg.364|	NO_GROUP	saur|NP_373205	0	-181	99.47	100
fig|1280.24396.peg.299|	OG5_171112	saur|NP_370608	2	-86	99.60	100
fig|1280.24396.peg.305|	NO_GROUP	gsul|NP_951820	2	-174	39.45	99.6
fig|1280.24396.peg.312|	OG5_128582	saur|NP_370543	0	-181	100.00	100
fig|1280.24396.peg.352|	OG5_130800	saur|NP_373216	2	-48	97.30	99.1
fig|1280.24396.peg.316|	OG5_130699	saur|NP_370539	4	-58	100.00	100
fig|1280.24396.peg.298|	OG5_153448	saur|NP_370609	1	-40	98.84	100
fig|1280.24396.peg.300|	NO_GROUP	saur|NP_370607	6	-49	99.07	100
fig|1280.24396.peg.42|	OG5_236372	saur|NP_370872	2	-67	94.57	100
fig|1280.24396.peg.306|	OG5_133156	saur|NP_370548	7	-88	99.37	100
fig|1280.24396.peg.35|	OG5_130210	saur|NP_370879	3	-145	100.00	100
fig|1280.24396.peg.313|	OG5_131511	saur|NP_370542	8	-135	100.00	100
fig|1280.24396.peg.40|	NO_GROUP	saur|NP_370874	1	-26	97.87	53.4
fig|1280.24396.peg.317|	OG5_141280	saur|NP_370538	0	-181	99.54	100
fig|1280.24396.peg.310|	OG5_191629	saur|NP_370545	3	-133	95.80	100
fig|1280.24396.peg.319|	OG5_131823	saur|NP_370536	0	-181	99.38	100
fig|1280.24396.peg.314|	OG5_127011	saur|NP_370541	0	-181	99.77	100
fig|1280.24396.peg.318|	OG5_178767	saur|NP_370537	8	-120	97.39	100
fig|1280.24396.peg.338|	OG5_245578	saur|NP_373230	5	-69	99.24	100
fig|1280.24396.peg.372|	OG5_129302	saur|NP_373197	4	-144	98.81	100
fig|1280.24396.peg.308|	OG5_127246	saur|NP_370547	0	-181	94.56	100
fig|1280.24396.peg.393|	OG5_245576	saur|NP_373176	0	-181	97.68	100
fig|1280.24396.peg.321|	OG5_134251	saur|NP_370534	1	-109	98.70	100
fig|1280.24396.peg.315|	OG5_131890	saur|NP_370540	0	-181	94.42	100
fig|1280.24396.peg.320|	OG5_156775	saur|NP_370535	2	-42	99.08	100
fig|1280.24396.peg.357|	OG5_146242	saur|NP_373212	0	-181	98.46	100
fig|1280.24396.peg.354|	OG5_178719	saur|NP_373215	7	-70	97.96	99.5
fig|1280.24396.peg.373|	OG5_131046	saur|NP_373196	9	-121	98.57	100
fig|1280.24396.peg.322|	OG5_126677	saur|NP_370533	0	-181	99.77	100
fig|1280.24396.peg.403|	OG5_149684	saur|NP_373166	5	-175	100.00	100
fig|1280.24396.peg.327|	OG5_134856	saur|NP_370528	0	-181	100.00	100
fig|1280.24396.peg.340|	OG5_126866	saur|NP_373228	2	-30	100.00	100
fig|1280.24396.peg.39|	OG5_169938	saur|NP_370875	2	-156	97.50	100
fig|1280.24396.peg.36|	OG5_126757	saur|NP_370878	0	-181	99.24	100
fig|1280.24396.peg.355|	OG5_128512	saur|NP_373214	8	-116	95.75	100
fig|1280.24396.peg.334|	OG5_127775	saur|NP_373235	0	-181	99.52	100
fig|1280.24396.peg.408|	OG5_138799	saur|NP_373161	0	-181	99.41	100
fig|1280.24396.peg.331|	OG5_129150	saur|NP_373238	9	-8	100.00	60
fig|1280.24396.peg.343|	OG5_126906	saur|NP_373225	2	-138	100.00	100
fig|1280.24396.peg.360|	OG5_171153	saur|NP_373209	9	-90	99.46	100
fig|1280.24396.peg.323|	OG5_128666	saur|NP_370532	0	-181	99.01	100
fig|1280.24396.peg.381|	OG5_160541	saur|NP_373188	6	-94	99.09	100
fig|1280.24396.peg.375|	OG5_136629	saur|NP_373195	0	-181	98.68	100
fig|1280.24396.peg.339|	OG5_160536	saur|NP_373229	1	-86	86.24	100
fig|1280.24396.peg.409|	NO_GROUP	saur|NP_373160	5	-82	99.33	100
fig|1280.24396.peg.335|	OG5_131517	saur|NP_373234	3	-129	98.74	100
fig|1280.24396.peg.344|	OG5_143293	saur|NP_373224	3	-75	98.24	100
fig|1280.24396.peg.363|	OG5_149821	saur|NP_373206	2	-94	99.39	100
fig|1280.24396.peg.325|	OG5_129568	saur|NP_370530	0	-181	99.55	100
fig|1280.24396.peg.385|	OG5_126847	saur|NP_373184	1	-90	100.00	100
fig|1280.24396.peg.41|	OG5_133330	saur|NP_370873	2	-29	98.48	98.5
fig|1280.24396.peg.359|	OG5_136079	saur|NP_373210	7	-163	99.65	100
fig|1280.24396.peg.413|	OG5_134508	saur|NP_373156	4	-170	99.68	100
fig|1280.24396.peg.336|	OG5_132436	saur|NP_373233	3	-146	99.64	100
fig|1280.24396.peg.345|	OG5_131280	saur|NP_373223	5	-152	97.73	100
fig|1280.24396.peg.365|	NO_GROUP	saur|NP_373204	5	-148	99.26	100
fig|1280.24396.peg.387|	NO_GROUP	saur|NP_373182	2	-52	100.00	100
fig|1280.24396.peg.326|	OG5_128755	saur|NP_370529	0	-181	95.19	100
fig|1280.24396.peg.376|	OG5_141716	saur|NP_373193	4	-176	99.43	100
fig|1280.24396.peg.361|	OG5_135670	saur|NP_373208	0	-181	99.44	100
fig|1280.24396.peg.415|	OG5_138577	saur|NP_373154	0	-181	94.10	64
fig|1280.24396.peg.358|	OG5_137090	saur|NP_373211	2	-88	95.32	100
fig|1280.24396.peg.38|	NO_GROUP	saur|NP_370876	8	-97	100.00	100
fig|1280.24396.peg.392|	OG5_245577	saur|NP_373177	0	-181	99.01	100
fig|1280.24396.peg.396|	OG5_128579	saur|NP_373173	0	-181	98.74	100
fig|1280.24396.peg.328|	OG5_137561	saur|NP_370527	7	-37	98.72	100
fig|1280.24396.peg.384|	OG5_130887	saur|NP_373185	5	-90	96.99	100
fig|1280.24396.peg.366|	OG5_129102	saur|NP_373203	1	-106	99.51	100
fig|1280.24396.peg.418|	OG5_164823	saur|NP_373152	9	-84	100.00	100
fig|1280.24396.peg.389|	NO_GROUP	saur|NP_373180	7	-67	99.19	100
fig|1280.24396.peg.353|	OG5_178719	saur|NP_373215	1	-8	95.35	97.7
fig|1280.24396.peg.423|	OG5_149683	saur|NP_373148	3	-144	99.32	100
fig|1280.24396.peg.445|	OG5_186338	saur|NP_373130	2	-168	99.66	100
fig|1280.24396.peg.332|	OG5_134571	saur|NP_373237	6	-60	100.00	100
fig|1280.24396.peg.397|	OG5_175636	saur|NP_373172	0	-181	99.60	100
fig|1280.24396.peg.371|	OG5_132144	saur|NP_373198	6	-134	98.72	100
fig|1280.24396.peg.394|	OG5_245575	saur|NP_373175	0	-181	99.62	100
fig|1280.24396.peg.428|	OG5_126711	saur|NP_373145	6	-92	100.00	100
fig|1280.24396.peg.333|	OG5_127722	saur|NP_373236	0	-181	99.35	100
fig|1280.24396.peg.448|	OG5_128761	saur|NP_373128	8	-145	99.60	100
fig|1280.24396.peg.410|	OG5_143263	saur|NP_373159	0	-181	99.76	100
fig|1280.24396.peg.379|	OG5_131932	saur|NP_373190	0	-181	100.00	100
fig|1280.24396.peg.433|	OG5_138803	saur|NP_373141	0	-181	99.68	100
fig|1280.24396.peg.400|	OG5_131266	saur|NP_373169	1	-103	100.00	100
fig|1280.24396.peg.367|	OG5_129099	saur|NP_373202	0	-181	99.76	100
fig|1280.24396.peg.439|	OG5_126713	saur|NP_373136	0	-181	100.00	100
fig|1280.24396.peg.449|	OG5_126699	saur|NP_373127	0	-181	93.98	100
fig|1280.24396.peg.37|	OG5_164864	saur|NP_370877	0	-181	98.67	100
fig|1280.24396.peg.430|	OG5_131637	saur|NP_373143	4	-114	98.51	100
fig|1280.24396.peg.287|	NO_GROUP	saur|NP_370618	2	-71	97.50	100
fig|1280.24396.peg.286|	OG5_134271	saur|NP_370619	0	-181	98.48	100
fig|1280.24396.peg.294|	OG5_130830	saur|NP_370613	0	-181	99.70	100
fig|1280.24396.peg.329|	OG5_132148	saur|NP_370526	0	-181	100.00	100
fig|1280.24396.peg.280|	OG5_137196	saur|NP_370624	5	-76	96.53	77.4
fig|1280.24396.peg.341|	NO_GROUP	saur|NP_373227	4	-27	93.65	100
fig|1280.24396.peg.282|	OG5_137196	saur|NP_370621	6	-114	93.36	100
fig|1280.24396.peg.278|	OG5_150432	saur|NP_370625	0	-181	99.06	100
fig|1280.24396.peg.291|	OG5_137425	sfle|NP_707236	6	-73	45.93	100
fig|1280.24396.peg.289|	OG5_230884	saur|NP_370617	0	-181	95.55	100
fig|1280.24396.peg.288|	OG5_230884	saur|NP_370617	1	-52	98.98	99
fig|1280.24396.peg.33|	OG5_133227	saur|NP_370881	0	-181	99.51	100
fig|1280.24396.peg.275|	OG5_136236	saur|NP_370628	0	-181	99.64	100
fig|1280.24396.peg.276|	OG5_149651	saur|NP_370627	0	-181	98.70	100
fig|1280.24396.peg.3|	OG5_126747	saur|NP_370913	0	-181	99.76	100
fig|1280.24396.peg.281|	OG5_137196	saur|NP_370623	5	-122	98.82	100
fig|1280.24396.peg.301|	OG5_129837	saur|NP_372311	2	-118	93.18	84.2
fig|1280.24396.peg.279|	OG5_137196	saur|NP_370620	5	-29	96.15	100
fig|1280.24396.peg.330|	OG5_132291	saur|NP_370525	0	-181	100.00	100
fig|1280.24396.peg.324|	OG5_127151	saur|NP_370531	2	-158	100.00	100
fig|1280.24396.peg.277|	OG5_127543	saur|NP_370626	0	-181	99.74	100
fig|1280.24396.peg.284|	OG5_137196	saur|NP_370623	8	-112	87.70	98.8
fig|1280.24396.peg.292|	NO_GROUP	saur|NP_370616	5	-83	99.50	100
fig|1280.24396.peg.411|	OG5_127715	saur|NP_373158	0	-181	99.70	100
fig|1280.24396.peg.380|	OG5_164845	saur|NP_373189	6	-102	100.00	100
fig|1280.24396.peg.402|	OG5_139223	saur|NP_373167	0	-181	97.38	100
fig|1280.24396.peg.434|	OG5_145079	saur|NP_373140	2	-101	100.00	100
fig|1280.24396.peg.50|	OG5_152629	saur|NP_370864	8	-98	100.00	100
fig|1280.24396.peg.382|	OG5_133878	saur|NP_373187	1	-122	99.57	100
fig|1280.24396.peg.406|	OG5_169959	saur|NP_373163	4	-22	99.34	100
fig|1280.24396.peg.46|	OG5_166273	saur|NP_370867	2	-135	100.00	94
fig|1280.24396.peg.424|	OG5_126906	saur|NP_373147	9	-144	99.60	100
fig|1280.24396.peg.347|	OG5_136119	saur|NP_373222	6	-31	93.02	92.5
fig|1280.24396.peg.412|	OG5_138346	saur|NP_373157	0	-181	99.58	100
fig|1280.24396.peg.440|	OG5_206115	saur|NP_373135	9	-34	100.00	100
fig|1280.24396.peg.441|	OG5_141708	saur|NP_373134	2	-80	96.60	100
fig|1280.24396.peg.43|	OG5_130464	saur|NP_370870	1	-98	99.55	100
fig|1280.24396.peg.446|	NO_GROUP	saur|NP_373129	1	-71	100.00	100
fig|1280.24396.peg.407|	NO_GROUP	saur|NP_373162	2	-94	98.86	100
fig|1280.24396.peg.44|	OG5_152583	saur|NP_370869	0	-181	98.07	100
fig|1280.24396.peg.348|	OG5_213907	saur|NP_373221	7	-107	97.91	100
fig|1280.24396.peg.414|	OG5_175549	saur|NP_373155	2	-135	99.15	100
fig|1280.24396.peg.447|	OG5_128761	saur|NP_373128	3	-103	98.34	100
fig|1280.24396.peg.349|	OG5_138782	saur|NP_373220	4	-168	99.67	100
fig|1280.24396.peg.51|	OG5_169842	saur|NP_370863	0	-181	98.02	100
fig|1280.24396.peg.404|	OG5_131911	saur|NP_373165	0	-181	100.00	100
fig|1280.24396.peg.295|	OG5_129122	saur|NP_370612	0	-181	98.99	100
fig|1280.24396.peg.443|	NO_GROUP	saur|NP_373132	3	-27	98.78	100
fig|1280.24396.peg.351|	OG5_214074	saur|NP_373217	3	-85	99.35	100
fig|1280.24396.peg.422|	OG5_150373	saur|NP_373149	3	-125	100.00	100
fig|1280.24396.peg.337|	OG5_245578	saur|NP_373231	1	-53	100.00	100
fig|1280.24396.peg.450|	OG5_126911	saur|NP_373126	0	-181	99.37	100
fig|1280.24396.peg.405|	OG5_182518	saur|NP_373164	0	-181	99.68	100
fig|1280.24396.peg.417|	OG5_137223	saur|NP_373153	3	-100	99.43	98.9
fig|1280.24396.peg.416|	OG5_137223	saur|NP_373153	2	-38	98.70	97.5
fig|1280.24396.peg.370|	OG5_131888	saur|NP_373199	5	-109	100.00	100
fig|1280.24396.peg.369|	OG5_129258	saur|NP_373200	3	-108	100.00	100
fig|1280.24396.peg.377|	OG5_137461	saur|NP_373192	7	-148	100.00	100
fig|1280.24396.peg.49|	OG5_133538	saur|NP_370865	2	-128	100.00	100
fig|1280.24396.peg.378|	NO_GROUP	saur|NP_373191	3	-41	100.00	100
fig|1280.24396.peg.437|	OG5_171045	saur|NP_373138	2	-95	99.47	100
fig|1280.24396.peg.432|	OG5_191416	saur|NP_373142	3	-171	99.34	96.8
fig|1280.24396.peg.388|	NO_GROUP	saur|NP_373181	2	-46	95.00	100
fig|1280.24396.peg.438|	OG5_126638	saur|NP_373137	0	-181	99.60	100
fig|1280.24396.peg.399|	OG5_134989	saur|NP_373170	0	-181	91.65	100
fig|1280.24396.peg.390|	OG5_131889	saur|NP_373179	3	-132	98.69	99.6
fig|1280.24396.peg.395|	OG5_245574	saur|NP_373174	0	-181	97.81	100
fig|1280.24396.peg.4|	OG5_149417	saur|NP_370912	3	-107	100.00	100
fig|1280.24396.peg.45|	OG5_164208	saur|NP_370868	0	-181	98.92	100
fig|1280.24396.peg.420|	OG5_126976	saur|NP_373151	0	-181	98.52	100
fig|1280.24396.peg.431|	OG5_191416	saur|NP_373142	1	-51	98.58	99.3
fig|1280.24396.peg.425|	OG5_145091	saur|NP_373146	0	-181	99.40	100
fig|1280.24396.peg.442|	OG5_128964	saur|NP_373133	0	-181	99.81	100
fig|1280.24396.peg.401|	OG5_164004	saur|NP_373168	0	-181	99.84	100
fig|1280.24396.peg.451|	OG5_143000	saur|NP_373125	2	-128	99.15	100
fig|1280.24396.peg.362|	OG5_163316	saur|NP_373207	5	-138	98.92	100
fig|1280.24396.peg.435|	OG5_198618	saur|NP_373139	0	-181	100.00	100
fig|1280.24396.peg.444|	OG5_139441	saur|NP_373131	0	-181	100.00	100
fig|1280.24396.peg.452|	OG5_187400	saur|NP_373124	5	-164	98.60	100
fig|1280.24396.peg.368|	OG5_127656	saur|NP_373201	0	-181	98.52	100
fig|1280.24396.peg.453|	OG5_129046	saur|NP_373123	4	-155	99.63	100
fig|1280.24396.peg.47|	OG5_129306	saur|NP_370866	4	-97	99.45	100
fig|1280.24396.peg.429|	OG5_127162	saur|NP_373144	0	-181	98.40	100
fig|1280.24396.peg.383|	OG5_165284	saur|NP_373186	1	-147	99.61	100
fig|1280.24396.peg.386|	OG5_131889	saur|NP_373183	1	-105	99.51	100
fig|1280.24396.peg.398|	OG5_245573	saur|NP_373171	0	-181	99.56	100
fig|1280.24396.peg.460|	OG5_140164	saur|NP_373115	3	-140	99.58	100
fig|1280.24396.peg.465|	NO_GROUP	saur|NP_373110	7	-62	95.08	100
fig|1280.24396.peg.475|	OG5_131898	saur|NP_373100	6	-157	98.90	100
fig|1280.24396.peg.520|	NO_GROUP	saur|NP_373056	2	-169	99.69	93.9
fig|1280.24396.peg.463|	OG5_130281	saur|NP_373112	1	-164	97.57	100
fig|1280.24396.peg.529|	OG5_147340	saur|NP_373046	4	-136	99.25	100
fig|1280.24396.peg.481|	OG5_164953	saur|NP_373094	5	-159	99.72	100
fig|1280.24396.peg.468|	NO_GROUP	saur|NP_373107	0	-181	96.98	96.4
fig|1280.24396.peg.53|	OG5_127815	saur|NP_370861	1	-133	99.60	95.4
fig|1280.24396.peg.488|	OG5_131363	saur|NP_373086	6	-169	99.65	100
fig|1280.24396.peg.477|	OG5_236369	saur|NP_373097	2	-37	100.00	100
fig|1280.24396.peg.522|	OG5_131061	saur|NP_373054	2	-150	100.00	100
fig|1280.24396.peg.464|	NO_GROUP	saur|NP_373111	1	-40	93.41	100
fig|1280.24396.peg.530|	OG5_155373	saur|NP_373045	6	-38	98.94	100
fig|1280.24396.peg.482|	OG5_245567	saur|NP_373093	2	-116	99.57	100
fig|1280.24396.peg.470|	OG5_164108	saur|NP_373105	1	-160	99.64	100
fig|1280.24396.peg.489|	OG5_135453	saur|NP_373085	8	-10	100.00	91.2
fig|1280.24396.peg.472|	OG5_128075	saur|NP_373103	3	-134	100.00	100
fig|1280.24396.peg.467|	OG5_185860	saur|NP_373108	0	-181	98.91	100
fig|1280.24396.peg.534|	OG5_171138	saur|NP_373041	1	-173	99.72	100
fig|1280.24396.peg.486|	OG5_131173	saur|NP_373088	0	-181	99.40	100
fig|1280.24396.peg.471|	OG5_130805	saur|NP_373104	0	-181	99.11	100
fig|1280.24396.peg.491|	OG5_132238	saur|NP_373084	0	-181	99.22	100
fig|1280.24396.peg.485|	NO_GROUP	saur|NP_373089	3	-91	99.39	100
fig|1280.24396.peg.515|	OG5_137981	saur|NP_373061	3	-75	99.26	100
fig|1280.24396.peg.61|	OG5_126789	saur|NP_370846	0	-181	99.25	100
fig|1280.24396.peg.473|	OG5_191508	saur|NP_373102	1	-102	99.46	100
fig|1280.24396.peg.557|	NO_GROUP	saur|NP_373021	1	-14	38.36	71.4
fig|1280.24396.peg.55|	OG5_127062	saur|NP_370852	0	-181	98.24	100
fig|1280.24396.peg.484|	OG5_142990	saur|NP_372828	5	-27	67.31	62.7
fig|1280.24396.peg.495|	NO_GROUP	saur|NP_373080	3	-29	100.00	100
fig|1280.24396.peg.56|	OG5_127533	saur|NP_370851	0	-181	100.00	100
fig|1280.24396.peg.517|	OG5_131762	saur|NP_373059	0	-181	99.69	100
fig|1280.24396.peg.543|	OG5_179396	saur|NP_373035	0	-181	98.52	100
fig|1280.24396.peg.478|	NO_GROUP	saur|NP_373096	9	-57	99.06	100
fig|1280.24396.peg.490|	OG5_135453	saur|NP_373085	0	-181	99.57	100
fig|1280.24396.peg.63|	OG5_136629	saur|NP_370844	0	-181	99.10	100
fig|1280.24396.peg.507|	OG5_137804	saur|NP_373069	0	-181	96.94	100
fig|1280.24396.peg.497|	OG5_128522	saur|NP_373078	0	-181	100.00	100
fig|1280.24396.peg.509|	OG5_206115	saur|NP_373067	6	-36	100.00	100
fig|1280.24396.peg.525|	OG5_160531	saur|NP_373052	8	-117	99.51	100
fig|1280.24396.peg.7|	OG5_158491	saur|NP_370909	8	-125	98.43	100
fig|1280.24396.peg.492|	OG5_131836	saur|NP_373083	0	-181	89.16	100
fig|1280.24396.peg.493|	OG5_138549	saur|NP_373082	2	-31	100.00	100
fig|1280.24396.peg.85|	OG5_167617	saur|NP_370822	8	-74	97.84	83.7
fig|1280.24396.peg.57|	NO_GROUP	saur|NP_370850	0	-181	98.09	100
fig|1280.24396.peg.521|	OG5_146658	saur|NP_373055	2	-95	100.00	100
fig|1280.24396.peg.531|	OG5_140512	saur|NP_373044	6	-80	100.00	100
fig|1280.24396.peg.68|	OG5_131987	saur|NP_370839	8	-167	98.98	100
fig|1280.24396.peg.58|	OG5_127054	saur|NP_370849	2	-153	98.50	100
fig|1280.24396.peg.494|	OG5_126855	saur|NP_373081	0	-181	99.38	100
fig|1280.24396.peg.86|	OG5_167617	saur|NP_370822	8	-80	86.67	99.4
fig|1280.24396.peg.512|	OG5_131788	saur|NP_373064	2	-101	100.00	100
fig|1280.24396.peg.500|	OG5_131048	saur|NP_373076	0	-181	99.28	100
fig|1280.24396.peg.533|	OG5_164801	saur|NP_373042	4	-107	96.95	100
fig|1280.24396.peg.59|	NO_GROUP	saur|NP_370848	2	-56	100.00	100
fig|1280.24396.peg.496|	OG5_128273	saur|NP_373079	9	-114	98.49	100
fig|1280.24396.peg.87|	NO_GROUP	saur|NP_370821	1	-33	100.00	100
fig|1280.24396.peg.513|	OG5_144721	saur|NP_373063	0	-181	98.96	100
fig|1280.24396.peg.5|	NO_GROUP	saur|NP_370911	1	-70	97.78	100
fig|1280.24396.peg.556|	OG5_154835	saur|NP_373022	8	-32	61.06	97.4
fig|1280.24396.peg.547|	OG5_132963	saur|NP_373031	6	-98	98.86	100
fig|1280.24396.peg.644|	OG5_127170	saur|NP_372168	0	-181	99.77	100
fig|1280.24396.peg.60|	OG5_137098	saur|NP_370847	0	-181	98.20	100
fig|1280.24396.peg.499|	OG5_191436	saur|NP_373077	4	-78	100.00	100
fig|1280.24396.peg.516|	OG5_178623	saur|NP_373060	2	-61	100.00	100
fig|1280.24396.peg.502|	OG5_132736	saur|NP_373074	0	-181	99.55	100
fig|1280.24396.peg.549|	OG5_136241	saur|NP_373029	0	-181	99.77	96.2
fig|1280.24396.peg.651|	OG5_131756	saur|NP_372161	0	-181	100.00	100
fig|1280.24396.peg.532|	OG5_153464	saur|NP_373043	0	-181	99.37	100
fig|1280.24396.peg.454|	OG5_129569	saur|NP_373122	4	-162	99.65	100
fig|1280.24396.peg.526|	OG5_135386	saur|NP_373049	2	-154	99.25	100
fig|1280.24396.peg.476|	OG5_164835	saur|NP_373099	1	-67	99.20	100
fig|1280.24396.peg.528|	OG5_132153	saur|NP_373047	7	-131	84.75	100
fig|1280.24396.peg.54|	OG5_140595	saur|NP_370853	2	-133	98.92	100
fig|1280.24396.peg.455|	OG5_134769	saur|NP_373121	1	-63	99.19	100
fig|1280.24396.peg.456|	OG5_206117	saur|NP_373119	4	-106	92.42	100
fig|1280.24396.peg.459|	OG5_147389	saur|NP_373116	7	-83	98.66	100
fig|1280.24396.peg.462|	OG5_127289	saur|NP_373113	0	-181	99.72	100
fig|1280.24396.peg.52|	OG5_153464	saur|NP_370862	3	-175	96.75	100
fig|1280.24396.peg.458|	OG5_150504	saur|NP_373117	3	-101	98.97	100
fig|1280.24396.peg.461|	NO_GROUP	saur|NP_373114	1	-44	97.80	100
fig|1280.24396.peg.96|	OG5_164917	saur|NP_370811	0	-181	82.27	99.9
fig|1280.24396.peg.518|	OG5_138522	saur|NP_373058	2	-148	99.68	100
fig|1280.24396.peg.504|	OG5_213649	saur|NP_373072	0	-181	99.57	100
fig|1280.24396.peg.65|	OG5_143292	saur|NP_370842	9	-127	99.10	100
fig|1280.24396.peg.550|	NO_GROUP	saur|NP_373028	1	-11	91.84	100
fig|1280.24396.peg.665|	OG5_126959	saur|NP_372146	0	-181	99.47	100
fig|1280.24396.peg.544|	OG5_236376	saur|NP_373034	3	-76	100.00	100
fig|1280.24396.peg.503|	OG5_214183	saur|NP_373073	1	-25	98.21	100
fig|1280.24396.peg.97|	OG5_236345	saur|NP_370810	0	-181	100.00	89.4
fig|1280.24396.peg.519|	NO_GROUP	saur|NP_373057	1	-29	100.00	100
fig|1280.24396.peg.505|	OG5_127355	saur|NP_373071	4	-96	96.53	100
fig|1280.24396.peg.67|	OG5_155582	saur|NP_370840	2	-164	99.30	100
fig|1280.24396.peg.483|	OG5_141099	saur|NP_373091	0	-181	100.00	100
fig|1280.24396.peg.466|	NO_GROUP	saur|NP_373109	4	-50	100.00	100
fig|1280.24396.peg.479|	OG5_164903	saur|NP_373095	5	-106	100.00	100
fig|1280.24396.peg.469|	OG5_141275	saur|NP_373106	9	-170	97.97	100
fig|1280.24396.peg.474|	OG5_236379	saur|NP_373101	4	-53	100.00	100
fig|1280.24396.peg.457|	OG5_176242	saur|NP_373118	0	-181	97.86	100
fig|1280.24396.peg.671|	OG5_164968	saur|NP_372141	1	-43	100.00	100
fig|1280.24396.peg.548|	OG5_149454	saur|NP_373030	0	-181	98.65	100
fig|1280.24396.peg.510|	OG5_137874	saur|NP_373066	3	-169	99.66	100
fig|1280.24396.peg.649|	OG5_126946	saur|NP_372163	0	-181	99.74	100
fig|1280.24396.peg.506|	OG5_127526	saur|NP_373070	0	-181	100.00	100
fig|1280.24396.peg.677|	OG5_126624	saur|NP_372135	1	-94	100.00	90.8
fig|1280.24396.peg.70|	OG5_127724	saur|NP_370837	0	-181	95.85	95.1
fig|1280.24396.peg.514|	OG5_135458	saur|NP_373062	0	-181	99.71	100
fig|1280.24396.peg.66|	OG5_133539	saur|NP_370841	4	-154	100.00	100
fig|1280.24396.peg.666|	OG5_127383	saur|NP_372145	0	-181	99.73	100
fig|1280.24396.peg.98|	OG5_236344	saur|NP_370809	2	-38	100.00	100
fig|1280.24396.peg.539|	OG5_132562	bant|YP_017375	6	-40	31.36	86.8
fig|1280.24396.peg.508|	OG5_142990	saur|NP_373068	4	-79	100.00	100
fig|1280.24396.peg.71|	OG5_129376	saur|NP_370836	4	-167	99.67	100
fig|1280.24396.peg.487|	OG5_147346	saur|NP_373087	0	-181	99.47	100
fig|1280.24396.peg.69|	OG5_127635	saur|NP_370838	0	-181	98.63	100
fig|1280.24396.peg.648|	OG5_132916	saur|NP_372164	0	-181	100.00	100
fig|1280.24396.peg.511|	OG5_137101	saur|NP_373065	7	-54	100.00	79.4
fig|1280.24396.peg.540|	OG5_130966	saur|NP_373037	7	-98	99.01	100
fig|1280.24396.peg.535|	OG5_193829	saur|NP_373040	0	-181	99.39	100
fig|1280.24396.peg.72|	OG5_133632	saur|NP_370835	1	-116	98.54	100
fig|1280.24396.peg.75|	OG5_177967	saur|NP_370833	6	-129	100.00	100
fig|1280.24396.peg.524|	OG5_135092	saur|NP_373053	1	-89	96.93	100
fig|1280.24396.peg.537|	OG5_133199	saur|NP_373038	5	-127	98.70	100
fig|1280.24396.peg.567|	OG5_224980	saur|NP_372255	0	-181	97.65	100.4
fig|1280.24396.peg.536|	OG5_193853	saur|NP_373039	4	-96	99.59	94.1
fig|1280.24396.peg.74|	OG5_171188	saur|NP_370834	7	-156	99.69	93.9
fig|1280.24396.peg.76|	OG5_153514	saur|NP_370832	3	-176	99.43	100
fig|1280.24396.peg.527|	OG5_131836	saur|NP_373048	0	-181	99.09	100
fig|1280.24396.peg.652|	OG5_132151	saur|NP_372160	0	-181	99.60	100
fig|1280.24396.peg.545|	OG5_177042	saur|NP_373033	9	-131	99.57	100
fig|1280.24396.peg.657|	OG5_126806	saur|NP_372155	0	-181	100.00	100
fig|1280.24396.peg.538|	OG5_171110	cbot|YP_001786407.1	3	-14	37.06	92.3
fig|1280.24396.peg.73|	OG5_133632	saur|NP_370835	2	-94	100.00	100
fig|1280.24396.peg.546|	OG5_132018	saur|NP_373032	5	-108	98.43	100
fig|1280.24396.peg.82|	OG5_167617	saur|NP_370826	6	-86	98.77	100.6
fig|1280.24396.peg.551|	OG5_178035	saur|NP_373027	0	-181	82.55	85.8
fig|1280.24396.peg.555|	OG5_154835	saur|NP_373023	6	-71	62.96	100
fig|1280.24396.peg.78|	OG5_136671	saur|NP_370830	0	-181	99.31	100
fig|1280.24396.peg.541|	OG5_126977	saur|NP_373036	0	-181	99.76	100
fig|1280.24396.peg.653|	OG5_127379	saur|NP_372159	9	-94	100.00	100
fig|1280.24396.peg.643|	OG5_127361	saur|NP_372169	9	-47	100.00	100
fig|1280.24396.peg.62|	OG5_169444	saur|NP_370845	2	-158	98.18	100
fig|1280.24396.peg.673|	OG5_160558	saur|NP_372139	3	-43	100.00	100
fig|1280.24396.peg.64|	OG5_147384	saur|NP_370843	0	-181	99.54	100
fig|1280.24396.peg.662|	OG5_152780	saur|NP_372149	5	-25	100.00	100
fig|1280.24396.peg.84|	OG5_167617	saur|NP_370823	8	-78	100.00	100
fig|1280.24396.peg.554|	OG5_131936	saur|NP_373024	3	-150	99.64	95.8
fig|1280.24396.peg.674|	OG5_128394	saur|NP_372138	1	-119	99.53	100
fig|1280.24396.peg.83|	OG5_167617	saur|NP_370824	2	-85	100.00	100
fig|1280.24396.peg.658|	OG5_127662	saur|NP_372154	0	-181	100.00	100
fig|1280.24396.peg.660|	OG5_128067	saur|NP_372151	0	-181	99.53	100
fig|1280.24396.peg.553|	OG5_178035	saur|NP_373026	0	-181	81.83	85.9
fig|1280.24396.peg.6|	NO_GROUP	saur|NP_370910	6	-113	99.00	94.4
fig|1280.24396.peg.664|	OG5_137098	saur|NP_372147	0	-181	99.40	99.1
fig|1280.24396.peg.678|	OG5_132473	saur|NP_372134	2	-78	100.00	100
fig|1280.24396.peg.656|	OG5_134774	saur|NP_372156	5	-156	100.00	100
fig|1280.24396.peg.668|	OG5_127266	saur|NP_372144	1	-125	99.55	100
fig|1280.24396.peg.77|	OG5_171178	saur|NP_370831	9	-169	98.31	100
fig|1280.24396.peg.672|	OG5_131270	saur|NP_372140	4	-66	99.19	100
fig|1280.24396.peg.8|	OG5_144366	saur|NP_370907	0	-181	99.57	100
fig|1280.24396.peg.646|	OG5_132770	saur|NP_372166	2	-111	99.50	100
fig|1280.24396.peg.99|	NO_GROUP	saur|NP_370808	1	-82	99.34	100
fig|1280.24396.peg.79|	OG5_129005	saur|NP_370829	2	-145	100.00	100
fig|1280.24396.peg.81|	OG5_245538	saur|NP_370827	3	-63	98.39	100
fig|1280.24396.peg.655|	OG5_127541	saur|NP_372157	4	-82	99.33	100
fig|1280.24396.peg.80|	NO_GROUP	saur|NP_370828	2	-53	100.00	100
fig|1280.24396.peg.679|	OG5_138055	saur|NP_372133	6	-37	98.72	95.1
fig|1280.24396.peg.650|	OG5_133525	saur|NP_372162	3	-43	100.00	100
fig|1280.24396.peg.681|	OG5_137097	saur|NP_372132	0	-181	99.70	100
fig|1280.24396.peg.100|	OG5_222218	saur|NP_370807	0	-181	95.74	100
fig|1280.24396.peg.661|	OG5_132733	saur|NP_372150	6	-76	100.00	100
fig|1280.24396.peg.647|	OG5_132500	saur|NP_372165	0	-181	100.00	99.7
fig|1280.24396.peg.682|	NO_GROUP	saur|NP_372131	6	-72	100.00	100
fig|1280.24396.peg.675|	OG5_178732	saur|NP_372137	0	-181	99.67	100
fig|1280.24396.peg.654|	OG5_128389	saur|NP_372158	0	-181	99.59	100
fig|1280.24396.peg.676|	OG5_131044	saur|NP_372136	0	-181	99.53	100
fig|1280.24396.peg.663|	NO_GROUP	saur|NP_372148	1	-11	100.00	72.9
fig|1280.24396.peg.670|	OG5_126799	saur|NP_372142	0	-181	99.77	100
fig|1280.24396.peg.568|	NO_GROUP	saur|NP_372254	1	-158	100.00	100
fig|1280.24396.peg.680|	OG5_138055	saur|NP_372133	3	-92	99.38	100
fig|1280.24396.peg.645|	OG5_193898	saur|NP_372167	1	-80	100.00	100
fig|1280.24396.peg.659|	OG5_129035	saur|NP_372152	3	-148	100.00	100
fig|1280.24396.peg.669|	OG5_133331	saur|NP_372143	0	-181	99.15	100
fig|1280.24396.peg.501|	OG5_191606	saur|NP_373075	3	-37	100.00	100
fig|1280.24396.peg.711|	OG5_132140	saur|NP_372102	0	-181	100.00	100
fig|1280.24396.peg.744|	OG5_131269	saur|NP_372068	0	-181	99.38	100
fig|1280.24396.peg.689|	OG5_146164	saur|NP_372125	6	-28	100.00	100
fig|1280.24396.peg.703|	OG5_140174	saur|NP_372111	0	-181	99.07	100
fig|1280.24396.peg.705|	OG5_127284	saur|NP_372109	0	-181	99.84	100
fig|1280.24396.peg.713|	OG5_126807	saur|NP_372100	0	-181	99.78	100
fig|1280.24396.peg.698|	OG5_128893	saur|NP_372116	5	-62	99.15	100
fig|1280.24396.peg.712|	OG5_131160	saur|NP_372101	4	-143	99.20	100
fig|1280.24396.peg.746|	OG5_178728	saur|NP_372066	1	-40	100.00	100
fig|1280.24396.peg.573|	NO_GROUP	saur|NP_372249	0	-181	99.73	100
fig|1280.24396.peg.690|	NO_GROUP	saur|NP_372124	4	-16	98.53	76.4
fig|1280.24396.peg.709|	OG5_126744	saur|NP_372104	0	-181	100.00	100
fig|1280.24396.peg.717|	OG5_128392	saur|NP_372096	3	-97	100.00	92.7
fig|1280.24396.peg.706|	OG5_129830	saur|NP_372107	0	-181	99.47	100
fig|1280.24396.peg.702|	OG5_132444	saur|NP_372112	0	-181	99.18	100
fig|1280.24396.peg.715|	OG5_136491	saur|NP_372098	5	-83	92.06	94.3
fig|1280.24396.peg.749|	NO_GROUP	saur|NP_372063	2	-48	97.96	84.5
fig|1280.24396.peg.748|	NO_GROUP	saur|NP_372064	1	-42	98.99	100
fig|1280.24396.peg.695|	OG5_132925	saur|NP_372119	5	-47	96.88	100
fig|1280.24396.peg.721|	OG5_127381	saur|NP_372092	2	-75	100.00	100
fig|1280.24396.peg.739|	OG5_127997	saur|NP_372074	9	-90	99.44	100
fig|1280.24396.peg.707|	OG5_136231	saur|NP_372106	0	-181	99.38	100
fig|1280.24396.peg.704|	OG5_131045	saur|NP_372110	1	-37	100.00	100
fig|1280.24396.peg.725|	OG5_171173	saur|NP_372088	1	-100	99.44	100
fig|1280.24396.peg.751|	OG5_130547	saur|NP_372062	1	-86	99.43	100
fig|1280.24396.peg.696|	OG5_131883	saur|NP_372118	9	-107	98.41	100
fig|1280.24396.peg.752|	OG5_127412	saur|NP_372061	0	-181	99.45	100
fig|1280.24396.peg.747|	OG5_191588	saur|NP_372065	3	-74	99.31	100
fig|1280.24396.peg.560|	OG5_130461	saur|NP_372261	0	-181	100.00	100
fig|1280.24396.peg.727|	OG5_132296	saur|NP_372086	0	-181	98.68	100
fig|1280.24396.peg.731|	OG5_178730	saur|NP_372082	0	-181	99.77	95.8
fig|1280.24396.peg.757|	NO_GROUP	saur|NP_372056	8	-17	100.00	100
fig|1280.24396.peg.753|	OG5_137362	saur|NP_372060	0	-181	99.78	100
fig|1280.24396.peg.701|	OG5_128503	saur|NP_372113	8	-87	100.00	100
fig|1280.24396.peg.768|	OG5_136243	saur|NP_372044	4	-82	99.33	100
fig|1280.24396.peg.754|	OG5_127334	saur|NP_372059	0	-181	99.80	100
fig|1280.24396.peg.714|	OG5_130915	saur|NP_372099	2	-16	100.00	74.1
fig|1280.24396.peg.736|	OG5_126676	saur|NP_372077	4	-103	100.00	100
fig|1280.24396.peg.755|	OG5_135374	saur|NP_372058	5	-58	100.00	83.6
fig|1280.24396.peg.772|	OG5_128323	saur|NP_372040	0	-181	99.69	100
fig|1280.24396.peg.759|	OG5_126673	saur|NP_372053	0	-181	99.43	100
fig|1280.24396.peg.719|	OG5_130372	saur|NP_372094	3	-75	100.00	100
fig|1280.24396.peg.769|	OG5_131575	saur|NP_372043	0	-181	100.00	100
fig|1280.24396.peg.756|	OG5_127533	saur|NP_372057	6	-162	100.00	100
fig|1280.24396.peg.716|	OG5_184218	saur|NP_372097	6	-174	100.00	92.7
fig|1280.24396.peg.738|	OG5_132740	saur|NP_372075	5	-21	100.00	100
fig|1280.24396.peg.770|	OG5_126968	saur|NP_372042	0	-181	100.00	100
fig|1280.24396.peg.780|	OG5_143176	saur|NP_372032	0	-181	98.82	100
fig|1280.24396.peg.761|	OG5_131515	saur|NP_372051	2	-83	100.00	100
fig|1280.24396.peg.720|	OG5_134859	saur|NP_372093	8	-56	100.00	100
fig|1280.24396.peg.574|	OG5_127006	saur|NP_372248	0	-181	99.63	100
fig|1280.24396.peg.718|	OG5_133737	saur|NP_372095	0	-181	100.00	100
fig|1280.24396.peg.760|	OG5_130131	saur|NP_372052	2	-104	100.00	100
fig|1280.24396.peg.775|	OG5_164945	saur|NP_372037	0	-181	99.69	100
fig|1280.24396.peg.783|	OG5_127121	saur|NP_372029	0	-181	92.31	100
fig|1280.24396.peg.814|	OG5_126915	saur|NP_372000	0	-181	99.23	100
fig|1280.24396.peg.763|	OG5_150512	saur|NP_372049	2	-62	100.00	100
fig|1280.24396.peg.571|	OG5_139049	saur|NP_372251	3	-116	100.00	100
fig|1280.24396.peg.765|	OG5_132767	saur|NP_372047	0	-181	99.78	100
fig|1280.24396.peg.722|	OG5_127948	saur|NP_372091	2	-161	100.00	100
fig|1280.24396.peg.762|	OG5_126626	saur|NP_372050	0	-181	99.78	100
fig|1280.24396.peg.784|	OG5_126816	saur|NP_372028	4	-179	99.02	100
fig|1280.24396.peg.791|	OG5_129974	saur|NP_372021	2	-173	100.00	100
fig|1280.24396.peg.764|	OG5_132731	saur|NP_372048	3	-70	100.00	100
fig|1280.24396.peg.823|	OG5_128304	saur|NP_371990	0	-181	100.00	100
fig|1280.24396.peg.723|	OG5_143159	saur|NP_372090	6	-144	100.00	100
fig|1280.24396.peg.774|	OG5_214121	saur|NP_372038	1	-82	100.00	100
fig|1280.24396.peg.773|	OG5_128029	saur|NP_372039	0	-181	99.76	100
fig|1280.24396.peg.724|	OG5_127272	saur|NP_372089	0	-181	100.00	100
fig|1280.24396.peg.786|	OG5_158960	saur|NP_372026	3	-147	99.60	100
fig|1280.24396.peg.792|	OG5_214119	saur|NP_372020	4	-95	100.00	100
fig|1280.24396.peg.771|	OG5_128261	saur|NP_372041	0	-181	99.70	100
fig|1280.24396.peg.836|	OG5_164910	saur|NP_371977	6	-129	99.12	100
fig|1280.24396.peg.726|	OG5_133567	saur|NP_372087	4	-155	100.00	100
fig|1280.24396.peg.785|	OG5_126801	saur|NP_372027	3	-158	99.63	100
fig|1280.24396.peg.779|	OG5_178668	saur|NP_372033	5	-65	97.56	100
fig|1280.24396.peg.787|	NO_GROUP	saur|NP_372025	5	-32	98.78	100
fig|1280.24396.peg.806|	OG5_138555	saur|NP_372008	1	-32	100.00	100
fig|1280.24396.peg.840|	OG5_178657	saur|NP_371973	4	-119	100.00	100
fig|1280.24396.peg.728|	OG5_130714	saur|NP_372085	0	-181	100.00	100
fig|1280.24396.peg.797|	OG5_129304	saur|NP_372015	0	-181	99.83	100
fig|1280.24396.peg.790|	OG5_130371	saur|NP_372022	9	-74	100.00	100
fig|1280.24396.peg.808|	OG5_191461	saur|NP_372006	0	-181	99.13	100
fig|1280.24396.peg.732|	OG5_129467	saur|NP_372081	4	-172	99.66	100
fig|1280.24396.peg.737|	OG5_171152	saur|NP_372076	0	-181	99.85	98.6
fig|1280.24396.peg.570|	OG5_126815	saur|NP_372252	0	-181	100.00	100
fig|1280.24396.peg.708|	OG5_126978	saur|NP_372105	4	-115	99.52	100
fig|1280.24396.peg.691|	OG5_130719	saur|NP_372123	7	-127	99.12	100
fig|1280.24396.peg.683|	NO_GROUP	saur|NP_372130	3	-57	97.27	100
fig|1280.24396.peg.684|	NO_GROUP	saur|NP_372130	0	-181	89.80	100
fig|1280.24396.peg.694|	OG5_128849	saur|NP_372120	1	-152	98.88	100
fig|1280.24396.peg.686|	OG5_213672	saur|NP_372128	2	-133	99.69	100
fig|1280.24396.peg.710|	OG5_126952	saur|NP_372103	0	-181	100.00	100
fig|1280.24396.peg.729|	OG5_147113	saur|NP_372084	5	-126	98.22	100
fig|1280.24396.peg.740|	OG5_127224	saur|NP_372073	0	-181	100.00	100
fig|1280.24396.peg.569|	OG5_127413	saur|NP_372253	0	-181	99.76	100
fig|1280.24396.peg.697|	OG5_153520	saur|NP_372117	6	-110	100.00	100
fig|1280.24396.peg.700|	OG5_131336	saur|NP_372114	9	-115	97.78	100
fig|1280.24396.peg.796|	OG5_131511	saur|NP_372016	9	-140	100.00	100
fig|1280.24396.peg.845|	NO_GROUP	saur|NP_371969	3	-14	100.00	100
fig|1280.24396.peg.572|	OG5_135458	saur|NP_372250	0	-181	100.00	100
fig|1280.24396.peg.798|	OG5_184983	saur|NP_372011	4	-125	75.08	102.3
fig|1280.24396.peg.576|	NO_GROUP	saur|NP_372246	2	-71	97.97	100
fig|1280.24396.peg.742|	OG5_132149	saur|NP_372070	9	-52	100.00	100
fig|1280.24396.peg.816|	OG5_126704	saur|NP_371998	7	-175	99.10	100
fig|1280.24396.peg.794|	OG5_134509	saur|NP_372018	3	-88	99.44	100
fig|1280.24396.peg.803|	OG5_184983	saur|NP_372014	7	-119	94.91	100
fig|1280.24396.peg.851|	OG5_127241	saur|NP_371963	0	-181	99.73	100
fig|1280.24396.peg.807|	OG5_178655	saur|NP_372007	0	-181	98.74	100
fig|1280.24396.peg.730|	OG5_128139	saur|NP_372083	0	-181	98.91	100
fig|1280.24396.peg.687|	OG5_213672	saur|NP_372128	1	-38	97.65	100
fig|1280.24396.peg.685|	OG5_134793	saur|NP_372129	7	-144	99.60	100
fig|1280.24396.peg.688|	OG5_146164	saur|NP_372126	2	-60	94.93	100
fig|1280.24396.peg.735|	OG5_171172	saur|NP_372078	3	-74	99.26	100
fig|1280.24396.peg.741|	OG5_129253	saur|NP_372071	6	-174	99.70	100
fig|1280.24396.peg.693|	OG5_128338	saur|NP_372121	0	-181	99.18	100
fig|1280.24396.peg.692|	OG5_160261	saur|NP_372122	5	-97	99.43	100
fig|1280.24396.peg.699|	OG5_135702	saur|NP_372115	9	-138	99.58	100
fig|1280.24396.peg.745|	OG5_131633	saur|NP_372067	0	-181	99.44	100
fig|1280.24396.peg.817|	OG5_130206	saur|NP_371997	3	-44	100.00	100
fig|1280.24396.peg.812|	OG5_133121	saur|NP_372002	2	-123	100.00	100
fig|1280.24396.peg.810|	OG5_149270	saur|NP_372004	0	-181	99.70	100
fig|1280.24396.peg.795|	OG5_128305	saur|NP_372017	1	-138	100.00	100
fig|1280.24396.peg.733|	OG5_130330	saur|NP_372080	4	-139	100.00	100
fig|1280.24396.peg.855|	OG5_142440	saur|NP_371959	0	-181	98.37	99.8
fig|1280.24396.peg.830|	OG5_159017	saur|NP_371983	2	-55	100.00	100
fig|1280.24396.peg.767|	OG5_130660	saur|NP_372045	4	-162	99.32	100
fig|1280.24396.peg.800|	OG5_184983	saur|NP_372012	3	-77	80.88	85.7
fig|1280.24396.peg.819|	OG5_127211	saur|NP_371995	1	-140	84.65	100
fig|1280.24396.peg.734|	OG5_129762	saur|NP_372079	1	-136	99.30	100
fig|1280.24396.peg.811|	OG5_127035	saur|NP_372003	0	-181	99.07	100
fig|1280.24396.peg.818|	NO_GROUP	saur|NP_371996	1	-105	100.00	100
fig|1280.24396.peg.829|	OG5_150499	saur|NP_371984	4	-121	99.57	100
fig|1280.24396.peg.777|	OG5_146540	saur|NP_372036	0	-181	98.94	100
fig|1280.24396.peg.758|	OG5_165443	saur|NP_372055	2	-102	100.00	100
fig|1280.24396.peg.838|	NO_GROUP	saur|NP_371975	6	-59	97.35	100
fig|1280.24396.peg.743|	OG5_127147	saur|NP_372069	3	-115	100.00	100
fig|1280.24396.peg.778|	OG5_127175	saur|NP_372035	0	-181	99.57	100
fig|1280.24396.peg.821|	OG5_126708	saur|NP_371993	8	-83	100.00	100
fig|1280.24396.peg.822|	NO_GROUP	saur|NP_371991	5	-18	100.00	100
fig|1280.24396.peg.827|	OG5_191463	saur|NP_371986	5	-105	98.43	100
fig|1280.24396.peg.582|	OG5_126959	saur|NP_372240	0	-181	98.62	95.5
fig|1280.24396.peg.782|	OG5_164950	saur|NP_372030	5	-168	100.00	100
fig|1280.24396.peg.825|	OG5_127183	saur|NP_371988	0	-181	96.06	100
fig|1280.24396.peg.583|	OG5_133747	saur|NP_372239	0	-181	98.28	100
fig|1280.24396.peg.832|	OG5_126936	saur|NP_371981	0	-181	98.50	100
fig|1280.24396.peg.835|	OG5_126756	saur|NP_371978	0	-181	99.53	100
fig|1280.24396.peg.781|	OG5_126827	saur|NP_372031	0	-181	99.27	100
fig|1280.24396.peg.793|	OG5_137358	saur|NP_372019	4	-144	99.20	100
fig|1280.24396.peg.575|	OG5_127282	saur|NP_372247	0	-181	99.48	100.3
fig|1280.24396.peg.850|	OG5_132022	saur|NP_371964	1	-172	99.32	100
fig|1280.24396.peg.856|	OG5_142440	saur|NP_371958	0	-181	97.57	99.4
fig|1280.24396.peg.854|	OG5_149651	saur|NP_371960	0	-181	99.57	100
fig|1280.24396.peg.859|	OG5_213937	saur|NP_371955	3	-28	96.72	100
fig|1280.24396.peg.815|	OG5_128684	saur|NP_371999	0	-181	100.00	100
fig|1280.24396.peg.847|	OG5_245565	saur|NP_371967	1	-56	98.18	100
fig|1280.24396.peg.586|	OG5_178743	saur|NP_372236	0	-181	99.68	100
fig|1280.24396.peg.852|	OG5_126759	saur|NP_371962	3	-143	95.36	100
fig|1280.24396.peg.561|	OG5_132474	saur|NP_372260	0	-181	99.68	100
fig|1280.24396.peg.579|	OG5_130873	saur|NP_372242	3	-85	98.70	100
fig|1280.24396.peg.857|	OG5_130546	saur|NP_371957	9	-73	98.50	100
fig|1280.24396.peg.820|	OG5_126937	saur|NP_371994	0	-181	99.06	100
fig|1280.24396.peg.858|	OG5_134785	saur|NP_371956	3	-128	99.15	100
fig|1280.24396.peg.824|	OG5_127183	saur|NP_371989	0	-181	92.37	100
fig|1280.24396.peg.860|	NO_GROUP	saur|NP_371954	9	-41	98.80	100
fig|1280.24396.peg.828|	OG5_171125	saur|NP_371985	4	-93	97.44	100
fig|1280.24396.peg.842|	OG5_191465	saur|NP_371972	2	-60	98.28	100
fig|1280.24396.peg.844|	OG5_178659	saur|NP_371970	2	-37	100.00	100
fig|1280.24396.peg.848|	OG5_164820	saur|NP_371966	0	-181	99.10	100
fig|1280.24396.peg.559|	OG5_176378	saur|NP_372262	8	-91	91.44	100
fig|1280.24396.peg.849|	OG5_168654	saur|NP_371965	0	-181	99.30	100
fig|1280.24396.peg.853|	OG5_126658	saur|NP_371961	0	-181	99.77	100
fig|1280.24396.peg.585|	OG5_133303	saur|NP_372237	9	-91	98.17	100
fig|1280.24396.peg.788|	OG5_130106	saur|NP_372024	1	-172	99.34	100
fig|1280.24396.peg.799|	NO_GROUP	saur|NP_372013	0	-181	63.17	100
fig|1280.24396.peg.804|	OG5_184983	saur|NP_372014	1	-12	94.59	100
fig|1280.24396.peg.809|	OG5_161009	saur|NP_372005	6	-162	95.68	100
fig|1280.24396.peg.580|	OG5_168542	saur|NP_372241	0	-181	99.82	96.5
fig|1280.24396.peg.837|	OG5_126913	saur|NP_371976	3	-127	100.00	100
fig|1280.24396.peg.577|	OG5_127726	saur|NP_372245	2	-142	99.19	100
fig|1280.24396.peg.839|	OG5_129763	saur|NP_371974	0	-181	99.55	92
fig|1280.24396.peg.831|	OG5_127105	saur|NP_371982	0	-181	100.00	100
fig|1280.24396.peg.766|	OG5_134013	saur|NP_372046	3	-35	100.00	100
fig|1280.24396.peg.805|	OG5_156763	saur|NP_372009	2	-86	100.00	100
fig|1280.24396.peg.843|	OG5_178658	saur|NP_371971	2	-106	100.00	100
fig|1280.24396.peg.578|	OG5_131566	saur|NP_372243	2	-113	100.00	100
fig|1280.24396.peg.789|	OG5_127505	saur|NP_372023	2	-99	99.44	100
fig|1280.24396.peg.826|	OG5_134081	saur|NP_371987	0	-181	99.76	100
fig|1280.24396.peg.834|	OG5_136863	saur|NP_371979	0	-181	99.78	100
fig|1280.24396.peg.587|	OG5_130287	saur|NP_372235	0	-181	99.75	100
fig|1280.24396.peg.833|	OG5_126858	saur|NP_371980	0	-181	99.69	100
fig|1280.24396.peg.846|	OG5_132293	saur|NP_371968	0	-181	99.74	100
fig|1280.24396.peg.584|	OG5_135079	saur|NP_372238	1	-105	98.05	100
fig|1280.24396.peg.873|	OG5_133119	saur|NP_371941	1	-58	99.11	98.2
fig|1280.24396.peg.890|	NO_GROUP	saur|NP_371925	4	-41	97.73	99.2
fig|1280.24396.peg.892|	NO_GROUP	saur|NP_371923	0	-181	100.00	100
fig|1280.24396.peg.897|	OG5_128664	saur|NP_371918	0	-181	99.70	100
fig|1280.24396.peg.901|	OG5_129837	saur|NP_371914	1	-26	98.33	100
fig|1280.24396.peg.867|	OG5_127019	saur|NP_371947	3	-79	100.00	100
fig|1280.24396.peg.883|	OG5_213864	saur|NP_371932	0	-181	99.51	97.1
fig|1280.24396.peg.904|	OG5_131047	saur|NP_371911	5	-136	100.00	100
fig|1280.24396.peg.871|	OG5_141702	saur|NP_371943	3	-94	100.00	100
fig|1280.24396.peg.899|	OG5_126934	saur|NP_371916	0	-181	99.44	100
fig|1280.24396.peg.881|	NO_GROUP	saur|NP_371934	8	-32	100.00	100
fig|1280.24396.peg.893|	NO_GROUP	saur|NP_371922	0	-181	99.22	100
fig|1280.24396.peg.924|	OG5_128544	saur|NP_371891	3	-11	100.00	84.6
fig|1280.24396.peg.876|	OG5_128013	saur|NP_371939	8	-114	100.00	100
fig|1280.24396.peg.905|	OG5_130152	saur|NP_371910	3	-168	100.00	100
fig|1280.24396.peg.906|	OG5_131162	saur|NP_371909	1	-109	100.00	100
fig|1280.24396.peg.877|	OG5_127065	saur|NP_371938	0	-181	99.78	100
fig|1280.24396.peg.936|	OG5_128755	saur|NP_371878	0	-181	99.85	100
fig|1280.24396.peg.915|	OG5_174059	saur|NP_371899	0	-181	99.76	100
fig|1280.24396.peg.939|	OG5_133527	saur|NP_371875	1	-86	100.00	100
fig|1280.24396.peg.886|	OG5_236396	saur|NP_371929	4	-117	100.00	100
fig|1280.24396.peg.880|	NO_GROUP	saur|NP_371935	1	-154	100.00	100
fig|1280.24396.peg.914|	NO_GROUP	saur|NP_371901	3	-144	99.22	100
fig|1280.24396.peg.882|	OG5_127263	saur|NP_371933	2	-151	87.83	100
fig|1280.24396.peg.594|	OG5_139271	saur|NP_372228	0	-181	99.36	100
fig|1280.24396.peg.592|	OG5_163190	saur|NP_372230	8	-72	100.00	100
fig|1280.24396.peg.964|	OG5_128063	saur|NP_371852	0	-181	99.53	100
fig|1280.24396.peg.894|	OG5_134244	saur|NP_371921	1	-108	100.00	100
fig|1280.24396.peg.885|	OG5_191405	saur|NP_371930	2	-180	99.21	100
fig|1280.24396.peg.922|	OG5_128663	saur|NP_371892	6	-106	99.47	100
fig|1280.24396.peg.916|	OG5_174059	saur|NP_371898	0	-181	100.00	100
fig|1280.24396.peg.887|	OG5_135934	saur|NP_371928	1	-45	100.00	100
fig|1280.24396.peg.950|	OG5_126720	saur|NP_371866	0	-181	99.40	100
fig|1280.24396.peg.923|	OG5_128544	saur|NP_371891	0	-181	99.10	100
fig|1280.24396.peg.967|	NO_GROUP	saur|NP_371849	2	-153	100.00	100
fig|1280.24396.peg.896|	OG5_127458	saur|NP_371919	3	-166	97.97	100
fig|1280.24396.peg.888|	OG5_204285	saur|NP_371927	1	-53	100.00	100
fig|1280.24396.peg.961|	OG5_127435	saur|NP_371855	3	-155	100.00	100
fig|1280.24396.peg.909|	OG5_128014	saur|NP_371906	6	-170	98.48	100
fig|1280.24396.peg.928|	OG5_145066	saur|NP_371887	6	-29	100.00	100
fig|1280.24396.peg.957|	OG5_132740	saur|NP_371859	6	-21	100.00	100
fig|1280.24396.peg.593|	OG5_168861	saur|NP_372229	0	-181	100.00	100
fig|1280.24396.peg.969|	NO_GROUP	saur|NP_371847	1	-12	100.00	100
fig|1280.24396.peg.900|	OG5_150496	saur|NP_371915	2	-173	100.00	100
fig|1280.24396.peg.889|	OG5_126866	saur|NP_371926	6	-30	98.48	100
fig|1280.24396.peg.930|	OG5_126847	saur|NP_371885	8	-97	100.00	100
fig|1280.24396.peg.911|	NO_GROUP	saur|NP_371904	7	-145	97.67	100
fig|1280.24396.peg.977|	NO_GROUP	saur|NP_371838	3	-27	100.00	100
fig|1280.24396.peg.929|	OG5_164959	saur|NP_371886	4	-169	99.69	100
fig|1280.24396.peg.972|	OG5_163288	saur|NP_371844	1	-131	99.59	100
fig|1280.24396.peg.903|	OG5_131165	saur|NP_371912	4	-128	99.03	100
fig|1280.24396.peg.934|	OG5_132323	saur|NP_371880	0	-181	100.00	100
fig|1280.24396.peg.596|	OG5_130737	saur|NP_372226	0	-181	100.00	100
fig|1280.24396.peg.912|	OG5_172705	saur|NP_371903	2	-131	98.71	100
fig|1280.24396.peg.895|	OG5_131385	saur|NP_371920	1	-120	99.17	100
fig|1280.24396.peg.989|	OG5_152543	saur|NP_371833	3	-65	100.00	100
fig|1280.24396.peg.932|	OG5_131504	saur|NP_371883	0	-181	100.00	100
fig|1280.24396.peg.982|	NO_GROUP	saur|NP_371837	1	-40	100.00	100
fig|1280.24396.peg.925|	OG5_155575	saur|NP_371890	0	-181	100.00	100
fig|1280.24396.peg.995|	OG5_127037	saur|NP_371827	4	-178	99.67	100
fig|1280.24396.peg.927|	OG5_178699	saur|NP_371888	0	-181	100.00	100
fig|1280.24396.peg.590|	OG5_126673	saur|NP_372232	0	-181	88.60	100
fig|1280.24396.peg.935|	OG5_164935	saur|NP_371879	0	-181	99.75	100
fig|1280.24396.peg.997|	OG5_126746	saur|NP_371825	0	-181	99.40	100
fig|1280.24396.peg.937|	OG5_133732	saur|NP_371877	1	-89	100.00	100
fig|1280.24396.peg.926|	OG5_137891	saur|NP_371889	0	-181	99.45	100
fig|1280.24396.peg.931|	OG5_152901	saur|NP_371884	0	-181	100.00	100
fig|1280.24396.peg.898|	OG5_128018	saur|NP_371917	0	-181	99.75	100
fig|1280.24396.peg.944|	OG5_126585	saur|NP_371870	5	-120	99.07	100
fig|1280.24396.peg.1001|	OG5_127201	saur|NP_371821	0	-181	99.25	100
fig|1280.24396.peg.940|	OG5_126691	saur|NP_371874	0	-181	99.89	100
fig|1280.24396.peg.984|	OG5_245564	saur|NP_371836	1	-25	98.36	100
fig|1280.24396.peg.933|	OG5_141721	saur|NP_371881	6	-152	100.00	100
fig|1280.24396.peg.945|	OG5_126585	saur|NP_371870	0	-181	97.23	100
fig|1280.24396.peg.902|	OG5_132583	saur|NP_371913	1	-156	99.35	93.9
fig|1280.24396.peg.988|	OG5_127086	saur|NP_371834	0	-181	99.78	100
fig|1280.24396.peg.1019|	OG5_168790	saur|NP_371802	0	-181	99.76	100
fig|1280.24396.peg.595|	OG5_132143	saur|NP_372227	0	-181	97.46	100
fig|1280.24396.peg.942|	OG5_133159	saur|NP_371872	0	-181	100.00	100
fig|1280.24396.peg.938|	OG5_178678	saur|NP_371876	1	-50	100.00	100
fig|1280.24396.peg.951|	OG5_164936	saur|NP_371865	9	-38	100.00	100
fig|1280.24396.peg.990|	OG5_145087	saur|NP_371832	0	-181	99.03	100
fig|1280.24396.peg.907|	OG5_191628	saur|NP_371908	0	-181	96.36	100
fig|1280.24396.peg.947|	OG5_131553	saur|NP_371869	2	-177	98.37	100
fig|1280.24396.peg.1029|	OG5_144768	saur|NP_371792	3	-54	100.00	100
fig|1280.24396.peg.943|	OG5_133770	saur|NP_371871	2	-39	100.00	100
fig|1280.24396.peg.952|	NO_GROUP	saur|NP_371864	2	-26	100.00	100
fig|1280.24396.peg.953|	OG5_134858	saur|NP_371863	2	-116	100.00	100
fig|1280.24396.peg.970|	OG5_178761	saur|NP_371846	4	-112	100.00	100
fig|1280.24396.peg.591|	OG5_136091	saur|NP_372231	1	-129	99.56	100
fig|1280.24396.peg.1036|	OG5_129787	saur|NP_371785	2	-144	100.00	100
fig|1280.24396.peg.946|	OG5_131553	saur|NP_371869	3	-12	100.00	100
fig|1280.24396.peg.994|	OG5_127078	saur|NP_371828	0	-181	99.68	100
fig|1280.24396.peg.562|	OG5_126742	saur|NP_372259	0	-181	99.23	100
fig|1280.24396.peg.955|	OG5_130530	saur|NP_371861	0	-181	100.00	100
fig|1280.24396.peg.908|	NO_GROUP	saur|NP_371907	1	-51	99.12	100
fig|1280.24396.peg.866|	OG5_126847	saur|NP_371948	9	-102	100.00	100
fig|1280.24396.peg.868|	OG5_140430	saur|NP_371946	8	-90	100.00	100
fig|1280.24396.peg.869|	OG5_178677	saur|NP_371945	4	-36	100.00	100
fig|1280.24396.peg.884|	OG5_136671	saur|NP_371931	0	-181	100.00	100
fig|1280.24396.peg.910|	NO_GROUP	saur|NP_371905	5	-130	99.64	100
fig|1280.24396.peg.948|	OG5_191544	saur|NP_371868	4	-76	99.35	100
fig|1280.24396.peg.959|	NO_GROUP	saur|NP_371857	0	-181	99.79	100
fig|1280.24396.peg.1004|	OG5_191551	saur|NP_371817	3	-63	99.17	100
fig|1280.24396.peg.913|	NO_GROUP	saur|NP_371902	7	-77	100.00	87.3
fig|1280.24396.peg.949|	OG5_178708	saur|NP_371867	2	-18	100.00	100
fig|1280.24396.peg.962|	OG5_129171	saur|NP_371854	8	-165	97.70	100
fig|1280.24396.peg.981|	NO_GROUP	saur|NP_371412	6	-11	57.69	53.6
fig|1280.24396.peg.985|	OG5_245563	saur|NP_371835	4	-31	100.00	100
fig|1280.24396.peg.1015|	OG5_134862	saur|NP_371806	6	-61	100.00	86.9
fig|1280.24396.peg.917|	OG5_130207	saur|NP_371897	6	-140	100.00	100
fig|1280.24396.peg.891|	OG5_126750	saur|NP_371924	0	-181	99.05	100
fig|1280.24396.peg.879|	OG5_127362	saur|NP_371936	0	-181	99.53	100
fig|1280.24396.peg.870|	OG5_130275	saur|NP_371944	0	-181	97.98	100
fig|1280.24396.peg.861|	OG5_213980	saur|NP_371953	0	-181	99.20	100
fig|1280.24396.peg.589|	OG5_127241	saur|NP_372233	0	-181	99.46	100
fig|1280.24396.peg.862|	OG5_213982	saur|NP_371952	2	-70	100.00	100
fig|1280.24396.peg.872|	OG5_131514	saur|NP_371942	0	-181	100.00	100
fig|1280.24396.peg.875|	NO_GROUP	saur|NP_371940	7	-32	98.48	100
fig|1280.24396.peg.874|	OG5_133119	saur|NP_371941	2	-35	100.00	100
fig|1280.24396.peg.864|	OG5_128410	saur|NP_371950	1	-87	99.37	100
fig|1280.24396.peg.863|	OG5_127385	saur|NP_371951	0	-181	99.69	100
fig|1280.24396.peg.878|	OG5_126779	saur|NP_371937	0	-181	95.82	100
fig|1280.24396.peg.865|	OG5_135483	saur|NP_371949	7	-148	98.92	100
fig|1280.24396.peg.996|	OG5_127215	saur|NP_371826	0	-181	99.82	100
fig|1280.24396.peg.992|	OG5_126711	saur|NP_371830	3	-89	100.00	100
fig|1280.24396.peg.954|	OG5_193875	saur|NP_371862	6	-168	98.26	100
fig|1280.24396.peg.1016|	OG5_214101	saur|NP_371805	9	-150	100.00	94.9
fig|1280.24396.peg.956|	OG5_127575	saur|NP_371860	1	-44	100.00	100
fig|1280.24396.peg.918|	OG5_128016	saur|NP_371896	0	-181	100.00	100
fig|1280.24396.peg.999|	OG5_156751	saur|NP_371822	3	-33	98.55	100
fig|1280.24396.peg.1000|	OG5_156751	saur|NP_371822	4	-45	100.00	96.7
fig|1280.24396.peg.919|	OG5_130209	saur|NP_371895	1	-110	99.52	100
fig|1280.24396.peg.1030|	OG5_147387	saur|NP_371791	7	-47	100.00	100
fig|1280.24396.peg.597|	OG5_132573	saur|NP_372225	1	-168	100.00	100
fig|1280.24396.peg.960|	NO_GROUP	saur|NP_371856	5	-56	100.00	100
fig|1280.24396.peg.588|	OG5_126997	saur|NP_372234	6	-94	100.00	100
fig|1280.24396.peg.1033|	OG5_144431	saur|NP_371788	0	-181	99.86	100
fig|1280.24396.peg.1008|	OG5_134497	saur|NP_371813	0	-181	100.00	100
fig|1280.24396.peg.963|	OG5_130923	saur|NP_371853	0	-181	98.87	100
fig|1280.24396.peg.1009|	OG5_144451	saur|NP_371812	9	-154	100.00	100
fig|1280.24396.peg.921|	OG5_129303	saur|NP_371893	0	-181	99.10	100
fig|1280.24396.peg.958|	OG5_127182	saur|NP_371858	0	-181	100.00	100
fig|1280.24396.peg.1005|	OG5_126807	saur|NP_371816	0	-181	99.61	100
fig|1280.24396.peg.1010|	NO_GROUP	saur|NP_371811	9	-25	100.00	100
fig|1280.24396.peg.965|	OG5_128018	saur|NP_371851	0	-181	100.00	100
fig|1280.24396.peg.971|	OG5_171186	saur|NP_371845	0	-181	99.72	100
fig|1280.24396.peg.598|	OG5_132080	saur|NP_372224	3	-170	100.00	100
fig|1280.24396.peg.1024|	OG5_127663	saur|NP_371797	3	-44	100.00	100
fig|1280.24396.peg.1040|	OG5_127934	saur|NP_371781	2	-153	99.66	100
fig|1280.24396.peg.973|	OG5_126568	saur|NP_371842	2	-82	99.39	100
fig|1280.24396.peg.1006|	OG5_163238	saur|NP_371815	6	-50	98.97	100
fig|1280.24396.peg.1011|	OG5_137367	saur|NP_371810	0	-181	99.80	95.6
fig|1280.24396.peg.1007|	OG5_133522	saur|NP_371814	8	-159	99.65	100
fig|1280.24396.peg.968|	OG5_138298	saur|NP_371848	2	-93	82.49	100
fig|1280.24396.peg.920|	OG5_129980	saur|NP_371894	1	-146	98.08	100
fig|1280.24396.peg.975|	NO_GROUP	saur|NP_371840	1	-24	93.85	100
fig|1280.24396.peg.1002|	OG5_126895	saur|NP_371819	0	-181	99.77	100
fig|1280.24396.peg.976|	OG5_139136	saur|NP_371839	0	-181	100.00	96.8
fig|1280.24396.peg.966|	NO_GROUP	saur|NP_371850	1	-110	100.00	100
fig|1280.24396.peg.1021|	OG5_130758	saur|NP_371800	0	-181	99.34	96.7
fig|1280.24396.peg.1013|	OG5_128220	saur|NP_371808	0	-181	99.22	100
fig|1280.24396.peg.993|	OG5_137353	saur|NP_371829	1	-37	100.00	100
fig|1280.24396.peg.1022|	OG5_131049	saur|NP_371799	0	-181	100.00	100
fig|1280.24396.peg.1012|	OG5_130095	saur|NP_371809	0	-181	100.00	100
fig|1280.24396.peg.1020|	OG5_164786	saur|NP_371801	6	-134	99.16	100
fig|1280.24396.peg.1034|	OG5_128299	saur|NP_371787	0	-181	99.82	100
fig|1280.24396.peg.1027|	OG5_131740	saur|NP_371794	8	-62	100.00	100
fig|1280.24396.peg.991|	OG5_128084	saur|NP_371831	0	-181	99.51	100
fig|1280.24396.peg.974|	OG5_129472	saur|NP_371841	0	-181	99.19	100
fig|1280.24396.peg.1037|	OG5_126777	saur|NP_371784	3	-139	99.58	93.8
fig|1280.24396.peg.1017|	OG5_168407	saur|NP_371804	1	-134	99.57	100
fig|1280.24396.peg.1018|	OG5_163210	saur|NP_371803	0	-181	98.60	100
fig|1280.24396.peg.998|	OG5_126615	saur|NP_371824	2	-124	100.00	100
fig|1280.24396.peg.1023|	OG5_128725	saur|NP_371798	0	-181	99.71	100
fig|1280.24396.peg.599|	OG5_126758	saur|NP_372222	2	-177	100.00	100
fig|1280.24396.peg.1039|	OG5_130032	saur|NP_371782	1	-138	100.00	100
fig|1280.24396.peg.1025|	OG5_127161	saur|NP_371796	7	-180	100.00	100
fig|1280.24396.peg.1045|	OG5_129974	saur|NP_371776	5	-174	98.66	100
fig|1280.24396.peg.1014|	OG5_127373	saur|NP_371807	4	-101	99.48	100
fig|1280.24396.peg.1026|	OG5_126700	saur|NP_371795	2	-175	99.02	100
fig|1280.24396.peg.600|	OG5_126685	saur|NP_372221	0	-181	100.00	100
fig|1280.24396.peg.1035|	OG5_130798	saur|NP_371786	0	-181	93.46	100
fig|1280.24396.peg.1032|	OG5_133314	saur|NP_371789	4	-85	100.00	100
fig|1280.24396.peg.1028|	OG5_127126	saur|NP_371793	0	-181	100.00	83.7
fig|1280.24396.peg.1043|	OG5_129971	saur|NP_371778	0	-181	99.79	100
fig|1280.24396.peg.1041|	OG5_128046	saur|NP_371780	2	-128	100.00	94.9
fig|1280.24396.peg.1044|	OG5_130468	saur|NP_371777	1	-100	99.45	100
fig|1280.24396.peg.1003|	OG5_179953	saur|NP_371818	7	-85	100.00	100
fig|1280.24396.peg.601|	OG5_135022	saur|NP_372220	0	-181	99.78	100
fig|1280.24396.peg.1038|	OG5_127647	saur|NP_371783	6	-91	100.00	100
fig|1280.24396.peg.1031|	OG5_131885	saur|NP_371790	0	-181	99.74	100
fig|1280.24396.peg.1042|	OG5_164938	saur|NP_371779	9	-143	99.61	100
fig|1280.24396.peg.1086|	OG5_245556	saur|NP_371406	3	-22	89.47	100
fig|1280.24396.peg.1050|	OG5_126862	saur|NP_371769	0	-181	100.00	100
fig|1280.24396.peg.1066|	NO_GROUP	saur|NP_371429	0	-181	76.77	100
fig|1280.24396.peg.1064|	NO_GROUP	saur|NP_371431	4	-23	92.98	100
fig|1280.24396.peg.614|	OG5_126764	saur|NP_372207	0	-181	99.84	100
fig|1280.24396.peg.1087|	NO_GROUP	saur|NP_371405	7	-66	97.66	100
fig|1280.24396.peg.1067|	NO_GROUP	saur|NP_371428	0	-181	87.48	99.2
fig|1280.24396.peg.1051|	OG5_126908	saur|NP_371768	4	-137	98.82	100
fig|1280.24396.peg.1068|	NO_GROUP	saur|NP_371427	0	-181	60.09	99.8
fig|1280.24396.peg.563|	OG5_214137	saur|NP_372258	4	-121	99.52	100
fig|1280.24396.peg.609|	OG5_127254	saur|NP_372212	4	-116	100.00	100
fig|1280.24396.peg.618|	OG5_128492	saur|NP_372202	3	-53	100.00	100
fig|1280.24396.peg.1088|	NO_GROUP	saur|NP_371404	3	-36	97.44	100
fig|1280.24396.peg.1069|	NO_GROUP	saur|NP_371426	4	-20	32.46	61
fig|1280.24396.peg.1052|	OG5_128449	saur|NP_371767	3	-168	98.98	100
fig|1280.24396.peg.1082|	NO_GROUP	cbot|YP_001787274.1	1	-19	25.77	75.8
fig|1280.24396.peg.603|	OG5_126870	saur|NP_372218	0	-181	99.76	100
fig|1280.24396.peg.610|	OG5_126628	saur|NP_372211	0	-181	100.00	100
fig|1280.24396.peg.626|	OG5_127395	saur|NP_372194	3	-178	89.29	100
fig|1280.24396.peg.1083|	OG5_173571	saur|NP_371410	3	-8	23.68	62.2
fig|1280.24396.peg.1057|	OG5_127603	saur|NP_371762	5	-47	100.00	100
fig|1280.24396.peg.613|	OG5_175571	saur|NP_372208	9	-174	99.67	100
fig|1280.24396.peg.633|	OG5_126889	saur|NP_372186	0	-181	100.00	100
fig|1280.24396.peg.564|	OG5_126680	saur|NP_372257	3	-95	97.67	99.4
fig|1280.24396.peg.606|	OG5_173120	saur|NP_372215	0	-181	99.80	100
fig|1280.24396.peg.1061|	NO_GROUP	saur|NP_371434	0	-181	88.59	100
fig|1280.24396.peg.604|	OG5_131511	saur|NP_372217	5	-131	99.15	100
fig|1280.24396.peg.565|	OG5_126680	saur|NP_372257	0	-181	100.00	100
fig|1280.24396.peg.625|	OG5_141271	saur|NP_372195	4	-133	100.00	100
fig|1280.24396.peg.634|	OG5_133742	saur|NP_372185	4	-124	100.00	100
fig|1280.24396.peg.619|	OG5_196541	saur|NP_372201	6	-114	100.00	100
fig|1280.24396.peg.608|	OG5_130627	saur|NP_372213	6	-170	99.31	100
fig|1280.24396.peg.1065|	NO_GROUP	saur|NP_371430	7	-62	93.60	100
fig|1280.24396.peg.612|	OG5_178742	saur|NP_372209	0	-181	99.36	100
fig|1280.24396.peg.615|	OG5_127087	saur|NP_372205	0	-181	100.00	100
fig|1280.24396.peg.1079|	NO_GROUP	saur|NP_371416	6	-18	36.75	92.1
fig|1280.24396.peg.627|	OG5_132804	saur|NP_372193	3	-126	99.10	100
fig|1280.24396.peg.1203|	NO_GROUP	saur|NP_371680	8	-71	100.00	100
fig|1280.24396.peg.620|	OG5_214128	saur|NP_372200	2	-179	98.71	100
fig|1280.24396.peg.1119|	OG5_164939	saur|NP_371760	1	-56	100.00	100
fig|1280.24396.peg.617|	OG5_130370	saur|NP_372203	5	-29	100.00	100
fig|1280.24396.peg.616|	OG5_129028	saur|NP_372204	3	-73	99.42	100
fig|1280.24396.peg.628|	OG5_127486	saur|NP_372192	0	-181	100.00	100
fig|1280.24396.peg.1240|	OG5_178716	saur|NP_371642	0	-181	99.69	93.3
fig|1280.24396.peg.623|	OG5_127209	saur|NP_372197	3	-111	100.00	100
fig|1280.24396.peg.629|	OG5_129427	saur|NP_372191	0	-181	99.77	100
fig|1280.24396.peg.632|	OG5_126723	saur|NP_372187	0	-181	99.77	100
fig|1280.24396.peg.607|	OG5_127218	saur|NP_372214	0	-181	95.43	100
fig|1280.24396.peg.1215|	OG5_132714	saur|NP_371668	0	-181	99.36	100
fig|1280.24396.peg.641|	OG5_127445	saur|NP_372171	1	-51	100.00	100
fig|1280.24396.peg.1242|	OG5_127401	saur|NP_371640	5	-162	99.67	100
fig|1280.24396.peg.566|	OG5_126671	saur|NP_372256	0	-181	99.28	100
fig|1280.24396.peg.630|	OG5_156676	saur|NP_372189	3	-172	99.15	100
fig|1280.24396.peg.611|	OG5_134857	saur|NP_372210	5	-88	100.00	100
fig|1280.24396.peg.1055|	OG5_132581	saur|NP_371764	2	-143	99.59	100
fig|1280.24396.peg.1060|	NO_GROUP	saur|NP_371435	3	-67	96.95	100
fig|1280.24396.peg.1070|	OG5_144349	saur|NP_371425	6	-163	40.71	89.4
fig|1280.24396.peg.1080|	NO_GROUP	cbot|YP_001787271.1	4	-8	33.05	60.8
fig|1280.24396.peg.1053|	OG5_204280	saur|NP_371766	0	-181	98.73	100
fig|1280.24396.peg.1062|	OG5_191478	saur|NP_371433	0	-181	57.70	100
fig|1280.24396.peg.1048|	OG5_133325	saur|NP_371773	4	-105	66.55	100
fig|1280.24396.peg.1054|	OG5_129936	saur|NP_371765	1	-58	99.14	100
fig|1280.24396.peg.1056|	OG5_131636	saur|NP_371763	1	-82	100.00	100
fig|1280.24396.peg.1047|	OG5_126736	saur|NP_371774	0	-181	99.85	100
fig|1280.24396.peg.602|	OG5_128590	saur|NP_372219	0	-181	100.00	100
fig|1280.24396.peg.1236|	NO_GROUP	saur|NP_371647	2	-70	98.45	100
fig|1280.24396.peg.1098|	NO_GROUP	bant|YP_017568	9	-42	30.11	99.5
fig|1280.24396.peg.1248|	OG5_191571	saur|NP_371634	3	-25	100.00	100
fig|1280.24396.peg.1090|	NO_GROUP	saur|NP_371400	2	-39	48.66	99.4
fig|1280.24396.peg.631|	OG5_131288	saur|NP_372188	2	-104	97.85	100
fig|1280.24396.peg.636|	NO_GROUP	saur|NP_372176	7	-45	100.00	100
fig|1280.24396.peg.624|	OG5_130465	saur|NP_372196	0	-181	99.78	100
fig|1280.24396.peg.1117|	OG5_130479	lmon|NP_465856	4	-42	33.23	68.6
fig|1280.24396.peg.1237|	OG5_178770	saur|NP_371646	5	-32	100.00	100
fig|1280.24396.peg.1231|	OG5_140173	saur|NP_371652	6	-18	100.00	100
fig|1280.24396.peg.1249|	OG5_128930	saur|NP_371633	0	-181	95.12	100
fig|1280.24396.peg.1093|	OG5_245554	saur|NP_371399	5	-26	81.69	97.3
fig|1280.24396.peg.635|	OG5_134243	saur|NP_372184	2	-99	100.00	97.8
fig|1280.24396.peg.1209|	OG5_133316	saur|NP_371675	4	-155	99.62	100
fig|1280.24396.peg.642|	OG5_164948	saur|NP_372170	2	-55	100.00	100
fig|1280.24396.peg.1206|	NO_GROUP	saur|NP_371678	1	-9	95.56	100
fig|1280.24396.peg.1279|	NO_GROUP	saur|NP_371604	0	-181	99.77	100
fig|1280.24396.peg.1263|	OG5_128117	saur|NP_371619	0	-181	100.00	100
fig|1280.24396.peg.1251|	OG5_126810	saur|NP_371631	5	-159	99.27	100
fig|1280.24396.peg.605|	OG5_128582	saur|NP_372216	0	-181	100.00	100
fig|1280.24396.peg.1216|	OG5_130965	saur|NP_371667	0	-181	99.47	100
fig|1280.24396.peg.1212|	OG5_175682	saur|NP_371671	2	-113	100.00	100
fig|1280.24396.peg.1207|	OG5_138330	saur|NP_371677	8	-95	98.80	100
fig|1280.24396.peg.1218|	OG5_176610	saur|NP_371665	1	-44	100.00	100
fig|1280.24396.peg.1046|	OG5_146628	saur|NP_371775	0	-181	99.77	100
fig|1280.24396.peg.1049|	OG5_127106	saur|NP_371770	3	-160	99.34	100
fig|1280.24396.peg.1281|	OG5_179945	saur|NP_371601	1	-97	100.00	100
fig|1280.24396.peg.1265|	OG5_128261	saur|NP_371617	0	-181	100.00	100
fig|1280.24396.peg.1214|	OG5_126613	saur|NP_371669	5	-54	100.00	100
fig|1280.24396.peg.1220|	OG5_131956	saur|NP_371663	0	-181	99.00	100
fig|1280.24396.peg.621|	OG5_130840	saur|NP_372199	0	-181	99.77	100
fig|1280.24396.peg.1118|	OG5_126863	saur|NP_371761	0	-181	99.56	100
fig|1280.24396.peg.1095|	OG5_226313	saur|NP_372504	6	-52	76.12	99.3
fig|1280.24396.peg.1208|	OG5_126970	saur|NP_371676	6	-109	98.97	100
fig|1280.24396.peg.1217|	OG5_170969	saur|NP_371666	2	-69	100.00	86.7
fig|1280.24396.peg.1283|	OG5_149719	saur|NP_371599	5	-128	99.63	100
fig|1280.24396.peg.1222|	OG5_130184	saur|NP_371661	8	-141	100.00	100
fig|1280.24396.peg.1266|	OG5_191483	saur|NP_371616	4	-101	99.04	100
fig|1280.24396.peg.1223|	OG5_178738	saur|NP_371660	2	-57	100.00	100
fig|1280.24396.peg.622|	OG5_128011	saur|NP_372198	0	-181	99.29	100
fig|1280.24396.peg.1269|	OG5_131049	saur|NP_371613	0	-181	100.00	100
fig|1280.24396.peg.1211|	OG5_126927	saur|NP_371672	0	-181	99.83	100
fig|1280.24396.peg.1063|	NO_GROUP	saur|NP_371432	8	-23	62.63	100
fig|1280.24396.peg.639|	OG5_135723	saur|NP_372173	2	-149	100.00	100
fig|1280.24396.peg.1285|	OG5_127961	saur|NP_371597	0	-181	93.09	100
fig|1280.24396.peg.1252|	OG5_191572	saur|NP_371630	9	-115	98.53	100
fig|1280.24396.peg.1253|	OG5_127097	saur|NP_371629	0	-181	99.78	100
fig|1280.24396.peg.1243|	OG5_144407	saur|NP_371639	5	-163	100.00	100
fig|1280.24396.peg.1227|	OG5_134989	saur|NP_371656	7	-173	98.88	100
fig|1280.24396.peg.1256|	OG5_131894	saur|NP_371626	0	-181	99.72	100
fig|1280.24396.peg.1228|	OG5_191600	saur|NP_371655	7	-105	100.00	100
fig|1280.24396.peg.1258|	OG5_132434	saur|NP_371624	2	-127	99.25	100
fig|1280.24396.peg.640|	OG5_178735	saur|NP_372172	1	-83	100.00	100
fig|1280.24396.peg.1122|	OG5_127728	saur|NP_371757	7	-141	99.59	100
fig|1280.24396.peg.1232|	OG5_178713	saur|NP_371651	1	-95	100.00	100
fig|1280.24396.peg.1291|	OG5_135086	saur|NP_371591	1	-43	100.00	100
fig|1280.24396.peg.1205|	OG5_245561	saur|NP_371679	2	-53	95.41	100
fig|1280.24396.peg.1229|	OG5_177154	saur|NP_371654	2	-138	100.00	100
fig|1280.24396.peg.1257|	OG5_132141	saur|NP_371625	3	-120	100.00	100
fig|1280.24396.peg.1287|	OG5_126894	saur|NP_371595	0	-181	100.00	100
fig|1280.24396.peg.1259|	OG5_127485	saur|NP_371623	0	-181	100.00	100
fig|1280.24396.peg.1210|	OG5_126893	saur|NP_371673	5	-161	100.00	100
fig|1280.24396.peg.1267|	OG5_128237	saur|NP_371615	2	-92	98.91	100
fig|1280.24396.peg.1273|	OG5_130796	saur|NP_371610	1	-11	100.00	100
fig|1280.24396.peg.1241|	OG5_149626	saur|NP_371641	2	-67	99.35	100
fig|1280.24396.peg.1297|	OG5_138552	saur|NP_371585	0	-181	100.00	91
fig|1280.24396.peg.1296|	NO_GROUP	saur|NP_371586	3	-53	100.00	100
fig|1280.24396.peg.1247|	OG5_214113	saur|NP_371635	4	-90	100.00	100
fig|1280.24396.peg.1239|	OG5_191569	saur|NP_371643	3	-70	100.00	100
fig|1280.24396.peg.1213|	OG5_131519	saur|NP_371670	0	-181	99.66	100
fig|1280.24396.peg.1264|	OG5_128323	saur|NP_371618	4	-172	100.00	100
fig|1280.24396.peg.1124|	OG5_126618	saur|NP_371755	3	-126	100.00	100
fig|1280.24396.peg.1272|	OG5_130796	saur|NP_371610	0	-181	99.50	100
fig|1280.24396.peg.1268|	OG5_178717	saur|NP_371614	2	-34	100.00	100
fig|1280.24396.peg.1121|	OG5_127440	saur|NP_371758	0	-181	99.75	100
fig|1280.24396.peg.1245|	OG5_132730	saur|NP_371637	8	-160	100.00	93.8
fig|1280.24396.peg.1221|	OG5_127036	saur|NP_371662	0	-181	100.00	100
fig|1280.24396.peg.1250|	NO_GROUP	saur|NP_371632	5	-18	100.00	100
fig|1280.24396.peg.1299|	OG5_128583	saur|NP_371583	2	-102	100.00	100
fig|1280.24396.peg.1275|	OG5_127082	saur|NP_371608	0	-181	93.71	100
fig|1280.24396.peg.1246|	OG5_191570	saur|NP_371636	6	-45	98.90	100
fig|1280.24396.peg.1270|	OG5_130437	saur|NP_371612	1	-122	100.00	100
fig|1280.24396.peg.1284|	OG5_126894	saur|NP_371598	0	-181	98.68	100
fig|1280.24396.peg.1295|	OG5_126671	saur|NP_371587	4	-143	98.95	100
fig|1280.24396.peg.1230|	OG5_224980	saur|NP_371653	0	-181	98.60	100
fig|1280.24396.peg.1271|	OG5_214163	saur|NP_371611	3	-158	99.41	100
fig|1280.24396.peg.1226|	OG5_171014	saur|NP_371657	3	-158	99.66	100
fig|1280.24396.peg.1292|	OG5_130014	saur|NP_371590	4	-132	99.57	100
fig|1280.24396.peg.1234|	OG5_132912	saur|NP_371649	1	-82	100.00	100
fig|1280.24396.peg.1123|	OG5_127028	saur|NP_371756	1	-34	100.00	100
fig|1280.24396.peg.1254|	NO_GROUP	saur|NP_371628	2	-64	100.00	100
fig|1280.24396.peg.1261|	OG5_178772	saur|NP_371621	4	-47	100.00	100
fig|1280.24396.peg.1276|	OG5_131789	saur|NP_371607	6	-44	100.00	100
fig|1280.24396.peg.1219|	OG5_158501	saur|NP_371664	2	-162	98.08	100
fig|1280.24396.peg.1244|	OG5_126626	saur|NP_371638	0	-181	99.57	100
fig|1280.24396.peg.1260|	OG5_133751	saur|NP_371622	2	-100	100.00	100
fig|1280.24396.peg.1238|	OG5_176674	saur|NP_371645	4	-180	99.35	100
fig|1280.24396.peg.1262|	OG5_126968	saur|NP_371620	0	-181	100.00	100
fig|1280.24396.peg.1282|	OG5_135670	saur|NP_371600	0	-181	99.57	100
fig|1280.24396.peg.1288|	OG5_127706	saur|NP_371594	0	-181	99.80	100
fig|1280.24396.peg.1274|	OG5_214117	saur|NP_371609	3	-38	100.00	100
fig|1280.24396.peg.1224|	OG5_178739	saur|NP_371659	1	-122	99.13	94.7
fig|1280.24396.peg.1290|	OG5_133669	saur|NP_371592	4	-129	99.55	100
fig|1280.24396.peg.1293|	OG5_127668	saur|NP_371589	0	-181	99.20	100
fig|1280.24396.peg.1278|	OG5_129977	saur|NP_371605	0	-181	99.23	100
fig|1280.24396.peg.1298|	OG5_128358	saur|NP_371584	0	-181	100.00	100
fig|1280.24396.peg.637|	NO_GROUP	saur|NP_372174	2	-77	100.00	100
fig|1280.24396.peg.1233|	OG5_160564	saur|NP_371650	0	-181	99.47	100
fig|1280.24396.peg.1286|	OG5_129694	saur|NP_371596	7	-96	98.40	100
fig|1280.24396.peg.1255|	NO_GROUP	saur|NP_371627	6	-163	99.71	100
fig|1280.24396.peg.1225|	OG5_178740	saur|NP_371658	2	-111	99.63	99.6
fig|1280.24396.peg.1277|	OG5_138226	saur|NP_371606	4	-92	100.00	100
fig|1280.24396.peg.1120|	OG5_126932	saur|NP_371759	0	-181	92.07	100
fig|1280.24396.peg.1294|	OG5_127668	saur|NP_371588	2	-62	99.38	100
fig|1280.24396.peg.1235|	OG5_130478	saur|NP_371648	3	-100	100.00	100
fig|1280.24396.peg.1289|	OG5_127725	saur|NP_371593	0	-181	99.45	100
fig|1280.24396.peg.1304|	OG5_131389	saur|NP_371578	3	-72	100.00	100
fig|1280.24396.peg.1308|	OG5_126697	saur|NP_371573	0	-181	100.00	100
fig|1280.24396.peg.1311|	NO_GROUP	saur|NP_371570	3	-57	99.08	100
fig|1280.24396.peg.1316|	OG5_130024	saur|NP_371565	1	-157	100.00	100
fig|1280.24396.peg.1317|	OG5_156762	saur|NP_371564	4	-104	100.00	100
fig|1280.24396.peg.1324|	OG5_138437	saur|NP_371559	1	-111	100.00	100
fig|1280.24396.peg.1325|	OG5_164892	saur|NP_371558	2	-55	100.00	100
fig|1280.24396.peg.1330|	NO_GROUP	saur|NP_371551	7	-34	100.00	100
fig|1280.24396.peg.1126|	OG5_133736	saur|NP_371753	3	-177	98.48	100
fig|1280.24396.peg.1130|	OG5_156770	saur|NP_371749	1	-62	100.00	100
fig|1280.24396.peg.1370|	OG5_127607	saur|NP_371511	2	-170	99.72	100
fig|1280.24396.peg.1305|	OG5_191563	saur|NP_371576	0	-181	99.52	100
fig|1280.24396.peg.1351|	OG5_127041	saur|NP_371531	2	-159	100.00	100
fig|1280.24396.peg.1331|	OG5_213906	saur|NP_371550	9	-109	100.00	100
fig|1280.24396.peg.1345|	OG5_178631	saur|NP_371537	0	-181	99.60	100
fig|1280.24396.peg.1328|	OG5_191455	saur|NP_371553	2	-25	100.00	100
fig|1280.24396.peg.1313|	OG5_142479	saur|NP_371568	1	-155	99.25	100
fig|1280.24396.peg.1372|	NO_GROUP	saur|NP_371509	1	-38	98.37	100
fig|1280.24396.peg.1383|	OG5_141099	saur|NP_371498	0	-181	100.00	100
fig|1280.24396.peg.1354|	OG5_178645	saur|NP_371528	7	-110	99.49	100
fig|1280.24396.peg.1306|	OG5_130983	saur|NP_371575	5	-63	99.28	100
fig|1280.24396.peg.1332|	NO_GROUP	saur|NP_371549	0	-181	99.21	100
fig|1280.24396.peg.1348|	OG5_128196	saur|NP_371534	0	-181	100.00	100
fig|1280.24396.peg.1334|	OG5_126815	saur|NP_371547	0	-181	99.48	100
fig|1280.24396.peg.1318|	OG5_160526	saur|NP_371563	6	-26	100.00	100
fig|1280.24396.peg.1373|	OG5_126985	saur|NP_371508	0	-181	99.76	100
fig|1280.24396.peg.1424|	OG5_126718	saur|NP_371456	0	-181	93.20	100
fig|1280.24396.peg.1362|	OG5_127607	saur|NP_371519	6	-137	99.66	100
fig|1280.24396.peg.1312|	OG5_134385	saur|NP_371569	2	-160	99.63	100
fig|1280.24396.peg.1336|	OG5_134034	saur|NP_371545	0	-181	99.50	100
fig|1280.24396.peg.1129|	OG5_150510	saur|NP_371750	0	-181	99.82	100
fig|1280.24396.peg.1341|	OG5_213916	saur|NP_371539	4	-94	100.00	100
fig|1280.24396.peg.1377|	OG5_130855	saur|NP_371504	1	-91	93.57	100
fig|1280.24396.peg.1436|	OG5_126632	saur|NP_371443	6	-176	99.70	95.7
fig|1280.24396.peg.1366|	OG5_129402	saur|NP_371515	0	-181	98.95	100
fig|1280.24396.peg.1315|	OG5_132914	saur|NP_371566	0	-181	99.56	100
fig|1280.24396.peg.1337|	NO_GROUP	saur|NP_371543	3	-41	100.00	100
fig|1280.24396.peg.1350|	OG5_129784	saur|NP_371532	1	-164	99.65	100
fig|1280.24396.peg.1342|	OG5_130684	rsol|NP_519289	3	-10	25.53	61.8
fig|1280.24396.peg.1323|	NO_GROUP	saur|NP_371560	1	-25	100.00	71.6
fig|1280.24396.peg.1382|	OG5_126636	saur|NP_371499	0	-181	99.88	100
fig|1280.24396.peg.1385|	OG5_127435	saur|NP_371495	2	-160	100.00	100
fig|1280.24396.peg.1437|	OG5_236357	saur|NP_371442	2	-44	95.79	91.3
fig|1280.24396.peg.1338|	OG5_131344	saur|NP_371542	0	-181	100.00	100
fig|1280.24396.peg.1353|	OG5_213909	saur|NP_371529	9	-60	99.13	100
fig|1280.24396.peg.1127|	OG5_191634	saur|NP_371752	2	-104	100.00	100
fig|1280.24396.peg.1346|	OG5_131504	saur|NP_371536	0	-181	100.00	100
fig|1280.24396.peg.1405|	OG5_135184	saur|NP_371475	8	-60	100.00	100
fig|1280.24396.peg.1445|	OG5_131642	saur|NP_371363	4	-151	98.90	100
fig|1280.24396.peg.1388|	OG5_126763	saur|NP_371492	6	-174	99.33	100
fig|1280.24396.peg.1356|	OG5_191448	saur|NP_371526	4	-143	100.00	100
fig|1280.24396.peg.1128|	OG5_131505	saur|NP_371751	0	-181	99.56	100
fig|1280.24396.peg.1339|	OG5_134849	saur|NP_371541	0	-181	100.00	100
fig|1280.24396.peg.1347|	OG5_130466	saur|NP_371535	3	-136	100.00	100
fig|1280.24396.peg.1329|	OG5_127533	saur|NP_371552	0	-181	100.00	100
fig|1280.24396.peg.1102|	OG5_127389	saur|NP_371388	2	-50	83.69	100
fig|1280.24396.peg.1447|	OG5_132634	saur|NP_371361	0	-181	98.83	100
fig|1280.24396.peg.1134|	OG5_132289	saur|NP_371745	1	-169	89.00	100
fig|1280.24396.peg.1357|	OG5_134573	saur|NP_371524	0	-181	99.83	100
fig|1280.24396.peg.1333|	OG5_131516	saur|NP_371548	0	-181	99.78	100
fig|1280.24396.peg.1355|	OG5_140503	saur|NP_371527	6	-67	99.17	100
fig|1280.24396.peg.1135|	OG5_163187	saur|NP_371744	0	-181	100.00	100
fig|1280.24396.peg.1340|	OG5_172048	saur|NP_371540	0	-181	99.75	100
fig|1280.24396.peg.1103|	OG5_236404	lmon|NP_465842	2	-34	50.35	64.6
fig|1280.24396.peg.1457|	OG5_136233	saur|NP_371352	2	-71	100.00	91.4
fig|1280.24396.peg.1407|	OG5_134238	saur|NP_371473	0	-181	100.00	100
fig|1280.24396.peg.1360|	OG5_135479	saur|NP_371521	6	-72	100.00	100
fig|1280.24396.peg.1335|	OG5_170891	saur|NP_371546	4	-128	100.00	100
fig|1280.24396.peg.1393|	OG5_144456	saur|NP_371487	4	-85	100.00	100
fig|1280.24396.peg.1399|	OG5_126982	saur|NP_371481	0	-181	99.75	100
fig|1280.24396.peg.1368|	OG5_128913	saur|NP_371513	0	-181	99.36	100
fig|1280.24396.peg.1149|	OG5_140286	saur|NP_371731	1	-71	98.50	100
fig|1280.24396.peg.1152|	OG5_133087	saur|NP_371728	6	-133	100.00	100
fig|1280.24396.peg.1427|	OG5_127049	saur|NP_371453	3	-137	98.84	100
fig|1280.24396.peg.1364|	OG5_128913	saur|NP_371517	0	-181	98.77	100
fig|1280.24396.peg.1395|	OG5_127707	saur|NP_371485	0	-181	99.75	100
fig|1280.24396.peg.1400|	OG5_126789	saur|NP_371480	0	-181	99.73	100
fig|1280.24396.peg.1369|	OG5_128716	saur|NP_371512	0	-181	99.72	100
fig|1280.24396.peg.1150|	NO_GROUP	saur|NP_371730	5	-24	100.00	100
fig|1280.24396.peg.1155|	OG5_127802	saur|NP_371725	0	-181	100.00	100
fig|1280.24396.peg.1446|	OG5_133120	saur|NP_371362	2	-81	98.70	100
fig|1280.24396.peg.1365|	OG5_128716	saur|NP_371516	6	-169	99.39	100
fig|1280.24396.peg.1349|	OG5_132769	saur|NP_371533	0	-181	99.35	100
fig|1280.24396.peg.1419|	OG5_191608	saur|NP_371461	1	-53	99.02	100
fig|1280.24396.peg.1402|	OG5_128211	saur|NP_371478	3	-112	100.00	100
fig|1280.24396.peg.1131|	OG5_130709	saur|NP_371748	6	-28	100.00	100
fig|1280.24396.peg.1153|	OG5_126835	saur|NP_371727	0	-181	99.72	100
fig|1280.24396.peg.1141|	OG5_160526	saur|NP_371738	4	-32	100.00	100
fig|1280.24396.peg.1376|	OG5_173119	saur|NP_371505	1	-76	98.61	100
fig|1280.24396.peg.1352|	OG5_149795	saur|NP_371530	5	-111	85.31	100
fig|1280.24396.peg.1454|	OG5_136865	saur|NP_371355	8	-47	98.11	100
fig|1280.24396.peg.1406|	OG5_135839	saur|NP_371474	3	-44	99.12	100
fig|1280.24396.peg.1374|	OG5_129509	saur|NP_371507	0	-181	99.68	100
fig|1280.24396.peg.1132|	OG5_128213	saur|NP_371747	1	-110	99.53	100
fig|1280.24396.peg.1100|	OG5_214090	bant|YP_020453	6	-35	53.73	53.4
fig|1280.24396.peg.1146|	OG5_126916	saur|NP_371733	2	-117	100.00	100
fig|1280.24396.peg.1410|	OG5_136660	saur|NP_371470	5	-51	100.00	100
fig|1280.24396.peg.1375|	NO_GROUP	saur|NP_371506	5	-27	100.00	100
fig|1280.24396.peg.1379|	OG5_126848	saur|NP_371502	3	-120	100.00	100
fig|1280.24396.peg.1320|	OG5_144468	saur|NP_371562	2	-172	100.00	100
fig|1280.24396.peg.1326|	OG5_236416	saur|NP_371557	0	-181	99.54	100
fig|1280.24396.peg.1327|	OG5_131401	saur|NP_371554	2	-89	100.00	100
fig|1280.24396.peg.1309|	OG5_167591	saur|NP_371572	1	-142	99.65	93.4
fig|1280.24396.peg.1314|	OG5_135762	saur|NP_371567	0	-181	99.64	100
fig|1280.24396.peg.1344|	OG5_191452	saur|NP_371538	2	-144	98.41	100
fig|1280.24396.peg.1300|	OG5_138780	saur|NP_371582	2	-37	100.00	100
fig|1280.24396.peg.1302|	OG5_160529	saur|NP_371580	0	-181	99.26	100
fig|1280.24396.peg.1310|	OG5_245560	saur|NP_371571	0	-181	99.49	100
fig|1280.24396.peg.1411|	OG5_144582	saur|NP_371469	0	-181	99.74	100
fig|1280.24396.peg.1387|	OG5_191447	saur|NP_371493	8	-65	97.67	100
fig|1280.24396.peg.1380|	OG5_162636	saur|NP_371501	0	-181	99.74	100
fig|1280.24396.peg.1359|	OG5_178643	saur|NP_371522	1	-137	99.58	100
fig|1280.24396.peg.1391|	OG5_129315	saur|NP_371489	4	-106	100.00	100
fig|1280.24396.peg.1133|	OG5_127027	saur|NP_371746	1	-121	100.00	100
fig|1280.24396.peg.1361|	OG5_127531	saur|NP_371520	0	-181	99.70	100
fig|1280.24396.peg.1101|	NO_GROUP	saur|NP_371390	6	-130	98.21	100
fig|1280.24396.peg.1392|	OG5_129315	saur|NP_371488	3	-87	99.43	100
fig|1280.24396.peg.1422|	OG5_178650	saur|NP_371458	3	-36	100.00	100
fig|1280.24396.peg.1363|	OG5_128014	saur|NP_371518	2	-156	99.66	90.9
fig|1280.24396.peg.1430|	OG5_178753	saur|NP_371449	1	-65	98.43	100
fig|1280.24396.peg.1397|	OG5_132945	saur|NP_371483	3	-173	99.68	100
fig|1280.24396.peg.1301|	OG5_137989	saur|NP_371581	0	-181	99.50	100
fig|1280.24396.peg.1303|	NO_GROUP	saur|NP_371579	4	-88	99.36	100
fig|1280.24396.peg.1125|	OG5_127857	saur|NP_371754	2	-170	99.68	100
fig|1280.24396.peg.1429|	OG5_214150	saur|NP_371451	4	-44	100.00	100
fig|1280.24396.peg.1367|	OG5_131268	saur|NP_371514	0	-181	99.09	100
fig|1280.24396.peg.1398|	OG5_126857	saur|NP_371482	0	-181	100.00	100
fig|1280.24396.peg.1371|	OG5_137870	saur|NP_371510	9	-140	88.31	100
fig|1280.24396.peg.1151|	OG5_126793	saur|NP_371729	1	-113	99.51	100
fig|1280.24396.peg.1431|	OG5_127348	saur|NP_371448	0	-181	100.00	100
fig|1280.24396.peg.1401|	NO_GROUP	saur|NP_371479	8	-43	100.00	100
fig|1280.24396.peg.1403|	OG5_214146	saur|NP_371477	2	-68	99.21	100
fig|1280.24396.peg.1433|	OG5_130200	saur|NP_371446	3	-78	100.00	88.7
fig|1280.24396.peg.1378|	NO_GROUP	saur|NP_371503	7	-146	95.16	100
fig|1280.24396.peg.1381|	OG5_156713	saur|NP_371500	4	-162	98.62	100
fig|1280.24396.peg.1435|	OG5_129399	saur|NP_371444	0	-181	97.05	95.5
fig|1280.24396.peg.1307|	OG5_157668	saur|NP_371574	1	-173	99.40	100
fig|1280.24396.peg.1404|	OG5_128850	saur|NP_371476	0	-181	99.75	100
fig|1280.24396.peg.1441|	OG5_178754	saur|NP_371367	0	-181	99.31	100
fig|1280.24396.peg.1408|	OG5_136661	saur|NP_371472	2	-84	100.00	100
fig|1280.24396.peg.1420|	OG5_127523	saur|NP_371460	2	-39	100.00	100
fig|1280.24396.peg.1384|	OG5_132611	saur|NP_371496	1	-51	99.02	100
fig|1280.24396.peg.1321|	OG5_139587	saur|NP_371561	1	-61	100.00	100
fig|1280.24396.peg.1443|	OG5_147392	saur|NP_371365	2	-153	98.94	100
fig|1280.24396.peg.1442|	OG5_130065	saur|NP_371366	8	-145	100.00	100
fig|1280.24396.peg.1412|	OG5_137382	saur|NP_371468	4	-66	98.39	100
fig|1280.24396.peg.1444|	OG5_152780	saur|NP_371364	1	-26	100.00	100
fig|1280.24396.peg.1421|	OG5_164907	saur|NP_371459	0	-181	99.74	100
fig|1280.24396.peg.1414|	OG5_127293	saur|NP_371466	0	-181	99.19	100
fig|1280.24396.peg.1455|	OG5_136940	saur|NP_371354	1	-102	100.00	100
fig|1280.24396.peg.1386|	OG5_126784	saur|NP_371494	0	-181	99.09	100
fig|1280.24396.peg.1390|	OG5_164906	saur|NP_371490	0	-181	99.57	100
fig|1280.24396.peg.1142|	NO_GROUP	saur|NP_371737	4	-152	100.00	100
fig|1280.24396.peg.1394|	OG5_126980	saur|NP_371486	0	-181	99.77	100
fig|1280.24396.peg.1389|	OG5_137549	saur|NP_371491	0	-181	99.84	100
fig|1280.24396.peg.1426|	OG5_126787	saur|NP_371454	8	-176	99.69	100
fig|1280.24396.peg.1438|	OG5_129985	saur|NP_371370	0	-181	93.98	100
fig|1280.24396.peg.1409|	OG5_137552	saur|NP_371471	3	-39	100.00	100
fig|1280.24396.peg.1453|	OG5_135478	saur|NP_371356	1	-55	100.00	100
fig|1280.24396.peg.1144|	OG5_127040	saur|NP_371735	0	-181	100.00	100
fig|1280.24396.peg.1147|	OG5_136849	saur|NP_371732	0	-181	99.65	99.8
fig|1280.24396.peg.1396|	OG5_127862	saur|NP_371484	0	-181	99.78	100
fig|1280.24396.peg.1413|	OG5_164944	saur|NP_371467	0	-181	99.53	96.6
fig|1280.24396.peg.1136|	OG5_136773	saur|NP_371743	4	-144	99.60	100
fig|1280.24396.peg.1450|	OG5_140530	saur|NP_371358	1	-165	97.26	100
fig|1280.24396.peg.1439|	OG5_127020	saur|NP_371369	5	-80	100.00	91.6
fig|1280.24396.peg.1458|	OG5_150116	saur|NP_371350	1	-33	90.79	96.2
fig|1280.24396.peg.1448|	OG5_137102	saur|NP_371360	6	-51	100.00	100
fig|1280.24396.peg.1417|	OG5_178752	saur|NP_371463	2	-39	100.00	100
fig|1280.24396.peg.1140|	OG5_128237	saur|NP_371739	1	-89	99.38	100
fig|1280.24396.peg.1440|	OG5_128800	saur|NP_371368	0	-181	99.52	100
fig|1280.24396.peg.1416|	OG5_127463	saur|NP_371464	2	-54	99.16	100
fig|1280.24396.peg.1423|	OG5_142856	saur|NP_371457	0	-181	100.00	100
fig|1280.24396.peg.1415|	OG5_126960	saur|NP_371465	0	-181	100.00	100
fig|1280.24396.peg.1428|	OG5_163326	saur|NP_371452	1	-78	99.31	100
fig|1280.24396.peg.1459|	OG5_150116	saur|NP_371350	4	-18	95.56	100
fig|1280.24396.peg.1418|	OG5_128113	saur|NP_371462	0	-181	100.00	100
fig|1280.24396.peg.1432|	OG5_208998	saur|NP_371447	0	-181	97.95	100
fig|1280.24396.peg.1154|	OG5_128943	saur|NP_371726	0	-181	100.00	100
fig|1280.24396.peg.1460|	OG5_137555	saur|NP_371349	2	-75	97.48	97.5
fig|1280.24396.peg.1139|	OG5_127793	saur|NP_371740	7	-166	100.00	100
fig|1280.24396.peg.1137|	OG5_128806	saur|NP_371742	0	-181	99.73	100
fig|1280.24396.peg.1434|	OG5_135085	saur|NP_371445	2	-147	100.00	100
fig|1280.24396.peg.1425|	NO_GROUP	saur|NP_371455	2	-21	100.00	100
fig|1280.24396.peg.1456|	OG5_135712	saur|NP_371353	2	-136	99.16	100
fig|1280.24396.peg.1449|	OG5_214151	saur|NP_371359	8	-71	100.00	100
fig|1280.24396.peg.1138|	OG5_126796	saur|NP_371741	0	-181	99.77	100
fig|1280.24396.peg.1143|	OG5_132147	saur|NP_371736	0	-181	99.50	100
fig|1280.24396.peg.1452|	OG5_127169	saur|NP_371357	1	-64	99.21	100
fig|1280.24396.peg.1104|	OG5_191549	bant|YP_020456	6	-10	31.65	98.1
fig|1280.24396.peg.1358|	OG5_178644	saur|NP_371523	0	-181	98.48	100
fig|1280.24396.peg.1145|	OG5_135841	saur|NP_371734	4	-35	100.00	100
fig|1280.24396.peg.1156|	OG5_128535	saur|NP_371724	6	-174	100.00	100
fig|1280.24396.peg.1159|	OG5_126865	saur|NP_371721	7	-178	86.89	100
fig|1280.24396.peg.1169|	OG5_131262	saur|NP_371711	4	-156	100.00	100
fig|1280.24396.peg.1564|	OG5_213908	saur|NP_372913	7	-169	98.97	100
fig|1280.24396.peg.1591|	OG5_128582	saur|NP_372886	0	-181	99.34	99.8
fig|1280.24396.peg.1167|	OG5_150511	saur|NP_371713	2	-96	100.00	100
fig|1280.24396.peg.1646|	OG5_141724	saur|NP_372834	3	-170	100.00	100
fig|1280.24396.peg.1189|	OG5_147365	saur|NP_371695	0	-181	99.61	100
fig|1280.24396.peg.1195|	NO_GROUP	saur|NP_371689	3	-9	86.11	83.7
fig|1280.24396.peg.1186|	OG5_245564	saur|NP_371698	4	-22	98.39	100
fig|1280.24396.peg.1110|	OG5_165181	saur|NP_371379	2	-22	94.23	94.5
fig|1280.24396.peg.1174|	OG5_131597	saur|NP_371706	8	-162	100.00	95.6
fig|1280.24396.peg.1560|	OG5_132475	saur|NP_372916	0	-181	99.13	100
fig|1280.24396.peg.1651|	OG5_131609	saur|NP_372830	0	-181	99.15	94.9
fig|1280.24396.peg.1556|	OG5_140152	saur|NP_372920	0	-181	99.61	100
fig|1280.24396.peg.1198|	NO_GROUP	saur|NP_371685	5	-37	100.00	100
fig|1280.24396.peg.1187|	OG5_130066	saur|NP_371697	7	-158	99.37	100
fig|1280.24396.peg.1113|	OG5_204289	saur|NP_372518	8	-108	79.37	100
fig|1280.24396.peg.1175|	OG5_131512	saur|NP_371705	0	-181	99.85	91.8
fig|1280.24396.peg.1474|	NO_GROUP	saur|NP_373004	1	-29	100.00	100
fig|1280.24396.peg.1652|	OG5_126787	saur|NP_372829	0	-181	98.74	100
fig|1280.24396.peg.1557|	OG5_147381	saur|NP_372919	5	-110	99.48	100
fig|1280.24396.peg.1200|	OG5_206111	saur|NP_371683	2	-35	80.17	100
fig|1280.24396.peg.1188|	NO_GROUP	saur|NP_371696	2	-27	100.00	100
fig|1280.24396.peg.1176|	OG5_178711	saur|NP_371704	3	-61	100.00	100
fig|1280.24396.peg.1561|	OG5_127928	saur|NP_372915	2	-122	100.00	100
fig|1280.24396.peg.1179|	OG5_178712	saur|NP_371701	0	-181	99.63	100
fig|1280.24396.peg.1464|	NO_GROUP	lmon|NP_465323	6	-80	44.81	98.5
fig|1280.24396.peg.1653|	OG5_142990	saur|NP_372828	4	-51	100.00	100
fig|1280.24396.peg.1559|	NO_GROUP	saur|NP_372917	5	-83	100.00	100
fig|1280.24396.peg.1190|	OG5_134508	saur|NP_371694	1	-171	99.35	100
fig|1280.24396.peg.1177|	OG5_127913	saur|NP_371703	0	-181	100.00	100
fig|1280.24396.peg.1181|	OG5_130507	saur|NP_371699	4	-131	98.68	100
fig|1280.24396.peg.1574|	OG5_159966	saur|NP_372901	0	-181	99.58	100
fig|1280.24396.peg.1670|	OG5_150050	saur|NP_372811	7	-131	99.00	100
fig|1280.24396.peg.1563|	OG5_146629	saur|NP_372914	2	-63	97.62	95.5
fig|1280.24396.peg.1572|	OG5_150432	saur|NP_372905	0	-181	94.72	100
fig|1280.24396.peg.1191|	OG5_127715	saur|NP_371693	0	-181	99.40	100
fig|1280.24396.peg.1614|	OG5_160565	saur|NP_372864	0	-181	99.76	100
fig|1280.24396.peg.1477|	OG5_127267	saur|NP_373002	9	-125	96.10	100
fig|1280.24396.peg.1565|	OG5_135256	saur|NP_372912	0	-181	98.97	99.7
fig|1280.24396.peg.1573|	NO_GROUP	saur|NP_372902	2	-55	93.52	96.4
fig|1280.24396.peg.1192|	OG5_206112	saur|NP_371692	6	-123	97.93	100
fig|1280.24396.peg.1194|	OG5_206112	saur|NP_371690	3	-127	99.58	100
fig|1280.24396.peg.1577|	OG5_214047	saur|NP_372898	0	-181	99.76	100
fig|1280.24396.peg.1617|	OG5_135452	saur|NP_372861	5	-127	99.54	100
fig|1280.24396.peg.1567|	OG5_138102	saur|NP_372910	3	-70	99.32	100
fig|1280.24396.peg.1580|	OG5_141534	saur|NP_372896	0	-181	99.40	100
fig|1280.24396.peg.1585|	OG5_171295	saur|NP_372892	9	-57	98.53	100
fig|1280.24396.peg.1578|	OG5_160560	saur|NP_372897	8	-58	100.00	100
fig|1280.24396.peg.1632|	OG5_171678	saur|NP_372847	0	-181	100.00	100
fig|1280.24396.peg.1568|	NO_GROUP	saur|NP_372909	6	-50	100.00	81
fig|1280.24396.peg.1590|	OG5_216787	saur|NP_372887	1	-78	99.32	100
fig|1280.24396.peg.1581|	OG5_155746	saur|NP_372895	2	-69	95.49	100
fig|1280.24396.peg.1583|	OG5_141230	saur|NP_372894	0	-181	99.10	100
fig|1280.24396.peg.1197|	OG5_158182	saur|NP_371687	0	-181	100.00	100
fig|1280.24396.peg.1633|	NO_GROUP	saur|NP_372846	6	-98	100.00	100
fig|1280.24396.peg.1571|	OG5_191407	saur|NP_372906	1	-74	95.00	100
fig|1280.24396.peg.1199|	OG5_245562	saur|NP_371684	1	-17	100.00	100
fig|1280.24396.peg.1593|	OG5_171194	saur|NP_372884	0	-181	99.72	100
fig|1280.24396.peg.1586|	NO_GROUP	saur|NP_372891	0	-181	99.28	100
fig|1280.24396.peg.1582|	OG5_132116	bant|YP_019895	3	-43	38.10	88.7
fig|1280.24396.peg.1641|	NO_GROUP	saur|NP_372838	1	-8	100.00	100
fig|1280.24396.peg.1476|	NO_GROUP	saur|NP_373003	5	-48	98.92	100
fig|1280.24396.peg.1562|	OG5_146629	saur|NP_372914	1	-26	100.00	100
fig|1280.24396.peg.1201|	OG5_245561	saur|NP_371682	1	-80	100.00	100
fig|1280.24396.peg.1597|	OG5_156774	saur|NP_372880	0	-181	99.13	100
fig|1280.24396.peg.1587|	OG5_135102	saur|NP_372890	0	-181	99.62	100
fig|1280.24396.peg.1642|	OG5_150417	saur|NP_372837	4	-118	100.00	100
fig|1280.24396.peg.1478|	OG5_184217	saur|NP_372999	8	-58	90.65	100
fig|1280.24396.peg.1566|	OG5_187232	saur|NP_372911	4	-66	99.20	89.3
fig|1280.24396.peg.1202|	NO_GROUP	saur|NP_371681	3	-63	100.00	89.3
fig|1280.24396.peg.1589|	OG5_245568	saur|NP_372888	9	-52	98.01	100
fig|1280.24396.peg.1480|	OG5_172909	saur|NP_372997	0	-181	99.60	96.9
fig|1280.24396.peg.1599|	OG5_130030	saur|NP_372879	1	-24	92.78	86.5
fig|1280.24396.peg.1569|	OG5_126739	saur|NP_372908	0	-181	90.12	100
fig|1280.24396.peg.1601|	OG5_150504	saur|NP_372878	2	-81	99.46	100
fig|1280.24396.peg.1643|	OG5_174031	saur|NP_372309	5	-28	88.06	64.4
fig|1280.24396.peg.1655|	OG5_178599	saur|NP_372826	0	-181	100.00	100
fig|1280.24396.peg.1588|	OG5_147341	saur|NP_372889	0	-181	100.00	100
fig|1280.24396.peg.1570|	OG5_245565	saur|NP_372907	1	-36	95.76	100
fig|1280.24396.peg.1558|	OG5_144471	saur|NP_372918	5	-125	99.56	100
fig|1280.24396.peg.1600|	OG5_174031	saur|NP_372447	1	-23	91.23	100
fig|1280.24396.peg.1594|	OG5_155247	saur|NP_372883	1	-108	99.10	100
fig|1280.24396.peg.1609|	OG5_131452	saur|NP_372870	0	-181	98.57	100
fig|1280.24396.peg.1584|	OG5_136468	saur|NP_372893	3	-88	99.42	100
fig|1280.24396.peg.1592|	OG5_140157	saur|NP_372885	5	-130	100.00	100
fig|1280.24396.peg.1479|	OG5_144503	saur|NP_372998	6	-69	100.00	100
fig|1280.24396.peg.1660|	OG5_154835	saur|NP_372821	1	-121	98.79	100
fig|1280.24396.peg.1596|	OG5_213620	saur|NP_372881	3	-62	82.78	100
fig|1280.24396.peg.1611|	OG5_130143	saur|NP_372868	6	-117	100.00	100
fig|1280.24396.peg.1602|	OG5_133521	saur|NP_372877	4	-109	100.00	100
fig|1280.24396.peg.1598|	OG5_130030	saur|NP_372879	4	-158	100.00	100
fig|1280.24396.peg.1605|	OG5_131762	saur|NP_372874	4	-180	100.00	100
fig|1280.24396.peg.1575|	OG5_152545	saur|NP_372900	4	-136	100.00	100
fig|1280.24396.peg.1603|	OG5_126664	saur|NP_372876	0	-181	98.76	100
fig|1280.24396.peg.1610|	OG5_150711	saur|NP_372869	0	-181	99.50	100
fig|1280.24396.peg.1576|	OG5_150504	saur|NP_372899	3	-109	99.52	100
fig|1280.24396.peg.1676|	OG5_133738	saur|NP_372804	1	-154	100.00	100
fig|1280.24396.peg.1613|	OG5_126568	saur|NP_372865	5	-173	99.33	100
fig|1280.24396.peg.1616|	OG5_127837	saur|NP_372862	0	-181	99.71	100
fig|1280.24396.peg.1623|	OG5_132182	saur|NP_372855	0	-181	99.82	100
fig|1280.24396.peg.1604|	NO_GROUP	saur|NP_372875	3	-84	99.06	100
fig|1280.24396.peg.1618|	OG5_127414	saur|NP_372860	3	-128	99.12	100
fig|1280.24396.peg.1628|	OG5_150497	saur|NP_372850	0	-181	100.00	100
fig|1280.24396.peg.1608|	OG5_129978	saur|NP_372871	0	-181	99.68	100
fig|1280.24396.peg.1481|	OG5_129138	saur|NP_372996	1	-152	97.43	100
fig|1280.24396.peg.1595|	OG5_152572	saur|NP_372882	8	-158	99.67	94.4
fig|1280.24396.peg.1170|	OG5_128807	saur|NP_371710	0	-181	100.00	96.7
fig|1280.24396.peg.1165|	OG5_138094	saur|NP_371715	6	-112	99.53	100
fig|1280.24396.peg.1106|	NO_GROUP	saur|NP_372512	8	-14	40.70	100
fig|1280.24396.peg.1171|	OG5_133319	saur|NP_371709	0	-181	91.70	100
fig|1280.24396.peg.1162|	OG5_147340	saur|NP_371718	2	-153	100.00	100
fig|1280.24396.peg.1160|	OG5_132445	saur|NP_371720	3	-79	100.00	100
fig|1280.24396.peg.1158|	OG5_138556	saur|NP_371722	5	-80	100.00	100
fig|1280.24396.peg.1166|	OG5_136658	saur|NP_371714	2	-35	100.00	100
fig|1280.24396.peg.1096|	NO_GROUP	saur|NP_371395	2	-34	97.26	100
fig|1280.24396.peg.1161|	OG5_129837	saur|NP_371719	3	-30	100.00	100
fig|1280.24396.peg.1173|	OG5_132024	saur|NP_371707	0	-181	99.78	100
fig|1280.24396.peg.1193|	OG5_206112	saur|NP_371691	7	-115	98.19	91.7
fig|1280.24396.peg.1606|	NO_GROUP	saur|NP_372873	1	-75	100.00	100
fig|1280.24396.peg.1180|	OG5_214106	saur|NP_371700	1	-80	100.00	100
fig|1280.24396.peg.1178|	OG5_136670	saur|NP_371702	5	-71	100.00	100
fig|1280.24396.peg.1107|	NO_GROUP	saur|NP_372514	1	-17	83.02	100
fig|1280.24396.peg.1184|	OG5_129837	saur|NP_372311	2	-125	96.04	100
fig|1280.24396.peg.1627|	NO_GROUP	saur|NP_372851	9	-75	97.35	100
fig|1280.24396.peg.1168|	OG5_127174	saur|NP_371712	2	-128	100.00	100
fig|1280.24396.peg.1164|	OG5_146967	saur|NP_371716	1	-83	100.00	100
fig|1280.24396.peg.1157|	OG5_126747	saur|NP_371723	0	-181	100.00	100
fig|1280.24396.peg.1185|	OG5_174031	saur|NP_372309	7	-61	94.83	100
fig|1280.24396.peg.1607|	OG5_191361	saur|NP_372872	1	-90	98.76	100
fig|1280.24396.peg.1163|	OG5_126684	saur|NP_371717	0	-181	99.89	100
fig|1280.24396.peg.1620|	OG5_127636	saur|NP_372858	0	-181	100.00	100
fig|1280.24396.peg.1624|	OG5_132029	saur|NP_372854	0	-181	98.79	100
fig|1280.24396.peg.1172|	OG5_160563	saur|NP_371708	0	-181	98.41	100
fig|1280.24396.peg.1626|	OG5_128170	saur|NP_372852	2	-148	99.32	100
fig|1280.24396.peg.1640|	OG5_133539	saur|NP_372839	5	-148	100.00	100
fig|1280.24396.peg.1622|	OG5_145037	saur|NP_372856	3	-172	99.66	100
fig|1280.24396.peg.1619|	NO_GROUP	saur|NP_372859	0	-181	99.28	100
fig|1280.24396.peg.1621|	OG5_164912	saur|NP_372857	5	-69	100.00	100
fig|1280.24396.peg.1615|	OG5_138020	saur|NP_372863	2	-53	100.00	100
fig|1280.24396.peg.1625|	OG5_127543	saur|NP_372853	0	-181	99.73	100
fig|1280.24396.peg.1483|	NO_GROUP	saur|NP_372994	8	-162	99.27	100
fig|1280.24396.peg.1630|	OG5_181843	saur|NP_372848	3	-78	100.00	100
fig|1280.24396.peg.1631|	OG5_181843	saur|NP_372848	1	-40	89.36	94.9
fig|1280.24396.peg.1634|	OG5_128996	saur|NP_372845	2	-162	100.00	100
fig|1280.24396.peg.1644|	OG5_135840	saur|NP_372836	5	-133	100.00	100
fig|1280.24396.peg.1484|	OG5_245572	saur|NP_372993	5	-157	98.90	100
fig|1280.24396.peg.1665|	OG5_143088	saur|NP_372816	3	-134	99.56	100
fig|1280.24396.peg.1629|	NO_GROUP	saur|NP_372849	3	-85	99.40	100
fig|1280.24396.peg.1645|	OG5_126810	saur|NP_372835	3	-149	99.25	100
fig|1280.24396.peg.1675|	NO_GROUP	saur|NP_372805	1	-150	83.59	100
fig|1280.24396.peg.1635|	OG5_127060	saur|NP_372844	1	-120	99.53	100
fig|1280.24396.peg.1654|	OG5_181910	saur|NP_372827	5	-56	100.00	100
fig|1280.24396.peg.1648|	OG5_163251	saur|NP_372832	1	-72	100.00	100
fig|1280.24396.peg.1486|	OG5_129402	saur|NP_372991	0	-181	99.44	100
fig|1280.24396.peg.1637|	NO_GROUP	saur|NP_372842	3	-7	100.00	63.9
fig|1280.24396.peg.1636|	NO_GROUP	saur|NP_372843	1	-26	100.00	100
fig|1280.24396.peg.1638|	NO_GROUP	saur|NP_372841	1	-27	100.00	100
fig|1280.24396.peg.1485|	OG5_245571	saur|NP_372992	0	-181	99.08	100
fig|1280.24396.peg.1639|	OG5_144487	saur|NP_372840	0	-181	99.56	100
fig|1280.24396.peg.1672|	OG5_171055	saur|NP_372808	9	-159	100.00	94.6
fig|1280.24396.peg.1664|	OG5_129907	saur|NP_372817	2	-113	99.51	100
fig|1280.24396.peg.1647|	OG5_130541	saur|NP_372833	0	-181	99.80	100
fig|1280.24396.peg.1673|	OG5_144830	saur|NP_372807	0	-181	100.00	100
fig|1280.24396.peg.1658|	OG5_142990	saur|NP_372823	2	-84	100.00	100
fig|1280.24396.peg.1677|	OG5_133743	saur|NP_372803	1	-131	97.69	100
fig|1280.24396.peg.1656|	OG5_156747	saur|NP_372825	2	-127	98.73	100
fig|1280.24396.peg.1671|	OG5_169554	saur|NP_372809	0	-181	99.74	100
fig|1280.24396.peg.1659|	NO_GROUP	saur|NP_372822	0	-181	98.77	100
fig|1280.24396.peg.1679|	OG5_136373	saur|NP_372801	8	-113	98.51	100
fig|1280.24396.peg.1661|	NO_GROUP	saur|NP_372820	1	-56	100.00	100
fig|1280.24396.peg.1662|	OG5_154835	saur|NP_372819	3	-47	100.00	100
fig|1280.24396.peg.1663|	OG5_176794	saur|NP_372818	5	-114	99.53	100
fig|1280.24396.peg.1678|	OG5_129975	saur|NP_372802	3	-112	100.00	100
fig|1280.24396.peg.1650|	OG5_191478	saur|NP_372831	5	-138	100.00	100
fig|1280.24396.peg.1668|	OG5_145075	saur|NP_372813	1	-73	99.26	100
fig|1280.24396.peg.1667|	OG5_132452	saur|NP_372814	0	-181	99.65	100
fig|1280.24396.peg.1612|	OG5_153517	saur|NP_372866	6	-99	99.51	100
fig|1280.24396.peg.1657|	OG5_156747	saur|NP_372825	2	-82	99.34	100
fig|1280.24396.peg.1669|	OG5_139588	saur|NP_372812	2	-43	100.00	100
fig|1280.24396.peg.1666|	OG5_156707	saur|NP_372815	4	-81	99.33	100
fig|1280.24396.peg.1674|	OG5_135742	saur|NP_372806	4	-84	99.46	100
fig|1280.24396.peg.1687|	OG5_133117	saur|NP_372793	5	-114	99.50	100
fig|1280.24396.peg.1688|	OG5_128145	saur|NP_372792	0	-181	99.41	100
fig|1280.24396.peg.1693|	OG5_150094	saur|NP_372788	2	-146	99.21	100
fig|1280.24396.peg.1707|	OG5_127133	saur|NP_372774	2	-110	100.00	100
fig|1280.24396.peg.1690|	OG5_154835	saur|NP_372791	4	-59	100.00	100
fig|1280.24396.peg.1696|	OG5_132440	saur|NP_372785	0	-181	96.21	100
fig|1280.24396.peg.1733|	OG5_130460	saur|NP_372748	3	-179	100.00	100
fig|1280.24396.peg.1699|	OG5_168760	saur|NP_372782	2	-156	99.34	100
fig|1280.24396.peg.1702|	OG5_211492	saur|NP_372779	3	-162	100.00	100
fig|1280.24396.peg.1684|	OG5_134239	saur|NP_372796	6	-87	96.89	100
fig|1280.24396.peg.1715|	OG5_131696	saur|NP_372766	4	-22	100.00	100
fig|1280.24396.peg.1713|	OG5_126820	saur|NP_372768	4	-113	100.00	100
fig|1280.24396.peg.1701|	OG5_171098	saur|NP_372780	2	-134	100.00	93
fig|1280.24396.peg.1703|	OG5_129147	saur|NP_372778	0	-181	100.00	100
fig|1280.24396.peg.1736|	OG5_130231	saur|NP_372745	3	-155	100.00	100
fig|1280.24396.peg.1709|	OG5_126659	saur|NP_372772	4	-46	100.00	100
fig|1280.24396.peg.1708|	OG5_127316	saur|NP_372773	8	-117	100.00	100
fig|1280.24396.peg.1718|	OG5_127372	saur|NP_372763	8	-53	100.00	100
fig|1280.24396.peg.1496|	OG5_245569	saur|NP_372980	1	-40	92.05	100
fig|1280.24396.peg.1748|	OG5_213953	bant|YP_019201	1	-8	35.16	88.1
fig|1280.24396.peg.1704|	OG5_129988	saur|NP_372777	0	-181	100.00	100
fig|1280.24396.peg.1742|	OG5_143000	saur|NP_372730	1	-131	97.86	100
fig|1280.24396.peg.1710|	OG5_126641	saur|NP_372771	3	-146	100.00	100
fig|1280.24396.peg.1465|	NO_GROUP	saur|NP_373017	5	-36	96.08	100
fig|1280.24396.peg.1712|	OG5_128312	saur|NP_372769	1	-60	100.00	100
fig|1280.24396.peg.1726|	OG5_127198	saur|NP_372755	1	-77	100.00	100
fig|1280.24396.peg.1705|	NO_GROUP	saur|NP_372776	2	-40	98.45	100
fig|1280.24396.peg.1497|	OG5_133752	saur|NP_372979	0	-181	99.44	100
fig|1280.24396.peg.1755|	OG5_137100	saur|NP_372715	1	-45	100.00	100
fig|1280.24396.peg.1745|	OG5_136502	saur|NP_372725	7	-64	97.10	100
fig|1280.24396.peg.1489|	OG5_245570	saur|NP_372988	3	-146	99.26	100
fig|1280.24396.peg.1728|	OG5_126762	saur|NP_372753	3	-121	100.00	100
fig|1280.24396.peg.1706|	OG5_126760	saur|NP_372775	3	-52	99.02	100
fig|1280.24396.peg.1759|	OG5_127214	saur|NP_372711	0	-181	99.70	100
fig|1280.24396.peg.1467|	OG5_127613	saur|NP_373015	0	-181	97.08	100
fig|1280.24396.peg.1760|	OG5_127317	saur|NP_372710	0	-181	99.10	100
fig|1280.24396.peg.1724|	OG5_126722	saur|NP_372757	2	-70	100.00	91.6
fig|1280.24396.peg.1720|	OG5_127575	saur|NP_372761	2	-24	100.00	100
fig|1280.24396.peg.1721|	OG5_130342	saur|NP_372760	5	-71	100.00	100
fig|1280.24396.peg.1739|	OG5_127268	saur|NP_372742	3	-81	100.00	100
fig|1280.24396.peg.1714|	OG5_127517	saur|NP_372767	7	-78	100.00	100
fig|1280.24396.peg.1504|	OG5_135381	saur|NP_372972	0	-181	98.28	100
fig|1280.24396.peg.1762|	NO_GROUP	saur|NP_372708	1	-76	100.00	100
fig|1280.24396.peg.1763|	NO_GROUP	saur|NP_372707	1	-18	100.00	100
fig|1280.24396.peg.1735|	OG5_130231	saur|NP_372746	2	-156	99.63	100
fig|1280.24396.peg.1727|	OG5_130843	saur|NP_372754	0	-181	100.00	100
fig|1280.24396.peg.1723|	OG5_130467	saur|NP_372758	4	-51	99.16	100
fig|1280.24396.peg.1741|	OG5_152391	saur|NP_372731	0	-181	91.88	100
fig|1280.24396.peg.1719|	OG5_126688	saur|NP_372762	8	-99	100.00	100
fig|1280.24396.peg.1505|	OG5_132154	saur|NP_372971	4	-81	100.00	100
fig|1280.24396.peg.1883|	OG5_127656	saur|NP_371248	0	-181	98.86	100
fig|1280.24396.peg.1765|	OG5_141720	saur|NP_372705	0	-181	99.24	100
fig|1280.24396.peg.1491|	OG5_156019	saur|NP_372986	0	-181	99.50	100
fig|1280.24396.peg.1490|	OG5_127149	saur|NP_372987	4	-144	99.20	100
fig|1280.24396.peg.1729|	OG5_130791	saur|NP_372752	2	-35	100.00	100
fig|1280.24396.peg.1722|	OG5_129287	saur|NP_372759	3	-98	100.00	100
fig|1280.24396.peg.1507|	OG5_236394	saur|NP_372969	3	-91	100.00	100
fig|1280.24396.peg.1884|	OG5_132154	saur|NP_371247	0	-181	99.80	100
fig|1280.24396.peg.1774|	OG5_149703	saur|NP_372696	1	-83	98.83	100
fig|1280.24396.peg.1746|	OG5_126583	saur|NP_372724	2	-160	98.94	100
fig|1280.24396.peg.1732|	OG5_126681	saur|NP_372749	8	-62	100.00	100
fig|1280.24396.peg.1730|	OG5_128944	saur|NP_372751	2	-12	100.00	100
fig|1280.24396.peg.1749|	OG5_127826	saur|NP_372721	1	-138	98.35	100
fig|1280.24396.peg.1731|	OG5_126668	saur|NP_372750	1	-62	100.00	100
fig|1280.24396.peg.1891|	OG5_136074	saur|NP_371239	8	-116	100.00	100
fig|1280.24396.peg.1775|	OG5_127359	saur|NP_372695	0	-181	99.49	100
fig|1280.24396.peg.1466|	NO_GROUP	saur|NP_373016	2	-44	100.00	100
fig|1280.24396.peg.1738|	OG5_126786	saur|NP_372743	3	-157	99.63	100
fig|1280.24396.peg.1734|	OG5_127423	saur|NP_372747	1	-62	100.00	100
fig|1280.24396.peg.1750|	OG5_136667	saur|NP_372720	3	-143	98.80	100
fig|1280.24396.peg.1743|	OG5_173119	saur|NP_372729	1	-61	97.16	100
fig|1280.24396.peg.1783|	OG5_206115	saur|NP_371346	2	-33	100.00	100
fig|1280.24396.peg.1777|	NO_GROUP	saur|NP_372692	3	-80	98.73	100
fig|1280.24396.peg.1471|	OG5_137099	saur|NP_372328	4	-15	75.93	96.4
fig|1280.24396.peg.1756|	OG5_156755	saur|NP_372714	0	-181	100.00	100
fig|1280.24396.peg.1740|	OG5_127478	saur|NP_372741	4	-70	100.00	100
fig|1280.24396.peg.1737|	OG5_132920	saur|NP_372744	2	-123	99.25	100
fig|1280.24396.peg.1751|	OG5_214170	saur|NP_372719	3	-76	100.00	100
fig|1280.24396.peg.1752|	OG5_129695	saur|NP_372718	4	-96	99.42	100
fig|1280.24396.peg.1495|	OG5_150453	saur|NP_372981	3	-40	95.29	100
fig|1280.24396.peg.1757|	OG5_126690	saur|NP_372713	0	-181	99.79	100
fig|1280.24396.peg.1754|	OG5_161512	saur|NP_372716	0	-181	100.00	100
fig|1280.24396.peg.1681|	OG5_130343	saur|NP_372799	8	-85	98.81	100
fig|1280.24396.peg.1685|	OG5_128296	saur|NP_372795	5	-80	99.32	100
fig|1280.24396.peg.1697|	NO_GROUP	saur|NP_372784	7	-42	100.00	100
fig|1280.24396.peg.1680|	OG5_126966	saur|NP_372800	0	-181	99.10	100
fig|1280.24396.peg.1717|	OG5_126678	saur|NP_372764	1	-53	100.00	100
fig|1280.24396.peg.1682|	OG5_129779	saur|NP_372798	1	-83	99.39	100
fig|1280.24396.peg.1725|	OG5_133327	saur|NP_372756	8	-26	100.00	100
fig|1280.24396.peg.1683|	OG5_127290	saur|NP_372797	0	-181	99.28	100
fig|1280.24396.peg.1686|	OG5_132863	saur|NP_372794	1	-36	100.00	100
fig|1280.24396.peg.1691|	OG5_144855	saur|NP_372790	0	-181	88.34	100
fig|1280.24396.peg.1488|	OG5_171034	saur|NP_372989	1	-152	99.31	100
fig|1280.24396.peg.1692|	OG5_143165	saur|NP_372789	6	-79	97.95	100
fig|1280.24396.peg.1694|	NO_GROUP	saur|NP_372787	5	-24	98.80	100
fig|1280.24396.peg.1764|	OG5_150512	saur|NP_372706	7	-67	100.00	86.4
fig|1280.24396.peg.1753|	OG5_132575	saur|NP_372717	1	-178	99.35	100
fig|1280.24396.peg.1744|	OG5_181395	saur|NP_372726	0	-181	88.75	99.6
fig|1280.24396.peg.1506|	OG5_187341	saur|NP_372970	5	-175	99.36	100
fig|1280.24396.peg.1768|	OG5_171697	saur|NP_372702	0	-181	99.44	100
fig|1280.24396.peg.1770|	OG5_128191	saur|NP_372700	3	-178	98.83	100
fig|1280.24396.peg.1492|	NO_GROUP	saur|NP_372984	7	-117	93.98	100
fig|1280.24396.peg.1761|	OG5_133159	saur|NP_372709	0	-181	99.62	100
fig|1280.24396.peg.1508|	OG5_149651	saur|NP_372968	0	-181	99.57	100
fig|1280.24396.peg.1773|	NO_GROUP	saur|NP_372697	3	-43	100.00	100
fig|1280.24396.peg.1499|	OG5_134236	saur|NP_372977	7	-130	98.84	100
fig|1280.24396.peg.1498|	OG5_153468	saur|NP_372978	1	-124	99.09	100
fig|1280.24396.peg.1766|	OG5_132116	saur|NP_372704	0	-181	99.24	100
fig|1280.24396.peg.1493|	OG5_156727	saur|NP_372983	0	-181	99.81	100
fig|1280.24396.peg.1511|	OG5_137989	saur|NP_372965	0	-181	97.99	100
fig|1280.24396.peg.1494|	OG5_172935	saur|NP_372982	2	-55	100.00	86.1
fig|1280.24396.peg.1512|	OG5_156702	saur|NP_372964	0	-181	99.67	100
fig|1280.24396.peg.1769|	OG5_144468	saur|NP_372701	6	-179	99.69	100
fig|1280.24396.peg.1500|	OG5_134076	saur|NP_372976	0	-181	99.75	100
fig|1280.24396.peg.1534|	OG5_128726	saur|NP_372941	5	-152	100.00	100
fig|1280.24396.peg.1698|	NO_GROUP	saur|NP_372783	1	-22	100.00	100
fig|1280.24396.peg.1695|	OG5_172484	saur|NP_372786	0	-181	99.76	100
fig|1280.24396.peg.1711|	OG5_126687	saur|NP_372770	7	-48	100.00	100
fig|1280.24396.peg.1767|	NO_GROUP	saur|NP_372703	0	-181	99.66	100
fig|1280.24396.peg.1771|	OG5_145064	saur|NP_372699	1	-144	99.69	100
fig|1280.24396.peg.1501|	OG5_126875	saur|NP_372975	0	-181	98.89	100
fig|1280.24396.peg.1551|	OG5_133515	saur|NP_372925	5	-139	86.83	100
fig|1280.24396.peg.1535|	OG5_127491	saur|NP_372940	7	-132	99.56	100
fig|1280.24396.peg.1772|	OG5_147384	saur|NP_372698	0	-181	99.56	100
fig|1280.24396.peg.1900|	OG5_212224	saur|NP_371230	4	-131	100.00	100
fig|1280.24396.peg.1519|	OG5_128786	saur|NP_372957	2	-105	100.00	100
fig|1280.24396.peg.1509|	OG5_130208	saur|NP_372967	7	-170	99.31	93.6
fig|1280.24396.peg.1776|	OG5_129296	saur|NP_372694	7	-106	100.00	100
fig|1280.24396.peg.1547|	NO_GROUP	saur|NP_372929	2	-68	98.06	100
fig|1280.24396.peg.1502|	OG5_126658	saur|NP_372974	0	-181	99.63	100
fig|1280.24396.peg.1778|	NO_GROUP	saur|NP_372691	5	-65	99.35	100
fig|1280.24396.peg.1520|	OG5_132763	saur|NP_372956	0	-181	100.00	100
fig|1280.24396.peg.1487|	OG5_128014	saur|NP_372990	1	-168	99.68	100
fig|1280.24396.peg.1513|	OG5_126729	saur|NP_372963	0	-181	99.70	97.1
fig|1280.24396.peg.1503|	OG5_204284	saur|NP_372973	1	-102	99.50	100
fig|1280.24396.peg.1510|	OG5_210412	saur|NP_372966	7	-164	99.65	100
fig|1280.24396.peg.1521|	OG5_141317	saur|NP_372955	6	-58	100.00	100
fig|1280.24396.peg.1517|	OG5_164950	saur|NP_372959	7	-88	98.73	100
fig|1280.24396.peg.1779|	OG5_126664	saur|NP_372690	0	-181	99.79	100
fig|1280.24396.peg.1886|	OG5_126644	saur|NP_371245	0	-181	99.83	100
fig|1280.24396.peg.1515|	NO_GROUP	saur|NP_372961	3	-150	99.21	94.8
fig|1280.24396.peg.1518|	OG5_130030	saur|NP_372958	0	-181	100.00	100
fig|1280.24396.peg.1887|	OG5_130393	saur|NP_371244	0	-181	99.04	100
fig|1280.24396.peg.1780|	OG5_126620	saur|NP_372689	0	-181	99.72	100
fig|1280.24396.peg.1514|	OG5_135022	saur|NP_372962	0	-181	100.00	100
fig|1280.24396.peg.1531|	OG5_158182	saur|NP_372944	8	-173	100.00	100
fig|1280.24396.peg.1529|	NO_GROUP	saur|NP_372946	3	-35	98.06	100
fig|1280.24396.peg.1528|	OG5_175616	saur|NP_372947	4	-134	100.00	100
fig|1280.24396.peg.1530|	OG5_158182	saur|NP_372945	2	-167	99.38	100
fig|1280.24396.peg.1527|	NO_GROUP	saur|NP_372948	0	-181	99.46	100
fig|1280.24396.peg.1522|	OG5_141126	saur|NP_372953	0	-181	94.55	100
fig|1280.24396.peg.1893|	OG5_128663	saur|NP_371237	2	-111	99.49	100
fig|1280.24396.peg.1516|	OG5_164898	saur|NP_372960	2	-119	100.00	100
fig|1280.24396.peg.1538|	OG5_127777	saur|NP_372938	1	-137	99.23	100
fig|1280.24396.peg.1532|	OG5_158182	saur|NP_372943	0	-181	100.00	100
fig|1280.24396.peg.1894|	OG5_132019	saur|NP_371236	6	-131	100.00	100
fig|1280.24396.peg.1898|	NO_GROUP	saur|NP_371232	2	-78	99.32	100
fig|1280.24396.peg.1526|	OG5_129979	saur|NP_372949	0	-181	99.70	100
fig|1280.24396.peg.1545|	OG5_160462	saur|NP_372931	2	-45	98.86	100
fig|1280.24396.peg.1542|	OG5_245538	saur|NP_372934	4	-64	100.00	100
fig|1280.24396.peg.1533|	OG5_139065	saur|NP_372942	0	-181	87.09	100
fig|1280.24396.peg.1539|	OG5_129259	saur|NP_372937	1	-88	100.00	100
fig|1280.24396.peg.1537|	OG5_126664	saur|NP_372939	0	-181	99.58	100
fig|1280.24396.peg.1540|	OG5_138551	saur|NP_372936	1	-138	100.00	100
fig|1280.24396.peg.1546|	OG5_129567	saur|NP_372930	0	-181	99.42	100.2
fig|1280.24396.peg.1549|	OG5_129005	saur|NP_372927	6	-134	99.64	100
fig|1280.24396.peg.1541|	OG5_174059	saur|NP_372935	0	-181	99.76	100
fig|1280.24396.peg.1550|	OG5_236405	saur|NP_372926	2	-101	100.00	100
fig|1280.24396.peg.1473|	OG5_179408	nmar|YP_001582778	4	-16	31.91	55.1
fig|1280.24396.peg.1544|	OG5_150453	saur|NP_372932	7	-32	98.80	100
fig|1280.24396.peg.1543|	OG5_142695	saur|NP_372933	2	-104	100.00	100
fig|1280.24396.peg.1552|	OG5_126784	saur|NP_372924	0	-181	99.88	100
fig|1280.24396.peg.1555|	OG5_140188	saur|NP_372921	0	-181	99.43	100
fig|1280.24396.peg.1553|	OG5_133960	saur|NP_372923	9	-52	98.08	100
fig|1280.24396.peg.1899|	NO_GROUP	saur|NP_371231	6	-28	100.00	100
fig|1280.24396.peg.1888|	OG5_131180	saur|NP_371243	0	-181	100.00	100
fig|1280.24396.peg.1890|	NO_GROUP	saur|NP_371241	1	-134	99.15	100
fig|1280.24396.peg.1885|	OG5_135381	saur|NP_371246	0	-181	99.38	100
fig|1280.24396.peg.1554|	OG5_128100	saur|NP_372922	1	-170	92.92	100
fig|1280.24396.peg.1895|	OG5_130654	saur|NP_371235	1	-77	100.00	100
fig|1280.24396.peg.1896|	OG5_132584	saur|NP_371234	4	-130	100.00	100
fig|1280.24396.peg.1901|	OG5_128582	saur|NP_371229	0	-181	91.17	100
fig|1280.24396.peg.1897|	NO_GROUP	saur|NP_371233	2	-71	100.00	100
fig|1280.24396.peg.1889|	OG5_137097	saur|NP_371242	0	-181	100.00	100
fig|1280.24396.peg.1892|	OG5_139262	saur|NP_371238	0	-181	99.22	100
fig|1280.24396.peg.1716|	OG5_128969	saur|NP_372765	4	-42	98.85	100
fig|1280.24396.peg.1758|	OG5_204279	saur|NP_372712	4	-136	98.96	100
fig|1280.24396.peg.1548|	NO_GROUP	saur|NP_372928	3	-26	98.33	100
fig|1280.24396.peg.1524|	OG5_131754	saur|NP_372951	2	-131	98.68	100
fig|1280.24396.peg.1525|	OG5_128068	saur|NP_372950	0	-181	99.12	100
fig|1280.24396.peg.1470|	OG5_138689	micr|ACO61513	1	-30	30.14	78.9
fig|1280.24396.peg.1523|	OG5_165283	saur|NP_372952	0	-181	99.48	100
fig|1280.24396.peg.1798|	OG5_166982	saur|NP_371332	4	-8	87.50	100
fig|1280.24396.peg.1908|	OG5_150483	saur|NP_371222	2	-144	99.60	100
fig|1280.24396.peg.1921|	OG5_138794	saur|NP_371209	0	-181	98.38	100
fig|1280.24396.peg.1917|	NO_GROUP	saur|NP_371213	4	-38	100.00	100
fig|1280.24396.peg.1941|	OG5_150432	saur|NP_371191	0	-181	99.72	100
fig|1280.24396.peg.1947|	OG5_126906	saur|NP_371185	4	-135	100.00	100
fig|1280.24396.peg.1785|	NO_GROUP	saur|NP_371344	3	-16	100.00	100
fig|1280.24396.peg.1949|	OG5_178143	saur|NP_371183	1	-127	99.55	100
fig|1280.24396.peg.1926|	OG5_128808	saur|NP_371204	3	-107	99.47	100
fig|1280.24396.peg.1925|	OG5_139585	saur|NP_371205	5	-83	99.34	100
fig|1280.24396.peg.1914|	NO_GROUP	saur|NP_371216	6	-37	100.00	79.8
fig|1280.24396.peg.1944|	OG5_126728	saur|NP_371188	2	-150	99.70	100
fig|1280.24396.peg.1802|	OG5_169857	saur|NP_371328	8	-160	98.23	100
fig|1280.24396.peg.1806|	OG5_245550	saur|NP_371323	6	-45	84.62	100
fig|1280.24396.peg.1930|	NO_GROUP	saur|NP_371200	9	-15	100.00	100
fig|1280.24396.peg.1927|	OG5_138624	saur|NP_371203	5	-103	99.44	100
fig|1280.24396.peg.1920|	OG5_138102	saur|NP_371210	3	-81	100.00	100
fig|1280.24396.peg.1781|	OG5_129378	saur|NP_371348	4	-110	98.96	100
fig|1280.24396.peg.1953|	OG5_126961	saur|NP_371179	0	-181	99.10	96.3
fig|1280.24396.peg.1821|	OG5_179961	saur|NP_371309	9	-32	100.00	100
fig|1280.24396.peg.1787|	NO_GROUP	saur|NP_371342	2	-47	98.94	100
fig|1280.24396.peg.1933|	OG5_164914	saur|NP_371198	2	-63	100.00	100
fig|1280.24396.peg.1928|	NO_GROUP	saur|NP_371202	6	-52	100.00	100
fig|1280.24396.peg.1805|	OG5_181404	saur|NP_371324	3	-106	99.47	100
fig|1280.24396.peg.1799|	OG5_166982	saur|NP_371332	2	-59	100.00	100
fig|1280.24396.peg.1826|	OG5_149730	saur|NP_371303	2	-140	97.97	100
fig|1280.24396.peg.1789|	OG5_126866	saur|NP_371340	1	-30	100.00	100
fig|1280.24396.peg.1934|	OG5_140375	saur|NP_371197	0	-181	99.50	100
fig|1280.24396.peg.1943|	OG5_142990	saur|NP_371189	2	-130	100.00	100
fig|1280.24396.peg.1807|	OG5_245549	saur|NP_371322	2	-93	96.57	100
fig|1280.24396.peg.1849|	OG5_236411	saur|NP_371281	2	-38	42.31	100
fig|1280.24396.peg.1932|	NO_GROUP	saur|NP_371199	1	-105	99.56	100
fig|1280.24396.peg.1827|	OG5_135078	saur|NP_371302	2	-26	100.00	100
fig|1280.24396.peg.1860|	OG5_149641	saur|NP_371270	5	-178	100.00	100
fig|1280.24396.peg.1936|	OG5_191456	saur|NP_371195	4	-114	100.00	93
fig|1280.24396.peg.1954|	OG5_171138	saur|NP_371178	0	-181	100.00	100
fig|1280.24396.peg.1786|	OG5_215629	saur|NP_371343	6	-106	98.41	100
fig|1280.24396.peg.1850|	OG5_150500	saur|NP_371280	3	-115	100.00	100
fig|1280.24396.peg.1816|	OG5_245542	saur|NP_371313	3	-14	53.12	100
fig|1280.24396.peg.1939|	OG5_128026	saur|NP_371193	9	-129	100.00	100
fig|1280.24396.peg.1828|	NO_GROUP	saur|NP_371301	1	-80	99.34	100
fig|1280.24396.peg.1862|	OG5_140593	saur|NP_371268	2	-77	100.00	100
fig|1280.24396.peg.1811|	OG5_245546	saur|NP_372543	9	-119	96.71	100
fig|1280.24396.peg.1820|	OG5_179961	saur|NP_371310	5	-37	100.00	100
fig|1280.24396.peg.1853|	OG5_128579	saur|NP_371277	0	-181	99.76	100
fig|1280.24396.peg.1839|	OG5_153525	saur|NP_371291	0	-181	100.00	100
fig|1280.24396.peg.1942|	OG5_126826	saur|NP_371190	1	-99	100.00	100
fig|1280.24396.peg.1829|	OG5_126698	saur|NP_371300	0	-181	100.00	100
fig|1280.24396.peg.1871|	OG5_144467	saur|NP_371259	5	-144	100.00	100
fig|1280.24396.peg.1940|	OG5_154835	saur|NP_371192	1	-73	99.29	100
fig|1280.24396.peg.1822|	NO_GROUP	saur|NP_371308	4	-99	100.00	100
fig|1280.24396.peg.1868|	OG5_131886	saur|NP_371262	3	-155	99.67	100
fig|1280.24396.peg.1840|	OG5_137877	saur|NP_371290	0	-181	100.00	100
fig|1280.24396.peg.1832|	OG5_126776	saur|NP_371297	0	-181	99.75	100
fig|1280.24396.peg.2065|	OG5_127621	saur|NP_371052	0	-181	100.00	100
fig|1280.24396.peg.1801|	NO_GROUP	saur|NP_371331	3	-46	100.00	94
fig|1280.24396.peg.1825|	OG5_127058	saur|NP_371304	0	-181	99.23	98.2
fig|1280.24396.peg.1819|	NO_GROUP	saur|NP_371311	1	-9	100.00	89.6
fig|1280.24396.peg.1872|	OG5_150459	saur|NP_371258	5	-144	99.69	100
fig|1280.24396.peg.1870|	OG5_146671	saur|NP_371260	0	-181	99.42	100
fig|1280.24396.peg.1833|	OG5_126628	saur|NP_371296	0	-181	100.00	100
fig|1280.24396.peg.2073|	OG5_129260	saur|NP_371044	3	-92	98.92	100
fig|1280.24396.peg.1945|	OG5_140209	saur|NP_371187	2	-115	100.00	100
fig|1280.24396.peg.1837|	OG5_126753	bant|YP_018438	5	-139	46.52	99.4
fig|1280.24396.peg.1823|	OG5_136072	saur|NP_371307	0	-181	99.18	100
fig|1280.24396.peg.1878|	OG5_127477	saur|NP_371253	3	-138	98.61	100
fig|1280.24396.peg.1854|	OG5_131518	saur|NP_371276	1	-106	100.00	100
fig|1280.24396.peg.1836|	OG5_130575	saur|NP_371293	8	-174	98.00	100
fig|1280.24396.peg.2074|	OG5_128957	saur|NP_371043	3	-161	99.66	100
fig|1280.24396.peg.1790|	OG5_136914	saur|NP_371339	2	-117	98.25	100
fig|1280.24396.peg.1824|	OG5_132017	saur|NP_371306	4	-85	100.00	100
fig|1280.24396.peg.1946|	OG5_145091	saur|NP_371186	0	-181	99.68	100
fig|1280.24396.peg.2057|	OG5_146659	saur|NP_371058	5	-26	100.00	100
fig|1280.24396.peg.1875|	OG5_140094	saur|NP_371256	0	-181	100.00	100
fig|1280.24396.peg.1858|	OG5_132458	saur|NP_371272	1	-105	99.53	100
fig|1280.24396.peg.1842|	OG5_127532	saur|NP_371288	2	-180	100.00	100
fig|1280.24396.peg.1969|	NO_GROUP	saur|NP_371138	2	-101	100.00	100
fig|1280.24396.peg.1792|	NO_GROUP	saur|NP_371337	5	-176	97.65	100
fig|1280.24396.peg.1788|	NO_GROUP	saur|NP_371341	8	-34	100.00	100
fig|1280.24396.peg.1948|	OG5_149683	saur|NP_371184	2	-180	99.71	100
fig|1280.24396.peg.2064|	OG5_128713	saur|NP_371053	5	-121	99.53	100
fig|1280.24396.peg.1881|	OG5_162736	saur|NP_371250	1	-171	97.38	100
fig|1280.24396.peg.1859|	OG5_133040	saur|NP_371271	0	-181	99.72	100
fig|1280.24396.peg.1791|	OG5_179453	saur|NP_371338	8	-64	73.99	100
fig|1280.24396.peg.1975|	OG5_140154	saur|NP_371132	8	-121	99.53	100
fig|1280.24396.peg.2070|	OG5_160523	saur|NP_371047	1	-106	100.00	100
fig|1280.24396.peg.1830|	OG5_129051	saur|NP_371299	0	-181	99.80	100
fig|1280.24396.peg.1950|	NO_GROUP	saur|NP_371182	4	-172	99.67	100
fig|1280.24396.peg.1904|	OG5_126632	saur|NP_371226	0	-181	100.00	95.5
fig|1280.24396.peg.1863|	OG5_134039	saur|NP_371267	0	-181	99.51	100
fig|1280.24396.peg.1851|	OG5_142990	saur|NP_371279	3	-129	99.28	100
fig|1280.24396.peg.1977|	OG5_171187	saur|NP_371130	6	-75	98.55	100
fig|1280.24396.peg.1976|	OG5_126752	saur|NP_371131	0	-181	99.46	100
fig|1280.24396.peg.1965|	NO_GROUP	saur|NP_371142	7	-34	98.65	100
fig|1280.24396.peg.1793|	OG5_179453	saur|NP_371336	4	-167	68.18	100.4
fig|1280.24396.peg.1831|	OG5_127002	saur|NP_371298	1	-143	98.42	100
fig|1280.24396.peg.2062|	OG5_137068	saur|YP_182412	6	-64	100.00	100
fig|1280.24396.peg.2066|	OG5_156742	saur|NP_371051	0	-181	100.00	100
fig|1280.24396.peg.1916|	OG5_127239	saur|NP_371214	0	-181	93.12	95.6
fig|1280.24396.peg.1911|	OG5_134723	saur|NP_371219	0	-181	100.00	100
fig|1280.24396.peg.1935|	OG5_191148	saur|NP_371196	5	-133	100.00	100
fig|1280.24396.peg.1915|	OG5_127186	saur|NP_371215	0	-181	98.69	100
fig|1280.24396.peg.1912|	OG5_152581	saur|NP_371218	4	-68	98.44	100
fig|1280.24396.peg.1938|	OG5_131531	cbot|YP_001786098.1	5	-36	46.01	97.5
fig|1280.24396.peg.1902|	OG5_127079	saur|NP_371228	0	-181	99.69	100
fig|1280.24396.peg.1923|	OG5_132152	saur|NP_371207	8	-163	98.97	100
fig|1280.24396.peg.1924|	OG5_142382	saur|NP_371206	6	-104	99.12	100
fig|1280.24396.peg.1905|	OG5_128970	saur|NP_371225	0	-181	100.00	100
fig|1280.24396.peg.1906|	OG5_131911	saur|NP_371224	0	-181	99.69	100
fig|1280.24396.peg.1922|	OG5_138795	saur|NP_371208	0	-181	100.00	100
fig|1280.24396.peg.1931|	NO_GROUP	saur|NP_371200	4	-35	97.22	100
fig|1280.24396.peg.1910|	NO_GROUP	saur|NP_371220	4	-81	99.33	100
fig|1280.24396.peg.1913|	OG5_204287	saur|NP_371217	2	-111	100.00	100
fig|1280.24396.peg.1907|	OG5_132575	saur|NP_371223	3	-167	99.67	100
fig|1280.24396.peg.1909|	OG5_136230	saur|NP_371221	5	-87	98.12	100
fig|1280.24396.peg.1919|	OG5_141274	saur|NP_371211	1	-172	99.03	100
fig|1280.24396.peg.1903|	OG5_126583	saur|NP_371227	1	-164	99.64	100
fig|1280.24396.peg.1795|	OG5_134572	saur|NP_371334	6	-99	100.00	100
fig|1280.24396.peg.1918|	OG5_144130	saur|NP_371212	2	-178	100.00	100
fig|1280.24396.peg.1796|	NO_GROUP	saur|NP_371333	1	-95	100.00	100
fig|1280.24396.peg.1951|	OG5_133041	saur|NP_371181	2	-95	99.40	100
fig|1280.24396.peg.1980|	OG5_127247	saur|NP_371127	0	-181	100.00	100
fig|1280.24396.peg.1978|	OG5_126661	saur|NP_371129	0	-181	99.70	100
fig|1280.24396.peg.2051|	OG5_134959	saur|NP_371065	2	-114	99.01	100
fig|1280.24396.peg.1834|	OG5_168808	saur|NP_371295	0	-181	99.70	100
fig|1280.24396.peg.1952|	NO_GROUP	saur|NP_371180	2	-78	100.00	100
fig|1280.24396.peg.2067|	OG5_131215	saur|NP_371050	0	-181	100.00	100
fig|1280.24396.peg.2053|	OG5_130948	saur|NP_371063	6	-89	99.40	100
fig|1280.24396.peg.1981|	OG5_136468	saur|NP_371126	5	-88	100.00	100
fig|1280.24396.peg.1983|	OG5_126648	saur|NP_371124	2	-178	98.40	100
fig|1280.24396.peg.1970|	NO_GROUP	saur|NP_371137	1	-92	99.40	100
fig|1280.24396.peg.1841|	OG5_135814	saur|NP_371289	2	-176	99.67	100
fig|1280.24396.peg.1784|	NO_GROUP	saur|NP_371345	8	-27	100.00	70.9
fig|1280.24396.peg.1985|	OG5_206113	saur|NP_371122	8	-57	55.61	99.5
fig|1280.24396.peg.2069|	OG5_132668	saur|NP_371048	0	-181	99.70	100
fig|1280.24396.peg.1843|	OG5_191616	saur|NP_371287	0	-181	91.86	100
fig|1280.24396.peg.2061|	OG5_128345	saur|NP_371055	6	-143	99.60	100
fig|1280.24396.peg.1929|	OG5_137567	saur|NP_371201	4	-19	89.31	100
fig|1280.24396.peg.1844|	OG5_169899	saur|NP_371286	8	-89	100.00	100
fig|1280.24396.peg.2056|	OG5_131758	saur|NP_371059	4	-100	100.00	100
fig|1280.24396.peg.2072|	OG5_127724	saur|NP_371045	0	-181	100.00	95
fig|1280.24396.peg.1968|	OG5_128173	saur|NP_371139	2	-151	100.00	100
fig|1280.24396.peg.1979|	OG5_214172	saur|NP_371128	1	-94	98.81	100
fig|1280.24396.peg.2068|	OG5_126636	saur|NP_371049	0	-181	99.88	100
fig|1280.24396.peg.2071|	OG5_164891	saur|NP_371046	2	-84	100.00	100
fig|1280.24396.peg.2075|	OG5_134824	saur|NP_371042	0	-181	100.00	100
fig|1280.24396.peg.1803|	OG5_171055	saur|NP_371327	3	-165	99.34	100
fig|1280.24396.peg.1804|	NO_GROUP	saur|NP_371325	3	-180	100.00	100
fig|1280.24396.peg.1838|	OG5_127187	saur|NP_371292	8	-111	100.00	100
fig|1280.24396.peg.1845|	OG5_132435	saur|NP_371285	3	-130	99.64	100
fig|1280.24396.peg.1810|	OG5_245547	saur|NP_371319	4	-59	97.35	100
fig|1280.24396.peg.1847|	OG5_130794	saur|NP_371283	0	-181	99.68	100
fig|1280.24396.peg.1967|	OG5_154835	saur|NP_371140	1	-64	100.00	100
fig|1280.24396.peg.1848|	OG5_131146	saur|NP_371282	0	-181	99.85	100
fig|1280.24396.peg.1864|	NO_GROUP	saur|NP_371266	0	-181	99.73	100
fig|1280.24396.peg.1846|	OG5_140511	saur|NP_371284	2	-158	100.00	95.2
fig|1280.24396.peg.1855|	OG5_133744	saur|NP_371275	1	-129	100.00	100
fig|1280.24396.peg.1856|	OG5_164956	saur|NP_371274	4	-176	98.67	100
fig|1280.24396.peg.1852|	OG5_130058	saur|NP_371278	1	-171	99.70	100
fig|1280.24396.peg.1865|	OG5_214138	saur|NP_371265	2	-57	100.00	100
fig|1280.24396.peg.1867|	NO_GROUP	saur|NP_371263	5	-96	99.42	100
fig|1280.24396.peg.1869|	OG5_150100	saur|NP_371261	2	-44	99.04	100
fig|1280.24396.peg.1857|	OG5_135483	saur|NP_371273	2	-153	100.00	100
fig|1280.24396.peg.1873|	OG5_150458	saur|NP_371257	5	-138	100.00	92.6
fig|1280.24396.peg.1876|	OG5_126839	saur|NP_371255	0	-181	99.71	100
fig|1280.24396.peg.2060|	OG5_139557	saur|NP_371056	8	-98	99.43	100
fig|1280.24396.peg.1861|	OG5_138621	saur|NP_371269	4	-129	99.60	100
fig|1280.24396.peg.1971|	OG5_134992	saur|NP_371136	2	-153	98.87	100
fig|1280.24396.peg.1879|	OG5_134771	saur|NP_371252	1	-95	81.33	100
fig|1280.24396.peg.1866|	OG5_180608	saur|NP_371264	7	-150	99.62	90.8
fig|1280.24396.peg.1972|	OG5_141470	saur|NP_371135	2	-122	100.00	100
fig|1280.24396.peg.1794|	OG5_131330	saur|NP_371335	0	-181	91.73	58.3
fig|1280.24396.peg.1877|	OG5_143153	saur|NP_371254	5	-72	100.00	100
fig|1280.24396.peg.2052|	OG5_126884	saur|NP_371064	4	-33	100.00	100
fig|1280.24396.peg.1973|	OG5_128191	saur|NP_371134	5	-132	99.37	100
fig|1280.24396.peg.2054|	OG5_127255	saur|NP_371062	1	-129	100.00	100
fig|1280.24396.peg.1974|	OG5_131893	saur|NP_371133	2	-160	99.32	100
fig|1280.24396.peg.2055|	OG5_127103	saur|NP_371061	3	-75	100.00	100
fig|1280.24396.peg.1966|	OG5_138786	saur|NP_371141	3	-120	98.63	94.5
fig|1280.24396.peg.2059|	OG5_132054	saur|NP_371057	7	-104	97.88	100
fig|1280.24396.peg.1982|	OG5_163302	saur|NP_371125	5	-102	100.00	100
fig|1280.24396.peg.1882|	OG5_134865	saur|NP_371249	1	-102	100.00	100
fig|1280.24396.peg.1880|	OG5_126717	saur|NP_371251	0	-181	99.60	100
fig|1280.24396.peg.1782|	NO_GROUP	saur|NP_371347	2	-38	98.72	100
fig|1280.24396.peg.1984|	OG5_206113	saur|NP_371122	7	-96	86.41	100
fig|1280.24396.peg.2063|	OG5_126755	saur|NP_371054	0	-181	99.36	100
fig|1280.24396.peg.2058|	OG5_187269	bant|YP_022517	7	-8	52.17	97.9
fig|1280.24396.peg.1986|	OG5_206113	saur|NP_371123	7	-37	50.49	97.1
fig|1280.24396.peg.1956|	OG5_136660	saur|NP_371152	4	-61	98.62	100
fig|1280.24396.peg.1957|	OG5_137552	saur|NP_371151	1	-25	100.00	77
fig|1280.24396.peg.2001|	OG5_178764	saur|NP_371113	2	-155	99.64	100
fig|1280.24396.peg.2014|	OG5_214082	saur|NP_371100	0	-181	98.94	100
fig|1280.24396.peg.2015|	OG5_214083	saur|NP_371099	0	-181	98.47	100
fig|1280.24396.peg.2017|	OG5_129851	saur|NP_371097	0	-181	100.00	100
fig|1280.24396.peg.1960|	NO_GROUP	saur|NP_371148	3	-49	100.00	86
fig|1280.24396.peg.2045|	OG5_126692	saur|NP_371071	0	-181	100.00	100
fig|1280.24396.peg.2179|	NO_GROUP	saur|NP_372270	1	-37	99.03	100
fig|1280.24396.peg.1994|	OG5_173568	saur|NP_371120	0	-181	90.62	100.2
fig|1280.24396.peg.2008|	NO_GROUP	saur|NP_371106	1	-65	97.62	100
fig|1280.24396.peg.2027|	OG5_138577	saur|NP_371087	0	-181	98.50	82.8
fig|1280.24396.peg.2025|	OG5_136380	saur|NP_371089	0	-181	93.55	100
fig|1280.24396.peg.1961|	OG5_135184	saur|NP_371147	7	-63	100.00	100
fig|1280.24396.peg.1998|	OG5_194597	saur|NP_371116	0	-181	100.00	100
fig|1280.24396.peg.2020|	OG5_130545	saur|NP_371094	5	-113	99.05	100
fig|1280.24396.peg.2187|	OG5_176378	saur|NP_372262	2	-59	95.42	100
fig|1280.24396.peg.1997|	OG5_214173	saur|NP_371117	4	-40	100.00	69
fig|1280.24396.peg.2010|	OG5_128612	saur|NP_371104	2	-155	99.64	100
fig|1280.24396.peg.2032|	OG5_127435	saur|NP_371083	8	-166	99.65	100
fig|1280.24396.peg.1963|	OG5_164909	saur|NP_371144	2	-103	99.46	100
fig|1280.24396.peg.2022|	OG5_214073	saur|NP_371092	2	-64	99.16	100
fig|1280.24396.peg.2009|	OG5_127417	saur|NP_371105	2	-128	100.00	100
fig|1280.24396.peg.1962|	OG5_128850	saur|NP_371145	0	-181	99.49	97.5
fig|1280.24396.peg.2087|	OG5_127928	saur|NP_372372	1	-115	99.03	100
fig|1280.24396.peg.2000|	OG5_128331	saur|NP_371114	8	-152	99.64	100
fig|1280.24396.peg.2028|	OG5_130727	saur|NP_372903	3	-92	43.88	98.9
fig|1280.24396.peg.2033|	OG5_126941	saur|NP_371082	2	-80	100.00	100
fig|1280.24396.peg.2050|	OG5_130697	saur|NP_371066	0	-181	99.92	100
fig|1280.24396.peg.2023|	OG5_136360	saur|NP_371091	9	-128	99.55	100
fig|1280.24396.peg.2019|	OG5_136489	saur|NP_371095	3	-101	99.45	100
fig|1280.24396.peg.2041|	OG5_144560	saur|NP_371075	1	-161	99.66	100
fig|1280.24396.peg.2117|	OG5_167591	saur|NP_372334	2	-73	57.74	100
fig|1280.24396.peg.1959|	OG5_129156	saur|NP_371149	0	-181	99.58	96
fig|1280.24396.peg.2034|	OG5_131626	saur|NP_371081	1	-115	99.02	100
fig|1280.24396.peg.2084|	OG5_127258	saur|NP_372375	0	-181	99.57	100
fig|1280.24396.peg.2024|	OG5_141333	saur|NP_371090	2	-172	99.66	100
fig|1280.24396.peg.2026|	OG5_136380	saur|NP_371088	0	-181	97.55	100
fig|1280.24396.peg.2044|	OG5_126954	saur|NP_371072	0	-181	100.00	100
fig|1280.24396.peg.2122|	OG5_135747	saur|NP_372332	0	-181	98.65	100
fig|1280.24396.peg.2002|	OG5_134249	saur|NP_371112	3	-174	99.70	100
fig|1280.24396.peg.2123|	OG5_132451	saur|NP_372331	4	-128	67.31	100
fig|1280.24396.peg.2183|	OG5_178745	saur|NP_372266	9	-100	100.00	100
fig|1280.24396.peg.2047|	OG5_127680	saur|NP_371069	6	-74	78.83	100
fig|1280.24396.peg.2046|	OG5_127867	saur|NP_371070	8	-87	100.00	100
fig|1280.24396.peg.2126|	OG5_147369	saur|NP_372329	4	-25	90.62	78
fig|1280.24396.peg.2004|	NO_GROUP	saur|NP_371110	1	-119	100.00	100
fig|1280.24396.peg.2048|	OG5_175688	saur|NP_371068	1	-40	98.81	100
fig|1280.24396.peg.2186|	OG5_178744	saur|NP_372263	9	-74	100.00	100
fig|1280.24396.peg.2128|	OG5_137099	saur|NP_372328	1	-44	97.67	100
fig|1280.24396.peg.2098|	OG5_126568	saur|NP_372361	9	-134	100.00	100
fig|1280.24396.peg.2031|	OG5_131390	saur|NP_371084	2	-106	100.00	100
fig|1280.24396.peg.2049|	OG5_126637	saur|NP_371067	0	-181	99.83	100
fig|1280.24396.peg.2129|	NO_GROUP	saur|NP_372327	5	-103	95.26	100
fig|1280.24396.peg.2005|	OG5_140593	saur|NP_371109	6	-65	100.00	100
fig|1280.24396.peg.2151|	OG5_216720	saur|NP_372301	7	-76	98.72	100
fig|1280.24396.peg.1964|	NO_GROUP	saur|NP_371143	2	-30	97.01	100
fig|1280.24396.peg.2086|	OG5_153508	saur|NP_372373	0	-181	99.46	100
fig|1280.24396.peg.2099|	OG5_178640	saur|NP_372360	0	-181	98.77	100
fig|1280.24396.peg.2036|	OG5_141295	saur|NP_371079	2	-127	98.68	100
fig|1280.24396.peg.2173|	NO_GROUP	saur|NP_372276	1	-63	100.00	100
fig|1280.24396.peg.2132|	OG5_164901	saur|NP_372324	6	-131	97.28	100
fig|1280.24396.peg.2007|	OG5_128471	saur|NP_371107	8	-61	100.00	100
fig|1280.24396.peg.2171|	OG5_141316	saur|NP_372278	0	-181	99.82	100
fig|1280.24396.peg.2089|	OG5_171191	saur|NP_372370	0	-181	98.93	100
fig|1280.24396.peg.2111|	NO_GROUP	saur|NP_372340	5	-32	97.78	100
fig|1280.24396.peg.2170|	OG5_132172	saur|NP_372279	2	-153	96.64	99.3
fig|1280.24396.peg.2093|	OG5_147376	saur|NP_372366	0	-181	100.00	100
fig|1280.24396.peg.2135|	OG5_141605	saur|NP_372321	0	-181	99.19	100
fig|1280.24396.peg.2011|	NO_GROUP	saur|NP_371103	9	-25	100.00	100
fig|1280.24396.peg.2172|	OG5_128305	saur|NP_372277	1	-130	99.57	100
fig|1280.24396.peg.2090|	OG5_155558	saur|NP_372369	2	-49	100.00	100
fig|1280.24396.peg.2121|	OG5_167591	saur|NP_372333	3	-133	98.74	100
fig|1280.24396.peg.2180|	OG5_133752	saur|NP_372269	0	-181	100.00	100
fig|1280.24396.peg.2137|	OG5_132016	saur|NP_372319	3	-35	100.00	100
fig|1280.24396.peg.2012|	NO_GROUP	saur|NP_371102	2	-31	98.88	100
fig|1280.24396.peg.2174|	OG5_155483	saur|NP_372275	0	-181	100.00	100
fig|1280.24396.peg.2143|	OG5_126583	saur|NP_372312	2	-162	99.28	100
fig|1280.24396.peg.2100|	NO_GROUP	saur|NP_372359	5	-92	98.20	100
fig|1280.24396.peg.2181|	OG5_141185	saur|NP_372268	7	-55	100.00	100
fig|1280.24396.peg.2153|	OG5_191478	saur|NP_372299	5	-164	99.65	100
fig|1280.24396.peg.2201|	OG5_184984	saur|NP_372674	1	-26	100.00	100
fig|1280.24396.peg.2013|	NO_GROUP	saur|NP_371101	1	-64	96.69	100
fig|1280.24396.peg.2175|	OG5_126731	saur|NP_372274	2	-162	85.82	100
fig|1280.24396.peg.2146|	NO_GROUP	saur|NP_372306	3	-33	99.00	100
fig|1280.24396.peg.2076|	NO_GROUP	saur|NP_372383	3	-178	99.72	100
fig|1280.24396.peg.2182|	OG5_191604	saur|NP_372267	1	-166	100.00	100
fig|1280.24396.peg.2080|	OG5_132053	saur|NP_372379	1	-88	99.36	100
fig|1280.24396.peg.2016|	OG5_130727	saur|NP_372903	3	-92	43.88	98.9
fig|1280.24396.peg.2178|	OG5_142696	saur|NP_372271	2	-165	100.00	100
fig|1280.24396.peg.2195|	OG5_143185	saur|NP_372681	0	-181	99.58	100
fig|1280.24396.peg.2103|	OG5_129066	saur|NP_372356	0	-181	96.35	100
fig|1280.24396.peg.2184|	OG5_130758	saur|NP_372265	0	-181	98.82	100
fig|1280.24396.peg.2157|	OG5_127122	saur|NP_372295	0	-181	99.71	100
fig|1280.24396.peg.2018|	OG5_129718	saur|NP_371096	5	-125	100.00	100
fig|1280.24396.peg.2088|	NO_GROUP	saur|NP_372371	2	-88	100.00	100
fig|1280.24396.peg.2196|	OG5_151342	saur|NP_372680	0	-181	99.80	100
fig|1280.24396.peg.2021|	OG5_128189	saur|NP_371093	8	-136	99.21	100
fig|1280.24396.peg.2176|	OG5_178746	saur|NP_372273	4	-153	99.62	100
fig|1280.24396.peg.1999|	OG5_128252	saur|NP_371115	1	-177	99.39	100
fig|1280.24396.peg.2003|	OG5_139600	saur|NP_371111	2	-147	99.60	100
fig|1280.24396.peg.2006|	OG5_193586	saur|NP_371108	0	-181	100.00	100
fig|1280.24396.peg.1990|	OG5_206113	saur|NP_371122	8	-95	93.62	100
fig|1280.24396.peg.1995|	OG5_150426	saur|NP_371119	8	-81	99.32	100
fig|1280.24396.peg.1996|	OG5_136497	saur|NP_371118	0	-181	97.73	100
fig|1280.24396.peg.1987|	OG5_206113	saur|NP_371123	5	-44	49.27	98.1
fig|1280.24396.peg.1989|	OG5_206113	saur|NP_371121	3	-104	95.24	100
fig|1280.24396.peg.1991|	OG5_206113	saur|NP_371122	3	-56	51.94	100
fig|1280.24396.peg.2035|	OG5_131626	saur|NP_371080	2	-128	100.00	100
fig|1280.24396.peg.2091|	OG5_131553	saur|NP_372368	0	-181	99.75	100
fig|1280.24396.peg.2127|	OG5_137099	saur|NP_372328	4	-25	94.74	100
[truncated: 470 more rows]

## Sheet: Newbould 305
PATRIC ID	orthomcl_group_id	most_similar_orthomcl_protein_id	evalue_mantissa	evalue_exponent	percent_identity	percent_match
fig|1182756.4.peg.117|Newbould305_0114|	OG5_127122	saur|NP_372295	0	-181	100.00	100
fig|1182756.4.peg.126|Newbould305_0124|	OG5_135245	saur|NP_372285	0	-181	99.75	100
fig|1182756.4.peg.138|Newbould305_0136|	OG5_127179	saur|NP_372272	7	-125	99.07	100
fig|1182756.4.peg.127|Newbould305_0125|	OG5_127675	saur|NP_372284	0	-181	99.75	100
fig|1182756.4.peg.18|Newbould305_0014|	NO_GROUP	saur|NP_372371	2	-88	100.00	100
fig|1182756.4.peg.152|Newbould305_0150|	OG5_126742	saur|NP_372259	0	-181	99.23	100
fig|1182756.4.peg.16|Newbould305_0012|	OG5_153508	saur|NP_372373	0	-181	99.46	100
fig|1182756.4.peg.122|Newbould305_0120|	OG5_127037	saur|NP_372289	7	-147	100.00	100
fig|1182756.4.peg.144|Newbould305_0142|	OG5_178745	saur|NP_372266	9	-100	100.00	100
fig|1182756.4.peg.143|Newbould305_0141|	OG5_191604	saur|NP_372267	1	-166	100.00	100
fig|1182756.4.peg.129|Newbould305_0127|	OG5_162796	saur|NP_372282	0	-181	98.83	99.5
fig|1182756.4.peg.165|Newbould305_0164|	OG5_127282	saur|NP_372247	0	-181	99.74	100.3
fig|1182756.4.peg.158|Newbould305_0157|	OG5_127413	saur|NP_372253	0	-181	100.00	100
fig|1182756.4.peg.19|Newbould305_0015|	OG5_171191	saur|NP_372370	0	-181	99.47	100
fig|1182756.4.peg.147|Newbould305_0145|	OG5_178744	saur|NP_372263	9	-74	100.00	100
fig|1182756.4.peg.124|Newbould305_0122|	OG5_138095	saur|NP_372287	3	-105	100.00	100
fig|1182756.4.peg.145|Newbould305_0143|	OG5_130758	saur|NP_372265	0	-181	98.74	100
fig|1182756.4.peg.168|Newbould305_0167|	OG5_131566	saur|NP_372243	2	-113	100.00	100
fig|1182756.4.peg.164|Newbould305_0163|	OG5_127006	saur|NP_372248	0	-181	99.81	100
fig|1182756.4.peg.15|Newbould305_0011|	OG5_136324	saur|NP_372374	5	-156	99.63	100
fig|1182756.4.peg.176|Newbould305_0175|	OG5_178743	saur|NP_372236	0	-181	99.37	100
fig|1182756.4.peg.174|Newbould305_0173|	OG5_135079	saur|NP_372238	1	-106	98.83	100
fig|1182756.4.peg.148|Newbould305_0146|	OG5_176378	saur|NP_372262	1	-162	90.93	100
fig|1182756.4.peg.128|Newbould305_0126|	OG5_135613	saur|NP_372283	1	-53	99.03	100
fig|1182756.4.peg.151|Newbould305_0149|	OG5_132474	saur|NP_372260	0	-181	100.00	100
fig|1182756.4.peg.177|Newbould305_0176|	OG5_130287	saur|NP_372235	0	-181	99.75	100
fig|1182756.4.peg.167|Newbould305_0166|	OG5_127726	saur|NP_372245	6	-142	98.79	100
fig|1182756.4.peg.130|Newbould305_0128|	OG5_132172	saur|NP_372279	5	-155	97.32	99.3
fig|1182756.4.peg.181|Newbould305_0180|	OG5_126673	saur|NP_372232	0	-181	99.43	100
fig|1182756.4.peg.182|Newbould305_0181|	OG5_136091	saur|NP_372231	6	-130	99.56	100
fig|1182756.4.peg.149|Newbould305_0147|	OG5_130461	saur|NP_372261	0	-181	100.00	100
fig|1182756.4.peg.132|Newbould305_0130|	OG5_128305	saur|NP_372277	6	-130	98.27	100
fig|1182756.4.peg.154|Newbould305_0152|	OG5_126680	saur|NP_372257	0	-181	99.65	100
fig|1182756.4.peg.170|Newbould305_0169|	OG5_168542	saur|NP_372241	0	-181	99.82	96.5
fig|1182756.4.peg.208|Newbould305_0207|	OG5_127087	saur|NP_372205	0	-181	100.00	100
fig|1182756.4.peg.203|Newbould305_0202|	OG5_126628	saur|NP_372211	0	-181	100.00	100
fig|1182756.4.peg.131|Newbould305_0129|	OG5_141316	saur|NP_372278	0	-181	99.64	100
fig|1182756.4.peg.184|Newbould305_0183|	OG5_168861	saur|NP_372229	0	-181	99.77	100
fig|1182756.4.peg.153|Newbould305_0151|	OG5_214137	saur|NP_372258	6	-120	98.57	100
fig|1182756.4.peg.133|Newbould305_0131|	NO_GROUP	saur|NP_372276	8	-63	98.57	100
fig|1182756.4.peg.155|Newbould305_0153|	OG5_126671	saur|NP_372256	0	-181	99.46	100
fig|1182756.4.peg.209|Newbould305_0208|	OG5_129028	saur|NP_372204	3	-73	99.42	100
fig|1182756.4.peg.21|Newbould305_0017|	OG5_131553	saur|NP_372368	0	-181	99.75	100
fig|1182756.4.peg.136|Newbould305_0134|	OG5_126731	saur|NP_372274	2	-161	99.29	100
fig|1182756.4.peg.205|Newbould305_0204|	OG5_178742	saur|NP_372209	0	-181	99.36	100
fig|1182756.4.peg.156|Newbould305_0155|	OG5_224980	saur|NP_372255	0	-181	98.10	100.4
fig|1182756.4.peg.161|Newbould305_0160|	OG5_135458	saur|NP_372250	0	-181	99.80	100
fig|1182756.4.peg.20|Newbould305_0016|	OG5_155558	saur|NP_372369	2	-49	100.00	100
fig|1182756.4.peg.186|Newbould305_0185|	OG5_132143	saur|NP_372227	0	-181	94.84	100
fig|1182756.4.peg.210|Newbould305_0209|	OG5_130370	saur|NP_372203	5	-29	100.00	100
fig|1182756.4.peg.139|Newbould305_0137|	OG5_142696	saur|NP_372271	2	-165	100.00	100
fig|1182756.4.peg.244|Newbould305_0242|	OG5_131756	saur|NP_372161	0	-181	100.00	100
fig|1182756.4.peg.157|Newbould305_0156|	NO_GROUP	saur|NP_372254	1	-158	100.00	100
fig|1182756.4.peg.137|Newbould305_0135|	OG5_178746	saur|NP_372273	7	-154	100.00	100
fig|1182756.4.peg.162|Newbould305_0161|	NO_GROUP	saur|NP_372249	0	-181	99.47	100
fig|1182756.4.peg.172|Newbould305_0171|	OG5_126959	saur|NP_372240	0	-181	99.17	95.5
fig|1182756.4.peg.190|Newbould305_0189|	OG5_126758	saur|NP_372222	2	-177	100.00	100
fig|1182756.4.peg.217|Newbould305_0216|	OG5_130465	saur|NP_372196	0	-181	99.78	100
fig|1182756.4.peg.140|Newbould305_0138|	NO_GROUP	saur|NP_372270	1	-37	99.03	100
fig|1182756.4.peg.252|Newbould305_0250|	OG5_129035	saur|NP_372152	3	-148	100.00	100
fig|1182756.4.peg.159|Newbould305_0158|	OG5_126815	saur|NP_372252	0	-181	100.00	100
fig|1182756.4.peg.179|Newbould305_0178|	OG5_127241	saur|NP_372233	0	-181	99.46	100
fig|1182756.4.peg.166|Newbould305_0165|	NO_GROUP	saur|NP_372246	2	-71	97.97	100
fig|1182756.4.peg.173|Newbould305_0172|	OG5_133747	saur|NP_372239	0	-181	97.79	100
fig|1182756.4.peg.218|Newbould305_0217|	OG5_141271	saur|NP_372195	4	-133	100.00	100
fig|1182756.4.peg.191|Newbould305_0190|	OG5_126685	saur|NP_372221	0	-181	100.00	100
fig|1182756.4.peg.253|Newbould305_0251|	OG5_128067	saur|NP_372151	0	-181	99.53	100
fig|1182756.4.peg.189|Newbould305_0188|	OG5_132080	saur|NP_372224	3	-170	100.00	100
fig|1182756.4.peg.169|Newbould305_0168|	OG5_130873	saur|NP_372242	3	-85	98.70	100
fig|1182756.4.peg.207|Newbould305_0206|	OG5_126764	saur|NP_372207	0	-181	99.69	100
fig|1182756.4.peg.22|Newbould305_0018|	OG5_162889	saur|NP_372367	0	-181	100.00	100
fig|1182756.4.peg.224|Newbould305_0222|	OG5_156676	saur|NP_372189	1	-120	99.57	100
fig|1182756.4.peg.160|Newbould305_0159|	OG5_139049	saur|NP_372251	3	-116	100.00	100
fig|1182756.4.peg.13|Newbould305_0009|	NO_GROUP	saur|NP_372376	1	-66	100.00	100
fig|1182756.4.peg.17|Newbould305_0013|	OG5_127928	saur|NP_372372	2	-116	99.52	100
fig|1182756.4.peg.14|Newbould305_0010|	OG5_127258	saur|NP_372375	0	-181	99.57	100
fig|1182756.4.peg.120|Newbould305_0117|	OG5_128902	saur|NP_372291	1	-83	99.35	100
fig|1182756.4.peg.123|Newbould305_0121|	OG5_154835	saur|NP_372288	2	-84	100.00	100
fig|1182756.4.peg.146|Newbould305_0144|	OG5_132146	saur|NP_372264	0	-181	93.14	100
fig|1182756.4.peg.112|Newbould305_0109|	NO_GROUP	saur|NP_372300	2	-36	100.00	100
fig|1182756.4.peg.116|Newbould305_0113|	OG5_153090	saur|NP_372296	0	-181	100.00	100
fig|1182756.4.peg.121|Newbould305_0118|	OG5_171183	saur|NP_372290	0	-181	99.70	100
fig|1182756.4.peg.113|Newbould305_0110|	OG5_191478	saur|NP_372299	5	-164	99.65	100
fig|1182756.4.peg.141|Newbould305_0139|	OG5_133752	saur|NP_372269	0	-181	99.72	100
fig|1182756.4.peg.114|Newbould305_0111|	OG5_132869	saur|NP_372298	0	-181	99.75	92.3
fig|1182756.4.peg.115|Newbould305_0112|	OG5_129305	saur|NP_372297	2	-54	100.00	100
fig|1182756.4.peg.175|Newbould305_0174|	OG5_133303	saur|NP_372237	5	-91	98.78	100
fig|1182756.4.peg.206|Newbould305_0205|	OG5_175571	saur|NP_372208	3	-174	100.00	100
fig|1182756.4.peg.228|Newbould305_0226|	OG5_133742	saur|NP_372185	9	-124	99.57	100
fig|1182756.4.peg.194|Newbould305_0193|	OG5_135022	saur|NP_372220	0	-181	100.00	100
fig|1182756.4.peg.196|Newbould305_0195|	OG5_126870	saur|NP_372218	0	-181	99.76	100
fig|1182756.4.peg.178|Newbould305_0177|	OG5_126997	saur|NP_372234	6	-94	100.00	100
fig|1182756.4.peg.235|Newbould305_0233|	OG5_164948	saur|NP_372170	2	-55	100.00	100
fig|1182756.4.peg.264|Newbould305_0263|	OG5_164968	saur|NP_372141	1	-43	100.00	100
fig|1182756.4.peg.187|Newbould305_0186|	OG5_130737	saur|NP_372226	0	-181	100.00	100
fig|1182756.4.peg.212|Newbould305_0211|	OG5_196541	saur|NP_372201	6	-114	100.00	100
fig|1182756.4.peg.202|Newbould305_0201|	OG5_127254	saur|NP_372212	4	-116	100.00	100
fig|1182756.4.peg.135|Newbould305_0133|	OG5_155483	saur|NP_372275	0	-181	99.57	100
fig|1182756.4.peg.119|Newbould305_0116|	OG5_127275	saur|NP_372293	0	-181	98.98	100
fig|1182756.4.peg.118|Newbould305_0115|	OG5_129511	saur|NP_372294	2	-116	99.05	100
fig|1182756.4.peg.125|Newbould305_0123|	OG5_137286	saur|NP_372286	0	-181	100.00	100
fig|1182756.4.peg.229|Newbould305_0227|	OG5_134243	saur|NP_372184	5	-99	99.44	97.8
fig|1182756.4.peg.242|Newbould305_0240|	OG5_126946	saur|NP_372163	0	-181	100.00	100
fig|1182756.4.peg.274|Newbould305_0273|	NO_GROUP	saur|NP_372131	6	-72	100.00	100
fig|1182756.4.peg.197|Newbould305_0196|	OG5_131511	saur|NP_372217	5	-132	100.00	100
fig|1182756.4.peg.231|Newbould305_0229|	NO_GROUP	saur|NP_372174	2	-77	100.00	100
fig|1182756.4.peg.204|Newbould305_0203|	OG5_134857	saur|NP_372210	5	-88	100.00	100
fig|1182756.4.peg.213|Newbould305_0212|	OG5_214128	saur|NP_372200	0	-181	99.68	100
fig|1182756.4.peg.243|Newbould305_0241|	OG5_133525	saur|NP_372162	3	-43	100.00	100
fig|1182756.4.peg.199|Newbould305_0198|	OG5_173120	saur|NP_372215	0	-181	99.80	100
fig|1182756.4.peg.275|Newbould305_0274|	NO_GROUP	saur|NP_372130	0	-181	100.00	100
fig|1182756.4.peg.183|Newbould305_0182|	OG5_163190	saur|NP_372230	3	-71	99.27	100
fig|1182756.4.peg.240|Newbould305_0238|	OG5_132500	saur|NP_372165	0	-181	100.00	100
fig|1182756.4.peg.216|Newbould305_0215|	OG5_127209	saur|NP_372197	3	-111	100.00	100
fig|1182756.4.peg.211|Newbould305_0210|	OG5_128492	saur|NP_372202	3	-53	100.00	100
fig|1182756.4.peg.185|Newbould305_0184|	OG5_139271	saur|NP_372228	0	-181	99.36	100
fig|1182756.4.peg.142|Newbould305_0140|	OG5_141185	saur|NP_372268	7	-55	64.08	100
fig|1182756.4.peg.246|Newbould305_0244|	OG5_127379	saur|NP_372159	9	-94	100.00	100
fig|1182756.4.peg.200|Newbould305_0199|	OG5_127218	saur|NP_372214	0	-181	99.66	100
fig|1182756.4.peg.201|Newbould305_0200|	OG5_130627	saur|NP_372213	4	-169	98.97	100
fig|1182756.4.peg.25|Newbould305_0021|	OG5_236403	saur|NP_372364	6	-101	99.46	100
fig|1182756.4.peg.195|Newbould305_0194|	OG5_128590	saur|NP_372219	0	-181	100.00	100
fig|1182756.4.peg.215|Newbould305_0214|	OG5_128011	saur|NP_372198	0	-181	99.76	100
fig|1182756.4.peg.256|Newbould305_0254|	NO_GROUP	saur|NP_372148	1	-11	100.00	72.9
fig|1182756.4.peg.219|Newbould305_0218|	OG5_127395	saur|NP_372194	4	-179	99.68	100
fig|1182756.4.peg.247|Newbould305_0245|	OG5_128389	saur|NP_372158	0	-181	99.59	100
fig|1182756.4.peg.277|Newbould305_0276|	OG5_213672	saur|NP_372128	0	-181	99.76	100
fig|1182756.4.peg.214|Newbould305_0213|	OG5_130840	saur|NP_372199	0	-181	99.77	100
fig|1182756.4.peg.230|Newbould305_0228|	NO_GROUP	saur|NP_372176	7	-45	100.00	100
fig|1182756.4.peg.285|Newbould305_0284|	OG5_132925	saur|NP_372119	6	-48	97.92	100
fig|1182756.4.peg.29|Newbould305_0025|	OG5_126568	saur|NP_372361	9	-134	100.00	100
fig|1182756.4.peg.188|Newbould305_0187|	OG5_132573	saur|NP_372225	1	-168	100.00	100
fig|1182756.4.peg.221|Newbould305_0220|	OG5_127486	saur|NP_372192	0	-181	100.00	100
fig|1182756.4.peg.220|Newbould305_0219|	OG5_132804	saur|NP_372193	5	-127	99.55	100
fig|1182756.4.peg.250|Newbould305_0248|	OG5_126806	saur|NP_372155	0	-181	99.76	100
fig|1182756.4.peg.280|Newbould305_0279|	NO_GROUP	saur|NP_372124	4	-16	98.53	76.4
fig|1182756.4.peg.226|Newbould305_0224|	OG5_126723	saur|NP_372187	0	-181	99.66	100
fig|1182756.4.peg.192|Newbould305_0191|	OG5_174031	saur|NP_372309	2	-63	98.28	100
fig|1182756.4.peg.270|Newbould305_0269|	OG5_126624	saur|NP_372135	1	-94	100.00	90.8
fig|1182756.4.peg.233|Newbould305_0231|	OG5_178735	saur|NP_372172	1	-83	100.00	100
fig|1182756.4.peg.193|Newbould305_0192|	OG5_129837	saur|NP_372311	9	-127	96.48	100
fig|1182756.4.peg.222|Newbould305_0221|	OG5_129427	saur|NP_372191	0	-181	100.00	100
fig|1182756.4.peg.24|Newbould305_0020|	OG5_128367	saur|NP_372365	8	-152	100.00	95.9
fig|1182756.4.peg.276|Newbould305_0275|	OG5_134793	saur|NP_372129	7	-144	99.60	100
fig|1182756.4.peg.238|Newbould305_0236|	OG5_193898	saur|NP_372167	1	-80	100.00	100
fig|1182756.4.peg.232|Newbould305_0230|	OG5_135723	saur|NP_372173	2	-149	100.00	100
fig|1182756.4.peg.198|Newbould305_0197|	OG5_128582	saur|NP_372216	0	-181	100.00	100
fig|1182756.4.peg.278|Newbould305_0277|	OG5_146164	saur|NP_372126	2	-60	73.19	100
fig|1182756.4.peg.26|Newbould305_0022|	NO_GROUP	saur|NP_372363	5	-51	100.00	100
fig|1182756.4.peg.251|Newbould305_0249|	OG5_127662	saur|NP_372154	0	-181	100.00	100
fig|1182756.4.peg.249|Newbould305_0247|	OG5_134774	saur|NP_372156	4	-155	99.66	100
fig|1182756.4.peg.23|Newbould305_0019|	OG5_147376	saur|NP_372366	0	-181	99.68	100
fig|1182756.4.peg.261|Newbould305_0260|	OG5_127266	saur|NP_372144	7	-126	100.00	100
fig|1182756.4.peg.225|Newbould305_0223|	OG5_131288	saur|NP_372188	3	-105	98.39	100
fig|1182756.4.peg.31|Newbould305_0027|	NO_GROUP	saur|NP_372359	2	-93	100.00	100
fig|1182756.4.peg.227|Newbould305_0225|	OG5_126889	saur|NP_372186	0	-181	100.00	100
fig|1182756.4.peg.262|Newbould305_0261|	OG5_133331	saur|NP_372143	0	-181	100.00	100
fig|1182756.4.peg.236|Newbould305_0234|	OG5_127361	saur|NP_372169	9	-47	100.00	100
fig|1182756.4.peg.291|Newbould305_0290|	OG5_128503	saur|NP_372113	8	-87	100.00	100
fig|1182756.4.peg.28|Newbould305_0024|	OG5_126794	saur|NP_372362	5	-71	100.00	92.1
fig|1182756.4.peg.263|Newbould305_0262|	OG5_126799	saur|NP_372142	0	-181	99.54	100
fig|1182756.4.peg.239|Newbould305_0237|	OG5_132770	saur|NP_372166	2	-111	99.50	100
fig|1182756.4.peg.248|Newbould305_0246|	OG5_127541	saur|NP_372157	8	-83	100.00	100
fig|1182756.4.peg.267|Newbould305_0266|	OG5_128394	saur|NP_372138	1	-119	99.53	100
fig|1182756.4.peg.257|Newbould305_0255|	OG5_137098	saur|NP_372147	0	-181	99.40	99.1
fig|1182756.4.peg.245|Newbould305_0243|	OG5_132151	saur|NP_372160	0	-181	99.21	100
fig|1182756.4.peg.255|Newbould305_0253|	OG5_152780	saur|NP_372149	5	-25	100.00	100
fig|1182756.4.peg.254|Newbould305_0252|	OG5_132733	saur|NP_372150	2	-75	99.29	100
fig|1182756.4.peg.265|Newbould305_0264|	OG5_131270	saur|NP_372140	4	-66	99.19	100
fig|1182756.4.peg.266|Newbould305_0265|	OG5_160558	saur|NP_372139	3	-43	100.00	100
fig|1182756.4.peg.234|Newbould305_0232|	OG5_127445	saur|NP_372171	1	-51	100.00	100
fig|1182756.4.peg.269|Newbould305_0268|	OG5_131044	saur|NP_372136	0	-181	99.76	100
fig|1182756.4.peg.259|Newbould305_0257|	OG5_127383	saur|NP_372145	0	-181	99.46	100
fig|1182756.4.peg.287|Newbould305_0286|	OG5_153520	saur|NP_372117	2	-109	99.48	100
fig|1182756.4.peg.237|Newbould305_0235|	OG5_127170	saur|NP_372168	0	-181	100.00	100
fig|1182756.4.peg.273|Newbould305_0272|	OG5_137097	saur|NP_372132	0	-181	99.40	100
fig|1182756.4.peg.30|Newbould305_0026|	OG5_178640	saur|NP_372360	0	-181	97.54	100
fig|1182756.4.peg.281|Newbould305_0280|	OG5_130719	saur|NP_372123	3	-128	100.00	100
fig|1182756.4.peg.283|Newbould305_0282|	OG5_128338	saur|NP_372121	0	-181	99.45	100
fig|1182756.4.peg.268|Newbould305_0267|	OG5_178732	saur|NP_372137	0	-181	99.67	100
fig|1182756.4.peg.241|Newbould305_0239|	OG5_132916	saur|NP_372164	0	-181	90.32	100
fig|1182756.4.peg.284|Newbould305_0283|	OG5_128849	saur|NP_372120	5	-153	99.25	100
fig|1182756.4.peg.271|Newbould305_0270|	OG5_132473	saur|NP_372134	2	-78	100.00	100
fig|1182756.4.peg.272|Newbould305_0271|	OG5_138055	saur|NP_372133	1	-130	100.00	100
fig|1182756.4.peg.292|Newbould305_0291|	OG5_132444	saur|NP_372112	0	-181	99.59	100
fig|1182756.4.peg.279|Newbould305_0278|	OG5_146164	saur|NP_372125	6	-28	100.00	100
fig|1182756.4.peg.258|Newbould305_0256|	OG5_126959	saur|NP_372146	0	-181	99.74	100
fig|1182756.4.peg.289|Newbould305_0288|	OG5_135702	saur|NP_372115	9	-138	99.58	100
fig|1182756.4.peg.288|Newbould305_0287|	OG5_128893	saur|NP_372116	1	-62	100.00	100
fig|1182756.4.peg.282|Newbould305_0281|	OG5_160261	saur|NP_372122	5	-97	99.43	100
fig|1182756.4.peg.290|Newbould305_0289|	OG5_131336	saur|NP_372114	9	-115	97.78	100
fig|1182756.4.peg.286|Newbould305_0285|	OG5_131883	saur|NP_372118	4	-107	98.94	100
fig|1182756.4.peg.302|Newbould305_0301|	OG5_132140	saur|NP_372102	0	-181	99.68	100
fig|1182756.4.peg.5|Newbould305_0001|	NO_GROUP	saur|NP_372383	1	-177	99.43	100
fig|1182756.4.peg.329|Newbould305_0328|	OG5_132740	saur|NP_372075	5	-21	100.00	100
fig|1182756.4.peg.333|Newbould305_0332|	OG5_129253	saur|NP_372071	6	-174	99.70	100
fig|1182756.4.peg.297|Newbould305_0296|	OG5_129830	saur|NP_372107	0	-181	99.47	100
fig|1182756.4.peg.336|Newbould305_0335|	OG5_131269	saur|NP_372068	0	-181	100.00	100
fig|1182756.4.peg.315|Newbould305_0314|	OG5_127272	saur|NP_372089	0	-181	100.00	100
fig|1182756.4.peg.313|Newbould305_0312|	OG5_127948	saur|NP_372091	5	-161	99.67	100
fig|1182756.4.peg.328|Newbould305_0327|	OG5_171152	saur|NP_372076	0	-181	99.85	98.6
fig|1182756.4.peg.340|Newbould305_0339|	NO_GROUP	saur|NP_372064	1	-42	98.99	100
fig|1182756.4.peg.331|Newbould305_0330|	OG5_127224	saur|NP_372073	0	-181	100.00	100
fig|1182756.4.peg.304|Newbould305_0303|	OG5_126807	saur|NP_372100	0	-181	99.55	100
fig|1182756.4.peg.46|Newbould305_0043|	OG5_205411	saur|NP_372342	3	-141	99.62	100
fig|1182756.4.peg.338|Newbould305_0337|	OG5_178728	saur|NP_372066	1	-40	100.00	100
fig|1182756.4.peg.317|Newbould305_0316|	OG5_133567	saur|NP_372087	4	-155	100.00	100
fig|1182756.4.peg.316|Newbould305_0315|	OG5_171173	saur|NP_372088	1	-100	99.44	100
fig|1182756.4.peg.337|Newbould305_0336|	OG5_131633	saur|NP_372067	0	-181	99.72	100
fig|1182756.4.peg.341|Newbould305_0341|	NO_GROUP	saur|NP_372063	2	-52	95.97	100
fig|1182756.4.peg.305|Newbould305_0304|	OG5_130915	saur|NP_372099	2	-16	100.00	74.1
fig|1182756.4.peg.36|Newbould305_0032|	OG5_136072	saur|NP_372526	4	-38	31.58	99.3
fig|1182756.4.peg.55|Newbould305_0051|	OG5_167591	saur|NP_372334	3	-134	99.58	100
fig|1182756.4.peg.318|Newbould305_0317|	OG5_132296	saur|NP_372086	0	-181	100.00	100
fig|1182756.4.peg.321|Newbould305_0320|	OG5_128139	saur|NP_372083	0	-181	98.63	100
fig|1182756.4.peg.342|Newbould305_0342|	OG5_130547	saur|NP_372062	1	-86	79.31	100
fig|1182756.4.peg.306|Newbould305_0305|	OG5_136491	saur|NP_372098	7	-89	99.55	94.5
fig|1182756.4.peg.44|Newbould305_0040|	OG5_158182	saur|NP_372344	2	-179	100.00	100
fig|1182756.4.peg.62|Newbould305_0058|	OG5_184217	saur|NP_372999	2	-6	36.11	75.5
fig|1182756.4.peg.330|Newbould305_0329|	OG5_127997	saur|NP_372074	3	-90	100.00	100
fig|1182756.4.peg.323|Newbould305_0322|	OG5_129467	saur|NP_372081	5	-173	100.00	100
fig|1182756.4.peg.56|Newbould305_0052|	OG5_167591	saur|NP_372333	1	-80	67.36	100
fig|1182756.4.peg.344|Newbould305_0344|	OG5_137362	saur|NP_372060	0	-181	100.00	100
fig|1182756.4.peg.51|Newbould305_0048|	OG5_167591	saur|NP_372337	4	-114	97.45	100
fig|1182756.4.peg.309|Newbould305_0308|	OG5_133737	saur|NP_372095	0	-181	100.00	100
fig|1182756.4.peg.94|Newbould305_0091|	OG5_174932	saur|NP_370925	1	-10	19.46	86.3
fig|1182756.4.peg.334|Newbould305_0333|	OG5_132149	saur|NP_372070	9	-52	100.00	100
fig|1182756.4.peg.64|Newbould305_0060|	OG5_181395	saur|NP_372726	0	-181	84.09	99.8
fig|1182756.4.peg.339|Newbould305_0338|	OG5_191588	saur|NP_372065	4	-74	99.31	100
fig|1182756.4.peg.66|Newbould305_0062|	OG5_184217	saur|NP_372999	4	-7	35.00	69.8
fig|1182756.4.peg.63|Newbould305_0059|	OG5_184217	lmon|NP_463837	3	-9	39.78	74.4
fig|1182756.4.peg.345|Newbould305_0345|	OG5_127334	saur|NP_372059	0	-181	100.00	100
fig|1182756.4.peg.311|Newbould305_0310|	OG5_134859	saur|NP_372093	8	-56	100.00	100
fig|1182756.4.peg.96|Newbould305_0093|	OG5_236385	lmon|NP_464631	2	-46	23.57	99.5
fig|1182756.4.peg.8|Newbould305_0004|	OG5_136096	saur|NP_372380	0	-181	100.00	100
fig|1182756.4.peg.343|Newbould305_0343|	OG5_127412	saur|NP_372061	0	-181	100.00	100
fig|1182756.4.peg.45|Newbould305_0041|	OG5_158182	saur|NP_372343	2	-170	99.69	100
fig|1182756.4.peg.80|Newbould305_0076|	OG5_132351	saur|NP_372320	0	-181	98.80	100
fig|1182756.4.peg.347|Newbould305_0347|	OG5_127533	saur|NP_372057	6	-162	100.00	100
fig|1182756.4.peg.312|Newbould305_0311|	OG5_127381	saur|NP_372092	2	-75	100.00	100
fig|1182756.4.peg.111|Newbould305_0108|	OG5_216720	saur|NP_372301	7	-76	98.72	100
fig|1182756.4.peg.346|Newbould305_0346|	OG5_135374	saur|NP_372058	5	-58	100.00	83.6
fig|1182756.4.peg.84|Newbould305_0080|	OG5_128435	saur|NP_372315	0	-181	100.00	100
fig|1182756.4.peg.47|Newbould305_0044|	NO_GROUP	saur|NP_372341	3	-78	99.36	100
fig|1182756.4.peg.86|Newbould305_0083|	OG5_214085	saur|NP_372313	7	-158	99.67	100
fig|1182756.4.peg.348|Newbould305_0348|	OG5_130727	saur|NP_372903	0	-181	99.32	100
fig|1182756.4.peg.319|Newbould305_0318|	OG5_130714	saur|NP_372085	0	-181	100.00	100
fig|1182756.4.peg.88|Newbould305_0085|	OG5_206116	saur|NP_373232	1	-21	100.00	100
fig|1182756.4.peg.37|Newbould305_0033|	NO_GROUP	saur|NP_372346	2	-38	73.17	100
fig|1182756.4.peg.48|Newbould305_0045|	NO_GROUP	saur|NP_372340	1	-25	92.22	100
fig|1182756.4.peg.325|Newbould305_0324|	OG5_129762	saur|NP_372079	1	-136	99.30	100
fig|1182756.4.peg.38|Newbould305_0034|	OG5_205411	saur|NP_372347	2	-143	98.06	100
fig|1182756.4.peg.54|	OG5_167591	saur|NP_372335	1	-35	96.63	97.8
fig|1182756.4.peg.454|Newbould305_0451|	NO_GROUP	saur|NP_373111	9	-42	94.51	100
fig|1182756.4.peg.35|Newbould305_0031|	OG5_139814	saur|NP_372355	3	-105	100.00	100
fig|1182756.4.peg.75|Newbould305_0071|	NO_GROUP	saur|NP_372325	7	-84	92.31	100
fig|1182756.4.peg.52|Newbould305_0049|	OG5_167591	saur|NP_372336	1	-132	98.33	100
fig|1182756.4.peg.57|Newbould305_0053|	OG5_167591	saur|NP_372333	5	-134	99.16	100
fig|1182756.4.peg.455|Newbould305_0452|	OG5_130281	saur|NP_373112	8	-164	96.88	100
fig|1182756.4.peg.95|Newbould305_0092|	OG5_236389	lmon|NP_464637	1	-40	27.75	99.6
fig|1182756.4.peg.87|Newbould305_0084|	OG5_126583	saur|NP_372312	2	-162	99.28	100
fig|1182756.4.peg.53|	OG5_167591	saur|NP_372335	4	-76	97.52	98.8
fig|1182756.4.peg.76|Newbould305_0072|	OG5_164901	saur|NP_372324	1	-138	95.47	100
fig|1182756.4.peg.456|Newbould305_0453|	OG5_127289	saur|NP_373113	0	-181	99.72	100
fig|1182756.4.peg.6|Newbould305_0002|	OG5_129259	saur|NP_372382	0	-181	99.55	100
fig|1182756.4.peg.106|Newbould305_0103|	NO_GROUP	saur|NP_372306	3	-33	99.00	100
fig|1182756.4.peg.9|Newbould305_0005|	OG5_132053	saur|NP_372379	4	-89	100.00	100
fig|1182756.4.peg.7|Newbould305_0003|	OG5_128441	saur|NP_372381	3	-136	100.00	100
fig|1182756.4.peg.77|Newbould305_0073|	OG5_128042	saur|NP_372323	3	-56	98.03	99.5
fig|1182756.4.peg.49|Newbould305_0046|	OG5_245566	saur|NP_372339	1	-42	63.73	100
fig|1182756.4.peg.109|Newbould305_0106|	NO_GROUP	saur|NP_372303	1	-77	100.00	100
fig|1182756.4.peg.462|Newbould305_0459|	OG5_206117	saur|NP_373119	2	-114	98.58	100
fig|1182756.4.peg.65|Newbould305_0061|	OG5_184217	saur|NP_372999	1	-6	38.89	74.8
fig|1182756.4.peg.73|Newbould305_0069|	NO_GROUP	saur|NP_372327	2	-106	98.42	100
fig|1182756.4.peg.33|Newbould305_0029|	OG5_127510	saur|NP_372357	5	-180	99.35	100
fig|1182756.4.peg.320|Newbould305_0319|	OG5_147113	saur|NP_372084	7	-126	98.22	100
fig|1182756.4.peg.335|Newbould305_0334|	OG5_127147	saur|NP_372069	3	-115	100.00	100
fig|1182756.4.peg.58|Newbould305_0054|	OG5_135747	saur|NP_372332	0	-181	99.23	100
fig|1182756.4.peg.110|Newbould305_0107|	NO_GROUP	saur|NP_372302	7	-80	100.00	100
fig|1182756.4.peg.471|Newbould305_0469|	NO_GROUP	saur|NP_373129	1	-71	100.00	100
fig|1182756.4.peg.78|Newbould305_0074|	NO_GROUP	saur|NP_372322	8	-77	96.88	100
fig|1182756.4.peg.83|Newbould305_0079|	OG5_135316	saur|NP_372317	2	-147	98.83	100
fig|1182756.4.peg.59|Newbould305_0055|	OG5_132451	saur|NP_372331	1	-30	29.27	100
fig|1182756.4.peg.461|Newbould305_0458|	OG5_176242	saur|NP_373118	0	-181	98.93	100
fig|1182756.4.peg.473|Newbould305_0471|	OG5_139441	saur|NP_373131	0	-181	100.00	100
fig|1182756.4.peg.81|Newbould305_0077|	OG5_132016	saur|NP_372319	3	-35	100.00	100
fig|1182756.4.peg.453|Newbould305_0450|	NO_GROUP	saur|NP_373110	7	-62	95.08	100
fig|1182756.4.peg.74|Newbould305_0070|	OG5_213852	saur|NP_372326	1	-59	99.12	100
fig|1182756.4.peg.465|Newbould305_0462|	OG5_129046	saur|NP_373123	4	-155	99.63	100
fig|1182756.4.peg.294|Newbould305_0293|	OG5_131045	saur|NP_372110	1	-37	100.00	100
fig|1182756.4.peg.295|Newbould305_0294|	OG5_127284	saur|NP_372109	0	-181	99.84	100
fig|1182756.4.peg.307|Newbould305_0306|	OG5_184218	saur|NP_372097	6	-174	100.00	92.7
fig|1182756.4.peg.310|Newbould305_0309|	OG5_130372	saur|NP_372094	3	-75	100.00	100
fig|1182756.4.peg.308|Newbould305_0307|	OG5_128392	saur|NP_372096	2	-96	99.53	92.7
fig|1182756.4.peg.293|Newbould305_0292|	OG5_140174	saur|NP_372111	0	-181	99.69	100
fig|1182756.4.peg.324|Newbould305_0323|	OG5_130330	saur|NP_372080	4	-139	100.00	100
fig|1182756.4.peg.298|Newbould305_0297|	OG5_136231	saur|NP_372106	0	-181	99.08	100
fig|1182756.4.peg.303|Newbould305_0302|	OG5_131160	saur|NP_372101	8	-144	99.60	100
fig|1182756.4.peg.322|Newbould305_0321|	OG5_178730	saur|NP_372082	0	-181	99.53	95.8
fig|1182756.4.peg.300|Newbould305_0299|	OG5_126744	saur|NP_372104	0	-181	99.84	100
fig|1182756.4.peg.301|Newbould305_0300|	OG5_126952	saur|NP_372103	0	-181	100.00	100
fig|1182756.4.peg.314|Newbould305_0313|	OG5_143159	saur|NP_372090	6	-144	100.00	100
fig|1182756.4.peg.326|Newbould305_0325|	OG5_171172	saur|NP_372078	7	-75	100.00	100
fig|1182756.4.peg.32|Newbould305_0028|	OG5_127347	saur|NP_372358	0	-181	100.00	100
fig|1182756.4.peg.34|Newbould305_0030|	OG5_129066	saur|NP_372356	0	-181	96.57	100
fig|1182756.4.peg.327|Newbould305_0326|	OG5_126676	saur|NP_372077	4	-103	100.00	100
fig|1182756.4.peg.476|Newbould305_0474|	OG5_141708	saur|NP_373134	6	-82	98.64	100
fig|1182756.4.peg.100|Newbould305_0097|	OG5_236388	lmon|NP_464636	5	-40	32.75	92
fig|1182756.4.peg.82|Newbould305_0078|	OG5_191179	saur|NP_372318	5	-89	99.37	100
fig|1182756.4.peg.457|Newbould305_0454|	NO_GROUP	saur|NP_373114	1	-44	97.80	100
fig|1182756.4.peg.108|Newbould305_0105|	OG5_150417	saur|NP_372304	5	-97	98.10	100
fig|1182756.4.peg.470|Newbould305_0467|	OG5_128761	saur|NP_373128	0	-181	99.33	100
fig|1182756.4.peg.478|Newbould305_0476|	OG5_126713	saur|NP_373136	0	-181	99.82	100
fig|1182756.4.peg.11|Newbould305_0007|	NO_GROUP	saur|NP_372377	5	-20	100.00	100
fig|1182756.4.peg.85|Newbould305_0082|	OG5_126734	saur|NP_372314	0	-181	91.18	100
fig|1182756.4.peg.460|Newbould305_0457|	OG5_150504	saur|NP_373117	2	-102	100.00	100
fig|1182756.4.peg.459|Newbould305_0456|	OG5_147389	saur|NP_373116	1	-83	100.00	100
fig|1182756.4.peg.89|Newbould305_0086|	OG5_143162	rsol|NP_523147	2	-16	42.86	77.8
fig|1182756.4.peg.105|Newbould305_0102|	OG5_131042	saur|NP_372307	5	-61	100.00	100
fig|1182756.4.peg.362|Newbould305_0362|	OG5_149454	saur|NP_373030	0	-181	98.65	100
fig|1182756.4.peg.299|Newbould305_0298|	OG5_126978	saur|NP_372105	4	-115	99.52	100
fig|1182756.4.peg.332|Newbould305_0331|	OG5_178729	saur|NP_372072	3	-30	98.51	100
fig|1182756.4.peg.466|Newbould305_0463|	OG5_187400	saur|NP_373124	1	-164	98.95	100
fig|1182756.4.peg.469|Newbould305_0466|	OG5_126699	saur|NP_373127	0	-181	99.79	100
fig|1182756.4.peg.10|Newbould305_0006|	NO_GROUP	saur|NP_372378	6	-112	100.00	100
fig|1182756.4.peg.464|Newbould305_0461|	OG5_129569	saur|NP_373122	5	-158	99.64	99.6
fig|1182756.4.peg.451|Newbould305_0448|	OG5_185860	saur|NP_373108	0	-181	99.18	100
fig|1182756.4.peg.468|Newbould305_0465|	OG5_126911	saur|NP_373126	0	-181	99.69	100
fig|1182756.4.peg.93|Newbould305_0090|	OG5_142990	saur|NP_370805	3	-18	35.85	51.5
fig|1182756.4.peg.360|Newbould305_0360|	NO_GROUP	saur|NP_373028	8	-13	95.92	100
fig|1182756.4.peg.484|Newbould305_0482|	OG5_145079	saur|NP_373140	2	-101	100.00	100
fig|1182756.4.peg.500|Newbould305_0498|	OG5_126976	saur|NP_373151	0	-181	98.31	100
fig|1182756.4.peg.361|Newbould305_0361|	OG5_136241	saur|NP_373029	0	-181	99.54	96.2
fig|1182756.4.peg.472|Newbould305_0470|	OG5_186338	saur|NP_373130	2	-168	99.66	100
fig|1182756.4.peg.474|Newbould305_0472|	NO_GROUP	saur|NP_373132	3	-27	98.78	100
fig|1182756.4.peg.486|Newbould305_0484|	OG5_191416	saur|NP_373142	0	-181	99.34	100
fig|1182756.4.peg.475|Newbould305_0473|	OG5_128964	saur|NP_373133	0	-181	99.81	100
fig|1182756.4.peg.488|Newbould305_0486|	OG5_131637	saur|NP_373143	7	-107	97.51	100
fig|1182756.4.peg.495|Newbould305_0493|	OG5_126906	saur|NP_373147	3	-144	100.00	100
fig|1182756.4.peg.485|Newbould305_0483|	OG5_138803	saur|NP_373141	0	-181	99.68	100
fig|1182756.4.peg.496|Newbould305_0494|	OG5_149683	saur|NP_373148	8	-105	99.49	100
fig|1182756.4.peg.104|Newbould305_0101|	OG5_131042	saur|NP_372308	1	-37	98.29	100
fig|1182756.4.peg.490|Newbould305_0488|	OG5_126711	saur|NP_373145	6	-92	100.00	100
fig|1182756.4.peg.481|Newbould305_0479|	OG5_171045	saur|NP_373138	8	-96	100.00	100
fig|1182756.4.peg.107|Newbould305_0104|	OG5_187172	saur|NP_372305	2	-132	99.58	100
fig|1182756.4.peg.483|Newbould305_0481|	OG5_198618	saur|NP_373139	0	-181	100.00	100
fig|1182756.4.peg.477|Newbould305_0475|	OG5_206115	saur|NP_373135	9	-34	100.00	100
fig|1182756.4.peg.458|Newbould305_0455|	OG5_140164	saur|NP_373115	4	-140	99.58	100
fig|1182756.4.peg.494|Newbould305_0492|	OG5_145091	saur|NP_373146	0	-181	93.39	100
fig|1182756.4.peg.498|Newbould305_0496|	OG5_150373	saur|NP_373149	3	-125	100.00	100
fig|1182756.4.peg.479|Newbould305_0477|	OG5_126638	saur|NP_373137	0	-181	99.40	100
fig|1182756.4.peg.467|Newbould305_0464|	OG5_143000	saur|NP_373125	1	-129	100.00	100
fig|1182756.4.peg.497|Newbould305_0495|	OG5_149683	saur|NP_373148	4	-21	100.00	100
fig|1182756.4.peg.489|Newbould305_0487|	OG5_127162	saur|NP_373144	0	-181	98.40	100
fig|1182756.4.peg.79|Newbould305_0075|	OG5_141605	saur|NP_372321	0	-181	98.17	100
fig|1182756.4.peg.452|Newbould305_0449|	NO_GROUP	saur|NP_373109	4	-50	100.00	100
fig|1182756.4.peg.463|Newbould305_0460|	OG5_134769	saur|NP_373121	3	-64	100.00	100
fig|1182756.4.peg.502|Newbould305_0500|	OG5_164823	saur|NP_373152	9	-84	100.00	100
fig|1182756.4.peg.508|Newbould305_0506|	OG5_127715	saur|NP_373158	0	-181	99.70	100
fig|1182756.4.peg.513|Newbould305_0511|	OG5_169959	saur|NP_373163	2	-14	91.92	65.1
fig|1182756.4.peg.515|Newbould305_0513|	OG5_131911	saur|NP_373165	0	-181	99.54	100
fig|1182756.4.peg.516|Newbould305_0514|	OG5_149684	saur|NP_373166	5	-175	100.00	100
fig|1182756.4.peg.364|Newbould305_0364|	OG5_132018	saur|NP_373032	6	-106	97.64	100
fig|1182756.4.peg.522|Newbould305_0520|	OG5_175636	saur|NP_373172	0	-181	99.40	100
fig|1182756.4.peg.365|Newbould305_0365|	OG5_177042	saur|NP_373033	2	-130	99.57	100
fig|1182756.4.peg.353|Newbould305_0353|	NO_GROUP	saur|NP_373021	0	-181	99.10	100
fig|1182756.4.peg.524|Newbould305_0522|	OG5_245574	saur|NP_373174	0	-181	95.92	100
fig|1182756.4.peg.551|Newbould305_0548|	OG5_132144	saur|NP_373198	1	-133	98.72	100
fig|1182756.4.peg.523|Newbould305_0521|	OG5_128579	saur|NP_373173	0	-181	99.87	100
fig|1182756.4.peg.550|Newbould305_0547|	OG5_129302	saur|NP_373197	4	-144	98.81	100
fig|1182756.4.peg.517|Newbould305_0515|	OG5_139223	saur|NP_373167	0	-181	97.28	100
fig|1182756.4.peg.549|Newbould305_0546|	OG5_131046	saur|NP_373196	3	-122	99.52	100
fig|1182756.4.peg.366|Newbould305_0366|	OG5_236376	saur|NP_373034	1	-75	99.28	100
fig|1182756.4.peg.521|Newbould305_0519|	OG5_245573	saur|NP_373171	0	-181	99.78	100
fig|1182756.4.peg.553|Newbould305_0550|	OG5_129258	saur|NP_373200	3	-108	100.00	100
fig|1182756.4.peg.529|Newbould305_0527|	OG5_126579	saur|NP_373178	3	-69	97.28	91.9
fig|1182756.4.peg.369|Newbould305_0368|	OG5_126977	saur|NP_373036	0	-181	99.53	100
fig|1182756.4.peg.526|Newbould305_0524|	OG5_245576	saur|NP_373176	0	-181	99.81	100
fig|1182756.4.peg.552|Newbould305_0549|	OG5_131888	saur|NP_373199	5	-109	100.00	100
fig|1182756.4.peg.560|Newbould305_0557|	OG5_163316	saur|NP_373207	9	-139	99.64	100
fig|1182756.4.peg.534|Newbould305_0532|	OG5_131889	saur|NP_373183	2	-105	99.01	100
fig|1182756.4.peg.525|Newbould305_0523|	OG5_245575	saur|NP_373175	0	-181	99.04	100
fig|1182756.4.peg.554|Newbould305_0551|	OG5_127656	saur|NP_373201	0	-181	99.41	100
fig|1182756.4.peg.367|Newbould305_0367|	OG5_179396	saur|NP_373035	0	-181	98.52	100
fig|1182756.4.peg.527|Newbould305_0525|	OG5_245577	saur|NP_373177	0	-181	99.50	100
fig|1182756.4.peg.539|Newbould305_0537|	OG5_160541	saur|NP_373188	6	-94	99.09	100
fig|1182756.4.peg.562|Newbould305_0559|	OG5_171153	saur|NP_373209	9	-90	99.46	100
fig|1182756.4.peg.563|Newbould305_0560|	OG5_136079	saur|NP_373210	5	-163	99.65	100
fig|1182756.4.peg.557|Newbould305_0554|	NO_GROUP	saur|NP_373204	2	-148	99.63	100
fig|1182756.4.peg.573|Newbould305_0569|	OG5_213907	saur|NP_373221	1	-94	94.35	98.3
fig|1182756.4.peg.532|Newbould305_0530|	NO_GROUP	saur|NP_373181	4	-47	96.00	100
fig|1182756.4.peg.576|Newbould305_0572|	OG5_143293	saur|NP_373224	7	-66	97.65	100
fig|1182756.4.peg.540|Newbould305_0538|	OG5_164845	saur|NP_373189	3	-101	99.46	100
fig|1182756.4.peg.567|Newbould305_0563|	OG5_129519	saur|NP_373213	0	-181	98.11	100
fig|1182756.4.peg.533|Newbould305_0531|	NO_GROUP	saur|NP_373182	1	-54	99.16	100
fig|1182756.4.peg.564|Newbould305_0561|	OG5_137090	saur|NP_373211	8	-91	98.25	100
fig|1182756.4.peg.574|Newbould305_0570|	OG5_136119	saur|NP_373222	5	-160	98.82	100
fig|1182756.4.peg.558|Newbould305_0555|	NO_GROUP	saur|NP_373205	0	-181	100.00	100
fig|1182756.4.peg.580|Newbould305_0576|	OG5_143162	mtub|NP_217707	3	-21	38.82	85.4
fig|1182756.4.peg.535|Newbould305_0533|	OG5_126847	saur|NP_373184	8	-90	98.73	100
fig|1182756.4.peg.577|Newbould305_0573|	OG5_126906	saur|NP_373225	2	-138	100.00	100
fig|1182756.4.peg.543|Newbould305_0541|	OG5_137461	saur|NP_373192	7	-148	100.00	100
fig|1182756.4.peg.556|Newbould305_0553|	OG5_129102	saur|NP_373203	2	-107	100.00	100
fig|1182756.4.peg.583|Newbould305_0579|	NO_GROUP	saur|NP_373227	1	-25	88.89	100
fig|1182756.4.peg.561|Newbould305_0558|	OG5_135670	saur|NP_373208	0	-181	99.07	100
fig|1182756.4.peg.584|Newbould305_0580|	OG5_126866	saur|NP_373228	2	-30	100.00	100
fig|1182756.4.peg.544|Newbould305_0542|	OG5_141716	saur|NP_373193	4	-170	99.43	100
fig|1182756.4.peg.536|Newbould305_0534|	OG5_130887	saur|NP_373185	3	-92	76.51	100
fig|1182756.4.peg.372|Newbould305_0371|	OG5_132562	bant|YP_017375	3	-40	31.36	86.8
fig|1182756.4.peg.566|Newbould305_0562|	OG5_146242	saur|NP_373212	0	-181	99.69	100
fig|1182756.4.peg.568|Newbould305_0564|	OG5_128512	saur|NP_373214	3	-119	98.58	100
fig|1182756.4.peg.371|Newbould305_0370|	OG5_130966	saur|NP_373037	6	-98	99.01	100
fig|1182756.4.peg.575|Newbould305_0571|	OG5_131280	saur|NP_373223	2	-155	100.00	100
fig|1182756.4.peg.585|Newbould305_0581|	OG5_160536	saur|NP_373229	2	-95	97.88	100
fig|1182756.4.peg.592|Newbould305_0588|	OG5_134571	saur|NP_373237	6	-60	100.00	100
fig|1182756.4.peg.555|Newbould305_0552|	OG5_129099	saur|NP_373202	0	-181	98.56	100
fig|1182756.4.peg.571|Newbould305_0567|	OG5_136471	saur|NP_373218	2	-151	99.26	100
fig|1182756.4.peg.600|Newbould305_0596|	OG5_127151	saur|NP_370531	2	-158	100.00	100
fig|1182756.4.peg.579|Newbould305_0575|	NO_GROUP	saur|NP_373227	5	-26	90.48	100
fig|1182756.4.peg.569|Newbould305_0565|	OG5_214074	saur|NP_373217	3	-81	94.81	100
fig|1182756.4.peg.559|Newbould305_0556|	OG5_149821	saur|NP_373206	3	-93	98.18	100
fig|1182756.4.peg.611|Newbould305_0607|	OG5_127011	saur|NP_370541	0	-181	100.00	100
fig|1182756.4.peg.586|Newbould305_0582|	OG5_245578	saur|NP_373230	5	-69	99.24	100
fig|1182756.4.peg.572|Newbould305_0568|	OG5_138782	saur|NP_373220	3	-167	99.34	100
fig|1182756.4.peg.373|Newbould305_0372|	OG5_171110	cbot|YP_001786407.1	9	-14	36.36	92.9
fig|1182756.4.peg.374|Newbould305_0374|	OG5_133199	saur|NP_373038	1	-125	97.84	100
fig|1182756.4.peg.604|Newbould305_0600|	OG5_134251	saur|NP_370534	1	-110	100.00	100
fig|1182756.4.peg.578|Newbould305_0574|	OG5_145091	saur|NP_373226	0	-181	99.20	100
fig|1182756.4.peg.593|Newbould305_0589|	OG5_129150	saur|NP_373238	9	-8	100.00	60
fig|1182756.4.peg.612|Newbould305_0608|	OG5_131511	saur|NP_370542	8	-135	100.00	100
fig|1182756.4.peg.587|Newbould305_0583|	OG5_245578	saur|NP_373231	1	-53	100.00	100
fig|1182756.4.peg.601|Newbould305_0597|	OG5_128666	saur|NP_370532	0	-181	99.60	100
fig|1182756.4.peg.595|Newbould305_0591|	OG5_132148	saur|NP_370526	0	-181	100.00	100
fig|1182756.4.peg.616|Newbould305_0612|	OG5_140535	saur|NP_370546	2	-157	100.00	100
fig|1182756.4.peg.588|Newbould305_0584|	OG5_132436	saur|NP_373233	6	-147	100.00	100
fig|1182756.4.peg.599|Newbould305_0595|	OG5_129568	saur|NP_370530	0	-181	99.55	100
fig|1182756.4.peg.377|Newbould305_0377|	OG5_171138	saur|NP_373041	8	-174	100.00	100
fig|1182756.4.peg.582|Newbould305_0578|	OG5_143162	atum|NP_354494	1	-11	35.29	87.9
fig|1182756.4.peg.627|Newbould305_0623|	OG5_130830	saur|NP_370613	2	-72	96.67	100
fig|1182756.4.peg.605|Newbould305_0601|	OG5_156775	saur|NP_370535	9	-43	100.00	100
fig|1182756.4.peg.606|Newbould305_0602|	OG5_131823	saur|NP_370536	0	-181	100.00	100
fig|1182756.4.peg.613|Newbould305_0609|	OG5_128582	saur|NP_370543	0	-181	94.41	100
fig|1182756.4.peg.594|Newbould305_0590|	OG5_132291	saur|NP_370525	0	-181	100.00	100
fig|1182756.4.peg.589|Newbould305_0585|	OG5_131517	saur|NP_373234	3	-129	98.74	100
fig|1182756.4.peg.607|Newbould305_0603|	OG5_178767	saur|NP_370537	9	-124	98.08	100
fig|1182756.4.peg.591|Newbould305_0587|	OG5_127722	saur|NP_373236	0	-181	99.56	100
fig|1182756.4.peg.649|Newbould305_0644|	OG5_136236	saur|NP_370628	0	-181	99.64	100
fig|1182756.4.peg.590|Newbould305_0586|	OG5_127775	saur|NP_373235	0	-181	99.52	100
fig|1182756.4.peg.634|Newbould305_0630|	OG5_130830	saur|NP_370613	0	-181	99.39	100
fig|1182756.4.peg.617|Newbould305_0613|	OG5_127246	saur|NP_370547	0	-181	95.73	100
fig|1182756.4.peg.375|Newbould305_0375|	OG5_193853	saur|NP_373039	4	-96	99.59	94.1
fig|1182756.4.peg.619|Newbould305_0615|	OG5_133156	saur|NP_370548	1	-88	100.00	100
fig|1182756.4.peg.596|Newbould305_0592|	OG5_137561	saur|NP_370527	7	-37	98.72	100
fig|1182756.4.peg.598|Newbould305_0594|	OG5_128755	saur|NP_370529	0	-181	100.00	100
fig|1182756.4.peg.379|Newbould305_0379|	OG5_153464	saur|NP_373043	0	-181	99.06	100
fig|1182756.4.peg.635|Newbould305_0631|	OG5_193845	saur|NP_370615	7	-51	100.00	100
fig|1182756.4.peg.670|Newbould305_0666|	NO_GROUP	saur|NP_370649	2	-92	99.52	100
fig|1182756.4.peg.650|Newbould305_0645|	OG5_144565	saur|NP_370630	0	-181	97.97	100
fig|1182756.4.peg.597|Newbould305_0593|	OG5_134856	saur|NP_370528	0	-181	100.00	100
fig|1182756.4.peg.614|Newbould305_0610|	OG5_191630	saur|NP_370544	0	-181	99.77	100
fig|1182756.4.peg.620|Newbould305_0616|	OG5_156714	nmar|YP_001582184	1	-7	24.89	82.4
fig|1182756.4.peg.662|Newbould305_0657|	OG5_245496	saur|NP_370642	0	-181	98.80	100
fig|1182756.4.peg.504|Newbould305_0502|	OG5_138577	saur|NP_373154	0	-181	95.76	61.8
fig|1182756.4.peg.638|Newbould305_0634|	NO_GROUP	saur|NP_370618	3	-73	100.00	100
fig|1182756.4.peg.622|Newbould305_0618|	OG5_135747	ctep|NP_661571	1	-173	58.03	99.4
fig|1182756.4.peg.530|Newbould305_0528|	OG5_131889	saur|NP_373179	3	-132	89.08	99.6
fig|1182756.4.peg.603|Newbould305_0599|	OG5_126677	saur|NP_370533	0	-181	99.77	100
fig|1182756.4.peg.378|Newbould305_0378|	OG5_164801	saur|NP_373042	2	-106	96.45	100
fig|1182756.4.peg.610|Newbould305_0606|	OG5_131890	saur|NP_370540	0	-181	100.00	100
fig|1182756.4.peg.608|Newbould305_0604|	OG5_141280	saur|NP_370538	0	-181	99.69	100
fig|1182756.4.peg.637|Newbould305_0633|	OG5_230884	saur|NP_370617	0	-181	99.90	100
fig|1182756.4.peg.647|Newbould305_0642|	OG5_149651	saur|NP_370627	0	-181	99.35	100
fig|1182756.4.peg.623|Newbould305_0619|	OG5_132451	mjan|NP_044167	6	-17	26.08	93.4
fig|1182756.4.peg.510|Newbould305_0508|	NO_GROUP	saur|NP_373160	2	-82	100.00	100
fig|1182756.4.peg.628|Newbould305_0624|	OG5_171112	saur|NP_370608	7	-86	99.60	100
fig|1182756.4.peg.519|Newbould305_0517|	OG5_131266	saur|NP_373169	1	-103	100.00	100
fig|1182756.4.peg.655|Newbould305_0650|	OG5_141394	saur|NP_370635	0	-181	84.65	112.9
fig|1182756.4.peg.503|Newbould305_0501|	OG5_137223	saur|NP_373153	2	-147	99.21	100
fig|1182756.4.peg.538|Newbould305_0536|	OG5_133878	saur|NP_373187	4	-123	100.00	100
fig|1182756.4.peg.511|Newbould305_0509|	OG5_138799	saur|NP_373161	0	-181	99.61	100
fig|1182756.4.peg.547|	OG5_136629	saur|NP_373195	1	-101	97.93	97.6
fig|1182756.4.peg.518|Newbould305_0516|	OG5_164004	saur|NP_373168	0	-181	99.19	100
fig|1182756.4.peg.542|Newbould305_0540|	NO_GROUP	saur|NP_373191	3	-41	100.00	100
fig|1182756.4.peg.520|Newbould305_0518|	OG5_134989	saur|NP_373170	0	-181	98.90	100
fig|1182756.4.peg.506|Newbould305_0504|	OG5_134508	saur|NP_373156	1	-170	98.72	100
fig|1182756.4.peg.541|Newbould305_0539|	OG5_131932	saur|NP_373190	0	-181	100.00	100
fig|1182756.4.peg.537|Newbould305_0535|	OG5_165284	saur|NP_373186	1	-147	99.61	100
fig|1182756.4.peg.507|Newbould305_0505|	OG5_138346	saur|NP_373157	0	-181	99.58	100
fig|1182756.4.peg.531|Newbould305_0529|	NO_GROUP	saur|NP_373180	7	-67	99.19	100
fig|1182756.4.peg.505|Newbould305_0503|	OG5_175549	saur|NP_373155	5	-136	99.15	100
fig|1182756.4.peg.546|	OG5_136629	saur|NP_373195	0	-181	99.47	100
fig|1182756.4.peg.512|Newbould305_0510|	NO_GROUP	saur|NP_373162	5	-96	100.00	100
fig|1182756.4.peg.514|Newbould305_0512|	OG5_182518	saur|NP_373164	0	-181	95.03	100
fig|1182756.4.peg.509|Newbould305_0507|	OG5_143263	saur|NP_373159	0	-181	99.76	100
fig|1182756.4.peg.657|Newbould305_0652|	OG5_128191	saur|NP_370637	2	-152	99.67	98
fig|1182756.4.peg.624|Newbould305_0620|	OG5_135105	cjej|YP_002344921	0	-181	44.87	100.3
fig|1182756.4.peg.615|Newbould305_0611|	OG5_191629	saur|NP_370545	1	-135	97.71	100
fig|1182756.4.peg.363|Newbould305_0363|	OG5_132963	saur|NP_373031	8	-130	99.12	100
fig|1182756.4.peg.639|	OG5_134271	saur|NP_370619	1	-40	100.00	83
fig|1182756.4.peg.642|Newbould305_0637|	OG5_137196	saur|NP_370622	2	-117	99.61	100
fig|1182756.4.peg.648|Newbould305_0643|	OG5_174031	saur|NP_372309	7	-40	95.12	92.1
fig|1182756.4.peg.660|Newbould305_0655|	OG5_160674	saur|NP_370640	0	-181	100.00	100
fig|1182756.4.peg.354|Newbould305_0354|	OG5_154835	saur|NP_373022	4	-61	100.00	100
fig|1182756.4.peg.629|Newbould305_0625|	OG5_153448	saur|NP_370609	5	-40	97.67	100
fig|1182756.4.peg.636|Newbould305_0632|	NO_GROUP	saur|NP_370616	4	-75	100.00	100
fig|1182756.4.peg.630|Newbould305_0626|	OG5_140158	saur|NP_370610	0	-181	98.31	100.3
fig|1182756.4.peg.640|	OG5_134271	saur|NP_370619	2	-142	100.00	100
fig|1182756.4.peg.631|Newbould305_0627|	OG5_127147	saur|NP_370611	0	-181	99.77	100
fig|1182756.4.peg.644|Newbould305_0639|	OG5_137196	saur|NP_370624	2	-131	95.69	100
fig|1182756.4.peg.652|Newbould305_0647|	OG5_127007	saur|NP_370632	0	-181	99.10	100
fig|1182756.4.peg.646|Newbould305_0641|	OG5_127543	saur|NP_370626	0	-181	98.72	100
fig|1182756.4.peg.659|Newbould305_0654|	OG5_150482	saur|NP_370639	8	-173	100.00	100
fig|1182756.4.peg.376|Newbould305_0376|	OG5_193829	saur|NP_373040	0	-181	99.39	100
fig|1182756.4.peg.664|Newbould305_0659|	OG5_171136	saur|NP_370644	0	-181	98.79	100
fig|1182756.4.peg.671|Newbould305_0667|	OG5_141116	saur|NP_370650	1	-147	100.00	100
fig|1182756.4.peg.675|Newbould305_0671|	OG5_196868	saur|NP_370655	0	-181	99.51	100
fig|1182756.4.peg.651|Newbould305_0646|	OG5_131993	saur|NP_370631	6	-132	100.00	100
fig|1182756.4.peg.382|	OG5_147340	saur|NP_373046	2	-88	96.20	98.9
fig|1182756.4.peg.673|Newbould305_0669|	OG5_131790	saur|NP_370653	3	-119	97.83	100
fig|1182756.4.peg.678|Newbould305_0674|	NO_GROUP	saur|NP_370658	2	-118	97.51	100
fig|1182756.4.peg.676|Newbould305_0672|	OG5_171127	saur|NP_370656	0	-181	99.16	100
fig|1182756.4.peg.656|Newbould305_0651|	OG5_154835	saur|NP_370636	4	-141	87.60	100
fig|1182756.4.peg.658|Newbould305_0653|	OG5_128191	saur|NP_370638	6	-134	100.00	100
fig|1182756.4.peg.643|Newbould305_0638|	OG5_137196	saur|NP_370623	1	-123	99.61	100
fig|1182756.4.peg.380|Newbould305_0380|	OG5_140512	saur|NP_373044	6	-80	100.00	100
fig|1182756.4.peg.654|Newbould305_0649|	OG5_135102	saur|NP_370634	0	-181	99.81	100
fig|1182756.4.peg.667|Newbould305_0662|	OG5_168700	saur|NP_370647	0	-181	99.50	100
fig|1182756.4.peg.668|Newbould305_0663|	NO_GROUP	saur|NP_370648	5	-150	99.61	100
fig|1182756.4.peg.672|Newbould305_0668|	OG5_127492	saur|NP_370652	3	-177	99.69	100
fig|1182756.4.peg.679|Newbould305_0675|	OG5_196867	saur|NP_370659	2	-145	99.59	100
fig|1182756.4.peg.666|Newbould305_0661|	OG5_131052	saur|NP_370646	3	-148	99.61	100
fig|1182756.4.peg.677|Newbould305_0673|	OG5_126676	saur|NP_370657	1	-114	99.50	100
fig|1182756.4.peg.609|Newbould305_0605|	OG5_130699	saur|NP_370539	4	-58	100.00	100
fig|1182756.4.peg.381|Newbould305_0381|	OG5_155373	saur|NP_373045	3	-37	97.87	100
fig|1182756.4.peg.661|Newbould305_0656|	OG5_128502	saur|NP_370641	0	-181	99.70	100
fig|1182756.4.peg.632|Newbould305_0628|	OG5_129122	saur|NP_370612	0	-181	99.50	100
fig|1182756.4.peg.645|Newbould305_0640|	OG5_150432	saur|NP_370625	0	-181	98.12	100
fig|1182756.4.peg.663|Newbould305_0658|	OG5_140046	saur|NP_370643	0	-181	98.09	100
fig|1182756.4.peg.641|Newbould305_0636|	OG5_137196	saur|NP_370620	6	-111	96.09	100
fig|1182756.4.peg.653|Newbould305_0648|	NO_GROUP	saur|NP_370633	2	-72	98.73	100
fig|1182756.4.peg.665|Newbould305_0660|	OG5_141720	saur|NP_370645	0	-181	99.32	100
fig|1182756.4.peg.674|Newbould305_0670|	OG5_127105	saur|NP_370654	0	-181	99.48	100
fig|1182756.4.peg.696|Newbould305_0692|	OG5_133045	saur|NP_370676	0	-181	99.51	100
fig|1182756.4.peg.689|Newbould305_0685|	OG5_138465	saur|NP_370669	0	-181	97.46	100
fig|1182756.4.peg.388|Newbould305_0387|	NO_GROUP	saur|NP_373051	6	-88	95.83	100
fig|1182756.4.peg.706|Newbould305_0702|	OG5_146519	saur|NP_370686	4	-173	98.98	100
fig|1182756.4.peg.725|Newbould305_0721|	OG5_130618	saur|NP_370706	4	-143	99.21	100
fig|1182756.4.peg.701|Newbould305_0697|	OG5_155547	saur|NP_370681	0	-181	98.92	100
fig|1182756.4.peg.713|Newbould305_0709|	NO_GROUP	saur|NP_370694	1	-30	100.00	100
fig|1182756.4.peg.712|Newbould305_0708|	OG5_127157	saur|NP_370692	6	-164	99.37	100
fig|1182756.4.peg.683|Newbould305_0679|	OG5_139583	saur|NP_370663	0	-181	99.74	100
fig|1182756.4.peg.700|Newbould305_0696|	OG5_138547	saur|NP_370680	1	-117	100.00	100
fig|1182756.4.peg.694|Newbould305_0690|	OG5_133878	saur|NP_370674	5	-128	99.56	100
fig|1182756.4.peg.730|Newbould305_0726|	OG5_131266	saur|NP_370711	3	-90	80.00	100
fig|1182756.4.peg.740|Newbould305_0735|	NO_GROUP	saur|NP_370720	2	-73	100.00	89.4
fig|1182756.4.peg.708|Newbould305_0704|	OG5_131791	saur|NP_370688	0	-181	99.48	100
fig|1182756.4.peg.739|Newbould305_0734|	OG5_135105	saur|NP_370719	0	-181	99.89	100
fig|1182756.4.peg.718|Newbould305_0714|	NO_GROUP	saur|NP_370699	0	-181	100.00	100
fig|1182756.4.peg.717|Newbould305_0713|	OG5_129908	saur|NP_370698	9	-104	99.60	100
fig|1182756.4.peg.697|Newbould305_0693|	OG5_133045	saur|NP_370677	0	-181	99.71	100
fig|1182756.4.peg.777|Newbould305_0772|	OG5_128333	saur|NP_370755	0	-181	99.49	100
fig|1182756.4.peg.390|Newbould305_0389|	OG5_135092	saur|NP_373053	3	-83	90.80	100
fig|1182756.4.peg.811|Newbould305_0808|	OG5_153466	saur|NP_370788	2	-135	99.57	100
fig|1182756.4.peg.711|Newbould305_0707|	OG5_126638	saur|NP_370691	0	-181	99.80	100
fig|1182756.4.peg.742|Newbould305_0737|	OG5_126906	saur|NP_370722	4	-128	100.00	100
fig|1182756.4.peg.719|Newbould305_0715|	OG5_214080	saur|NP_370700	5	-62	99.14	100
fig|1182756.4.peg.715|Newbould305_0711|	OG5_130079	saur|NP_370696	1	-139	98.37	100
fig|1182756.4.peg.815|Newbould305_0812|	OG5_132295	saur|NP_370791	4	-148	99.21	100
fig|1182756.4.peg.762|Newbould305_0756|	OG5_128107	saur|NP_370741	0	-181	99.16	100
fig|1182756.4.peg.716|Newbould305_0712|	OG5_136081	saur|NP_370697	3	-172	99.38	100.3
fig|1182756.4.peg.753|Newbould305_0747|	NO_GROUP	saur|NP_370732	0	-181	99.48	97.1
fig|1182756.4.peg.721|Newbould305_0717|	OG5_135245	saur|NP_370702	0	-181	100.00	100
fig|1182756.4.peg.698|Newbould305_0694|	OG5_163341	saur|NP_370678	0	-181	99.46	100
fig|1182756.4.peg.834|Newbould305_0831|	NO_GROUP	saur|NP_370808	1	-82	99.34	100
fig|1182756.4.peg.750|Newbould305_0744|	OG5_134183	saur|NP_370729	0	-181	99.06	100
fig|1182756.4.peg.755|Newbould305_0749|	OG5_137196	saur|NP_370734	2	-135	98.44	100
fig|1182756.4.peg.389|Newbould305_0388|	OG5_160531	saur|NP_373052	8	-117	99.51	100
fig|1182756.4.peg.720|Newbould305_0716|	OG5_131694	saur|NP_370701	0	-181	99.41	100
fig|1182756.4.peg.704|Newbould305_0700|	OG5_140162	saur|NP_370684	0	-181	99.75	100
fig|1182756.4.peg.836|Newbould305_0833|	OG5_236345	saur|NP_370810	0	-181	98.49	89.4
fig|1182756.4.peg.763|Newbould305_0757|	OG5_128146	saur|NP_370742	0	-181	99.42	100
fig|1182756.4.peg.850|Newbould305_0847|	OG5_167617	saur|NP_370824	5	-31	84.42	98.7
fig|1182756.4.peg.775|Newbould305_0770|	OG5_179453	saur|NP_370754	0	-181	77.00	100.5
fig|1182756.4.peg.724|Newbould305_0720|	OG5_180896	saur|NP_370705	6	-91	98.78	100
fig|1182756.4.peg.757|Newbould305_0751|	OG5_168769	saur|NP_370736	1	-97	98.27	90.1
fig|1182756.4.peg.722|Newbould305_0718|	OG5_126718	saur|NP_370703	0	-181	99.16	100
fig|1182756.4.peg.705|Newbould305_0701|	OG5_131790	saur|NP_370685	5	-104	100.00	100
fig|1182756.4.peg.778|Newbould305_0773|	OG5_149331	saur|NP_370756	0	-181	99.07	100
fig|1182756.4.peg.727|Newbould305_0723|	OG5_128464	saur|NP_370708	0	-181	99.71	100
fig|1182756.4.peg.759|Newbould305_0753|	OG5_138792	saur|NP_370738	0	-181	100.00	100
fig|1182756.4.peg.723|Newbould305_0719|	OG5_129301	saur|NP_370704	9	-124	99.07	100
fig|1182756.4.peg.767|Newbould305_0761|	OG5_152525	saur|NP_370747	6	-144	99.21	100
fig|1182756.4.peg.707|Newbould305_0703|	OG5_126979	saur|NP_370687	0	-181	99.05	100
fig|1182756.4.peg.780|Newbould305_0776|	OG5_126609	saur|NP_370758	0	-181	99.40	100
fig|1182756.4.peg.355|Newbould305_0355|	OG5_154835	saur|NP_373023	3	-136	100.00	100
fig|1182756.4.peg.761|Newbould305_0755|	OG5_130278	saur|NP_370740	2	-155	100.00	100
fig|1182756.4.peg.728|Newbould305_0724|	OG5_126982	saur|NP_370709	0	-181	98.98	100
fig|1182756.4.peg.769|Newbould305_0763|	OG5_134302	saur|NP_370749	0	-181	100.00	100
fig|1182756.4.peg.709|Newbould305_0705|	OG5_178738	saur|NP_370689	4	-58	100.00	100
fig|1182756.4.peg.782|Newbould305_0778|	OG5_197670	saur|NP_370760	0	-181	98.68	100
fig|1182756.4.peg.726|Newbould305_0722|	OG5_130203	saur|NP_370707	0	-181	99.27	100
fig|1182756.4.peg.398|Newbould305_0396|	OG5_138522	saur|NP_373058	1	-148	100.00	100
fig|1182756.4.peg.743|Newbould305_0738|	OG5_131161	saur|NP_370723	0	-181	99.49	100
fig|1182756.4.peg.399|Newbould305_0397|	OG5_131762	saur|NP_373059	0	-181	99.69	100
fig|1182756.4.peg.710|Newbould305_0706|	OG5_143166	saur|NP_370690	9	-56	99.21	100
fig|1182756.4.peg.733|Newbould305_0729|	OG5_135458	saur|NP_370713	0	-181	98.24	100
fig|1182756.4.peg.745|Newbould305_0741|	NO_GROUP	saur|NP_370725	0	-181	95.45	100
fig|1182756.4.peg.784|Newbould305_0780|	OG5_141713	saur|NP_370762	5	-63	99.15	100
fig|1182756.4.peg.387|Newbould305_0386|	NO_GROUP	saur|NP_373050	2	-93	100.00	100
fig|1182756.4.peg.789|Newbould305_0785|	OG5_164943	saur|NP_370766	0	-181	99.41	100
fig|1182756.4.peg.734|Newbould305_0730|	OG5_153501	saur|NP_370714	0	-181	99.15	100
fig|1182756.4.peg.779|Newbould305_0774|	OG5_129299	saur|NP_370757	0	-181	99.01	100
fig|1182756.4.peg.748|	NO_GROUP	saur|NP_370728	5	-25	100.00	100
fig|1182756.4.peg.714|Newbould305_0710|	NO_GROUP	saur|NP_370695	1	-95	100.00	100
fig|1182756.4.peg.798|Newbould305_0794|	OG5_129829	saur|NP_370775	5	-127	100.00	100
fig|1182756.4.peg.691|Newbould305_0687|	OG5_171693	saur|NP_370671	0	-181	99.23	100
fig|1182756.4.peg.680|Newbould305_0676|	OG5_130516	saur|NP_370660	8	-127	99.15	100
fig|1182756.4.peg.684|Newbould305_0680|	OG5_136945	saur|NP_370664	1	-120	100.00	100
fig|1182756.4.peg.688|Newbould305_0684|	OG5_213872	saur|NP_370668	0	-181	98.64	100
fig|1182756.4.peg.386|Newbould305_0385|	OG5_135386	saur|NP_373049	5	-153	98.50	100
fig|1182756.4.peg.702|Newbould305_0698|	OG5_160454	saur|NP_370682	2	-176	99.23	100
fig|1182756.4.peg.685|Newbould305_0681|	OG5_136945	saur|NP_370665	2	-123	99.25	100
fig|1182756.4.peg.686|Newbould305_0682|	OG5_137711	saur|NP_370666	1	-147	100.00	100
fig|1182756.4.peg.695|Newbould305_0691|	OG5_165284	saur|NP_370675	1	-146	99.21	100
fig|1182756.4.peg.383|	OG5_147340	saur|NP_373046	4	-47	99.01	100
fig|1182756.4.peg.681|Newbould305_0677|	OG5_169973	saur|NP_370661	0	-181	99.78	100
fig|1182756.4.peg.682|Newbould305_0678|	OG5_127821	saur|NP_370662	6	-115	100.00	100
fig|1182756.4.peg.687|Newbould305_0683|	OG5_143155	saur|NP_370667	8	-160	99.69	100
fig|1182756.4.peg.692|Newbould305_0688|	OG5_127140	saur|NP_370672	0	-181	99.88	100
fig|1182756.4.peg.703|Newbould305_0699|	OG5_129166	saur|NP_370683	1	-150	99.50	100
fig|1182756.4.peg.781|Newbould305_0777|	OG5_127302	saur|NP_370759	0	-181	99.42	100
fig|1182756.4.peg.751|Newbould305_0745|	OG5_128014	saur|NP_370730	0	-181	98.86	98.9
fig|1182756.4.peg.729|Newbould305_0725|	OG5_136671	saur|NP_370710	0	-181	99.78	100
fig|1182756.4.peg.356|Newbould305_0356|	OG5_131936	saur|NP_373024	3	-150	99.64	95.8
fig|1182756.4.peg.731|Newbould305_0727|	OG5_129158	saur|NP_370712	0	-181	98.53	100
fig|1182756.4.peg.807|Newbould305_0804|	OG5_137564	saur|NP_370784	0	-181	95.55	100
fig|1182756.4.peg.394|Newbould305_0392|	OG5_146658	saur|NP_373055	2	-95	100.00	100
fig|1182756.4.peg.736|Newbould305_0732|	OG5_156267	saur|NP_370716	0	-181	100.00	100
fig|1182756.4.peg.818|Newbould305_0815|	NO_GROUP	saur|NP_370794	5	-143	99.27	93.2
fig|1182756.4.peg.395|Newbould305_0393|	NO_GROUP	saur|NP_373056	2	-169	99.69	93.9
fig|1182756.4.peg.738|	NO_GROUP	saur|NP_370718	1	-44	100.00	100
fig|1182756.4.peg.825|Newbould305_0822|	NO_GROUP	saur|NP_370802	1	-139	99.02	100
fig|1182756.4.peg.756|Newbould305_0750|	OG5_136235	saur|NP_370735	2	-119	99.52	100
fig|1182756.4.peg.741|Newbould305_0736|	OG5_133315	saur|NP_370721	0	-181	100.00	100
fig|1182756.4.peg.758|Newbould305_0752|	OG5_128894	saur|NP_370737	0	-181	99.18	100
fig|1182756.4.peg.785|Newbould305_0781|	NO_GROUP	saur|NP_370763	4	-23	98.25	100
fig|1182756.4.peg.760|Newbould305_0754|	OG5_138789	saur|NP_370739	0	-181	99.53	100
fig|1182756.4.peg.791|Newbould305_0787|	OG5_204277	saur|NP_370768	0	-181	99.71	100
fig|1182756.4.peg.764|Newbould305_0758|	OG5_213729	saur|NP_370743	0	-181	99.38	100
fig|1182756.4.peg.792|Newbould305_0788|	OG5_151341	saur|NP_370769	6	-78	99.35	100
fig|1182756.4.peg.794|Newbould305_0790|	OG5_157800	saur|NP_370771	0	-181	99.52	100
fig|1182756.4.peg.385|Newbould305_0384|	OG5_131836	saur|NP_373048	0	-181	99.70	100
fig|1182756.4.peg.693|Newbould305_0689|	OG5_160541	saur|NP_370673	2	-110	100.00	100
fig|1182756.4.peg.690|Newbould305_0686|	OG5_245537	saur|NP_370670	1	-138	96.47	100
fig|1182756.4.peg.768|Newbould305_0762|	OG5_150491	saur|NP_370748	0	-181	99.81	100
fig|1182756.4.peg.766|Newbould305_0760|	OG5_168138	saur|NP_370745	5	-130	100.00	100
fig|1182756.4.peg.795|Newbould305_0791|	OG5_126928	saur|NP_370772	0	-181	99.43	100
fig|1182756.4.peg.801|Newbould305_0797|	NO_GROUP	saur|NP_370778	0	-181	99.49	100
fig|1182756.4.peg.397|Newbould305_0395|	NO_GROUP	saur|NP_373057	1	-29	100.00	100
fig|1182756.4.peg.402|Newbould305_0400|	OG5_135458	saur|NP_373062	0	-181	99.71	100
fig|1182756.4.peg.771|Newbould305_0766|	OG5_132739	saur|NP_370751	2	-146	100.00	100
fig|1182756.4.peg.770|Newbould305_0764|	OG5_135334	saur|NP_370750	0	-181	100.00	100
fig|1182756.4.peg.806|Newbould305_0803|	OG5_145085	saur|NP_370783	9	-128	98.21	100
fig|1182756.4.peg.808|Newbould305_0805|	OG5_135103	saur|NP_370785	5	-127	99.19	100
fig|1182756.4.peg.783|Newbould305_0779|	OG5_143161	saur|NP_370761	0	-181	94.09	100
fig|1182756.4.peg.802|Newbould305_0799|	OG5_129829	saur|NP_370779	7	-136	100.00	100
fig|1182756.4.peg.826|Newbould305_0823|	NO_GROUP	saur|NP_370803	3	-179	99.74	100
fig|1182756.4.peg.384|Newbould305_0383|	OG5_132153	saur|NP_373047	2	-130	99.55	100
fig|1182756.4.peg.816|Newbould305_0813|	OG5_127229	saur|NP_370792	9	-174	99.67	100
fig|1182756.4.peg.810|Newbould305_0807|	OG5_131788	saur|NP_370787	5	-110	100.00	90.6
fig|1182756.4.peg.787|Newbould305_0783|	OG5_126911	saur|NP_370765	0	-181	100.00	100
fig|1182756.4.peg.821|Newbould305_0818|	OG5_187962	saur|NP_370798	0	-181	97.38	100
fig|1182756.4.peg.699|Newbould305_0695|	OG5_131791	saur|NP_370679	0	-181	100.00	100
fig|1182756.4.peg.827|Newbould305_0824|	OG5_152508	saur|NP_370804	0	-181	99.18	95.9
fig|1182756.4.peg.403|Newbould305_0401|	OG5_144721	saur|NP_373063	0	-181	98.96	100
fig|1182756.4.peg.831|Newbould305_0828|	OG5_142990	saur|NP_370805	9	-159	99.29	95.3
fig|1182756.4.peg.837|Newbould305_0834|	OG5_164917	saur|NP_370811	0	-181	99.73	100
fig|1182756.4.peg.833|Newbould305_0830|	OG5_222218	saur|NP_370807	0	-181	99.70	100
fig|1182756.4.peg.841|Newbould305_0838|	NO_GROUP	saur|NP_370816	2	-54	99.05	100
fig|1182756.4.peg.752|Newbould305_0746|	OG5_127607	saur|NP_370731	0	-181	98.45	100
fig|1182756.4.peg.843|Newbould305_0840|	OG5_167617	saur|NP_370818	4	-73	89.86	90.8
fig|1182756.4.peg.846|Newbould305_0843|	NO_GROUP	saur|NP_370820	3	-89	97.54	100
fig|1182756.4.peg.405|Newbould305_0403|	OG5_137101	saur|NP_373065	7	-54	100.00	79.4
fig|1182756.4.peg.799|Newbould305_0795|	OG5_156096	saur|NP_370776	0	-181	99.41	100
fig|1182756.4.peg.853|Newbould305_0850|	OG5_167617	saur|NP_370825	1	-63	79.52	100
fig|1182756.4.peg.851|Newbould305_0848|	OG5_167617	saur|NP_370818	8	-37	88.24	97.7
fig|1182756.4.peg.835|Newbould305_0832|	OG5_236344	saur|NP_370809	2	-38	100.00	100
fig|1182756.4.peg.401|Newbould305_0399|	OG5_137981	saur|NP_373061	3	-75	99.26	100
fig|1182756.4.peg.793|Newbould305_0789|	OG5_166296	saur|NP_370770	2	-46	100.00	100
fig|1182756.4.peg.790|Newbould305_0786|	OG5_127001	saur|NP_370767	2	-171	99.04	100
fig|1182756.4.peg.839|Newbould305_0836|	OG5_236346	saur|NP_370814	2	-52	97.12	100
fig|1182756.4.peg.844|Newbould305_0841|	NO_GROUP	saur|NP_370819	1	-20	98.08	100
fig|1182756.4.peg.796|Newbould305_0792|	NO_GROUP	saur|NP_370773	2	-20	100.00	100
fig|1182756.4.peg.735|Newbould305_0731|	OG5_132579	saur|NP_370715	2	-172	100.00	100
fig|1182756.4.peg.845|Newbould305_0842|	NO_GROUP	saur|NP_370819	7	-39	100.00	100
fig|1182756.4.peg.737|Newbould305_0733|	OG5_133539	saur|NP_370717	6	-170	100.00	100
fig|1182756.4.peg.746|Newbould305_0742|	OG5_141318	saur|NP_370726	2	-58	78.23	100
fig|1182756.4.peg.847|Newbould305_0844|	NO_GROUP	saur|NP_370821	7	-33	97.22	100
fig|1182756.4.peg.744|Newbould305_0739|	NO_GROUP	saur|NP_370724	2	-17	100.00	100
fig|1182756.4.peg.838|Newbould305_0835|	NO_GROUP	saur|NP_370813	8	-67	96.15	100
fig|1182756.4.peg.800|Newbould305_0796|	OG5_173569	saur|NP_370777	0	-181	98.76	100
fig|1182756.4.peg.393|Newbould305_0391|	OG5_131061	saur|NP_373054	2	-150	100.00	100
fig|1182756.4.peg.840|Newbould305_0837|	NO_GROUP	saur|NP_370815	2	-116	97.33	100
fig|1182756.4.peg.797|Newbould305_0793|	OG5_126928	saur|NP_370774	0	-181	99.71	100
fig|1182756.4.peg.749|	OG5_140514	bant|YP_017325	1	-11	59.62	100
fig|1182756.4.peg.803|Newbould305_0800|	OG5_156096	saur|NP_370780	0	-181	99.71	100
fig|1182756.4.peg.849|Newbould305_0846|	OG5_167617	saur|NP_370825	9	-61	74.17	91
fig|1182756.4.peg.848|Newbould305_0845|	OG5_167617	saur|NP_370822	2	-80	87.88	99.4
fig|1182756.4.peg.765|Newbould305_0759|	OG5_179442	saur|NP_370744	1	-87	100.00	100
fig|1182756.4.peg.754|Newbould305_0748|	OG5_127021	saur|NP_370733	0	-181	98.20	100
fig|1182756.4.peg.812|Newbould305_0809|	NO_GROUP	saur|NP_370789	2	-139	99.62	100
fig|1182756.4.peg.813|Newbould305_0810|	OG5_126690	saur|NP_370790	0	-181	99.37	100
fig|1182756.4.peg.774|Newbould305_0769|	OG5_206111	saur|NP_370753	3	-57	96.49	100
fig|1182756.4.peg.773|Newbould305_0768|	OG5_131277	saur|NP_370752	0	-181	98.98	100
fig|1182756.4.peg.786|Newbould305_0782|	OG5_130710	saur|NP_370764	0	-181	98.95	100
fig|1182756.4.peg.817|Newbould305_0814|	OG5_147373	saur|NP_370793	2	-72	100.00	100
fig|1182756.4.peg.842|Newbould305_0839|	NO_GROUP	saur|NP_370817	0	-181	94.45	99.8
fig|1182756.4.peg.832|Newbould305_0829|	OG5_191453	saur|NP_370806	1	-48	100.00	100
fig|1182756.4.peg.823|Newbould305_0820|	OG5_168769	saur|NP_370800	3	-172	99.37	100
fig|1182756.4.peg.822|Newbould305_0819|	OG5_139593	saur|NP_370799	0	-181	99.70	100
fig|1182756.4.peg.820|Newbould305_0817|	OG5_174031	saur|NP_372309	2	-14	82.22	84.9
fig|1182756.4.peg.809|Newbould305_0806|	OG5_137101	saur|NP_370786	1	-75	99.31	100
fig|1182756.4.peg.400|Newbould305_0398|	OG5_178623	saur|NP_373060	2	-61	100.00	100
fig|1182756.4.peg.824|Newbould305_0821|	OG5_126568	saur|NP_370801	1	-125	99.09	100
fig|1182756.4.peg.747|Newbould305_0743|	NO_GROUP	saur|NP_370727	3	-135	100.00	100
fig|1182756.4.peg.404|Newbould305_0402|	OG5_131788	saur|NP_373064	2	-101	100.00	100
fig|1182756.4.peg.804|Newbould305_0801|	OG5_173569	saur|NP_370781	0	-181	100.00	100
fig|1182756.4.peg.805|Newbould305_0802|	OG5_129537	saur|NP_370782	0	-181	99.30	100
fig|1182756.4.peg.852|Newbould305_0849|	NO_GROUP	saur|NP_370819	8	-88	92.07	100
fig|1182756.4.peg.819|Newbould305_0816|	OG5_132474	saur|NP_370795	0	-181	98.80	100
fig|1182756.4.peg.410|Newbould305_0408|	OG5_127526	saur|NP_373070	0	-181	100.00	100
fig|1182756.4.peg.876|	OG5_136629	saur|NP_370844	0	-181	93.59	100
fig|1182756.4.peg.885|Newbould305_0881|	OG5_127533	saur|NP_370851	0	-181	99.41	100
fig|1182756.4.peg.857|Newbould305_0854|	NO_GROUP	saur|NP_370828	5	-53	98.48	100
fig|1182756.4.peg.872|Newbould305_0869|	OG5_143292	saur|NP_370842	9	-127	99.10	100
fig|1182756.4.peg.409|Newbould305_0407|	OG5_137804	saur|NP_373069	0	-181	96.71	100
fig|1182756.4.peg.878|Newbould305_0874|	OG5_126789	saur|NP_370846	0	-181	99.00	100
fig|1182756.4.peg.862|Newbould305_0859|	OG5_153514	saur|NP_370832	4	-176	99.43	100
fig|1182756.4.peg.877|Newbould305_0873|	OG5_169444	saur|NP_370845	2	-157	97.82	100
fig|1182756.4.peg.910|Newbould305_0906|	NO_GROUP	saur|NP_370874	2	-73	93.66	86.5
fig|1182756.4.peg.864|Newbould305_0861|	OG5_171188	saur|NP_370834	1	-156	100.00	93.9
fig|1182756.4.peg.882|Newbould305_0878|	OG5_127054	saur|NP_370849	3	-155	99.25	100
fig|1182756.4.peg.888|Newbould305_0884|	OG5_157079	saur|NP_370854	3	-39	100.00	100
fig|1182756.4.peg.866|Newbould305_0863|	OG5_129376	saur|NP_370836	1	-165	99.02	100
fig|1182756.4.peg.880|Newbould305_0876|	OG5_137098	saur|NP_370847	0	-181	99.70	100
fig|1182756.4.peg.916|Newbould305_0912|	OG5_128715	saur|NP_370880	0	-181	100.00	100
fig|1182756.4.peg.900|Newbould305_0896|	OG5_129306	saur|NP_370866	1	-96	98.90	100
fig|1182756.4.peg.865|Newbould305_0862|	OG5_133632	saur|NP_370835	0	-181	100.00	100
fig|1182756.4.peg.875|	OG5_136629	saur|NP_370844	1	-9	100.00	100
fig|1182756.4.peg.884|Newbould305_0880|	NO_GROUP	saur|NP_370850	3	-83	97.96	100
fig|1182756.4.peg.891|Newbould305_0887|	OG5_164881	saur|NP_370857	2	-76	100.00	100
fig|1182756.4.peg.407|Newbould305_0405|	OG5_206115	saur|NP_373067	6	-36	100.00	100
fig|1182756.4.peg.893|Newbould305_0889|	OG5_178685	saur|NP_370859	1	-79	99.31	98.6
fig|1182756.4.peg.902|Newbould305_0898|	OG5_164208	saur|NP_370868	0	-181	99.19	100
fig|1182756.4.peg.357|Newbould305_0357|	OG5_178035	saur|NP_373026	0	-181	87.47	84.1
fig|1182756.4.peg.923|Newbould305_0919|	OG5_160567	saur|NP_370886	1	-30	97.01	100
fig|1182756.4.peg.887|Newbould305_0883|	OG5_140595	saur|NP_370853	0	-181	99.55	100
fig|1182756.4.peg.894|Newbould305_0890|	OG5_127815	saur|NP_370861	0	-181	100.00	100
fig|1182756.4.peg.898|Newbould305_0894|	OG5_133538	saur|NP_370865	3	-126	98.49	100
fig|1182756.4.peg.896|Newbould305_0892|	OG5_169842	saur|NP_370863	0	-181	97.73	100
fig|1182756.4.peg.412|Newbould305_0410|	OG5_213649	saur|NP_373072	0	-181	99.71	100
fig|1182756.4.peg.903|Newbould305_0899|	OG5_152583	saur|NP_370869	0	-181	92.28	100
fig|1182756.4.peg.883|Newbould305_0879|	NO_GROUP	saur|NP_370850	1	-91	98.74	97.5
fig|1182756.4.peg.924|Newbould305_0920|	OG5_126949	saur|NP_370887	0	-181	100.00	100
fig|1182756.4.peg.889|Newbould305_0885|	OG5_141821	saur|NP_370855	4	-79	99.32	100
fig|1182756.4.peg.906|Newbould305_0902|	OG5_129693	saur|NP_370871	4	-26	100.00	100
fig|1182756.4.peg.904|Newbould305_0901|	OG5_130464	saur|NP_370870	2	-74	98.74	100
fig|1182756.4.peg.897|Newbould305_0893|	OG5_152629	saur|NP_370864	2	-96	98.94	100
fig|1182756.4.peg.919|Newbould305_0915|	OG5_126775	saur|NP_370883	0	-181	99.46	100
fig|1182756.4.peg.886|Newbould305_0882|	OG5_127062	saur|NP_370852	0	-181	99.12	100
fig|1182756.4.peg.925|Newbould305_0921|	NO_GROUP	saur|NP_370888	1	-29	98.41	100
fig|1182756.4.peg.892|Newbould305_0888|	OG5_127776	saur|NP_370858	0	-181	99.78	100
fig|1182756.4.peg.911|Newbould305_0907|	OG5_169938	saur|NP_370875	9	-157	98.21	100
fig|1182756.4.peg.411|Newbould305_0409|	OG5_127355	saur|NP_373071	4	-96	96.53	100
fig|1182756.4.peg.921|Newbould305_0917|	OG5_132436	saur|NP_370884	3	-158	98.92	100
fig|1182756.4.peg.914|Newbould305_0910|	OG5_126757	saur|NP_370878	0	-181	98.73	100
fig|1182756.4.peg.928|Newbould305_0924|	OG5_128626	saur|NP_370891	3	-33	100.00	85
fig|1182756.4.peg.890|Newbould305_0886|	OG5_143185	saur|NP_370856	0	-181	98.46	100
fig|1182756.4.peg.926|Newbould305_0922|	OG5_131749	saur|NP_370889	1	-49	100.00	100
fig|1182756.4.peg.907|Newbould305_0903|	OG5_236372	saur|NP_370872	2	-68	96.12	100
fig|1182756.4.peg.912|Newbould305_0908|	NO_GROUP	saur|NP_370876	3	-96	98.09	100
fig|1182756.4.peg.915|Newbould305_0911|	OG5_130210	saur|NP_370879	3	-145	100.00	100
fig|1182756.4.peg.940|Newbould305_0935|	OG5_213881	saur|NP_370902	4	-115	99.52	100
fig|1182756.4.peg.917|Newbould305_0913|	OG5_133227	saur|NP_370881	0	-181	100.00	100
fig|1182756.4.peg.929|Newbould305_0925|	OG5_213805	saur|NP_370892	0	-181	99.69	100
fig|1182756.4.peg.895|Newbould305_0891|	OG5_153464	saur|NP_370862	2	-175	96.43	100
fig|1182756.4.peg.930|Newbould305_0926|	NO_GROUP	saur|NP_370893	2	-8	75.86	67.1
fig|1182756.4.peg.913|Newbould305_0909|	OG5_164864	saur|NP_370877	0	-181	99.73	100
fig|1182756.4.peg.414|Newbould305_0411|	OG5_132736	saur|NP_373074	0	-181	99.10	100
fig|1182756.4.peg.952|Newbould305_0947|	OG5_127152	saur|NP_370915	0	-181	100.00	100
fig|1182756.4.peg.918|Newbould305_0914|	OG5_126775	saur|NP_370882	0	-181	98.96	100
fig|1182756.4.peg.934|Newbould305_0929|	OG5_164892	saur|NP_370895	1	-54	100.00	100
fig|1182756.4.peg.901|Newbould305_0897|	OG5_166273	saur|NP_370867	3	-135	99.63	94
fig|1182756.4.peg.953|Newbould305_0948|	OG5_136072	spne|NP_345599	4	-46	31.47	99.5
fig|1182756.4.peg.943|Newbould305_0938|	OG5_126593	saur|NP_370905	7	-109	100.00	100
fig|1182756.4.peg.854|Newbould305_0851|	OG5_167617	saur|NP_370826	1	-74	83.23	100
fig|1182756.4.peg.855|Newbould305_0852|	OG5_167617	saur|NP_370826	1	-80	90.74	100.6
fig|1182756.4.peg.869|Newbould305_0866|	OG5_131987	saur|NP_370839	4	-168	87.37	100
fig|1182756.4.peg.871|Newbould305_0868|	OG5_133539	saur|NP_370841	4	-154	100.00	100
fig|1182756.4.peg.860|Newbould305_0857|	OG5_171178	saur|NP_370831	5	-171	99.66	100
fig|1182756.4.peg.873|Newbould305_0870|	OG5_147384	saur|NP_370843	0	-181	99.04	100
fig|1182756.4.peg.406|Newbould305_0404|	OG5_137874	saur|NP_373066	4	-171	99.66	100
fig|1182756.4.peg.858|Newbould305_0855|	OG5_129005	saur|NP_370829	2	-145	100.00	100
fig|1182756.4.peg.870|Newbould305_0867|	OG5_155582	saur|NP_370840	2	-164	99.30	100
fig|1182756.4.peg.408|Newbould305_0406|	OG5_142990	saur|NP_373068	4	-79	100.00	100
fig|1182756.4.peg.856|Newbould305_0853|	OG5_245538	saur|NP_370827	2	-64	99.19	100
fig|1182756.4.peg.881|Newbould305_0877|	NO_GROUP	saur|NP_370848	2	-56	100.00	100
fig|1182756.4.peg.976|Newbould305_0971|	NO_GROUP	saur|NP_370943	2	-18	94.00	100
fig|1182756.4.peg.938|Newbould305_0933|	OG5_126873	saur|NP_370900	5	-110	98.45	100
fig|1182756.4.peg.909|Newbould305_0904|	OG5_133330	saur|NP_370873	5	-30	98.51	100
fig|1182756.4.peg.945|Newbould305_0940|	OG5_144366	saur|NP_370907	0	-181	99.57	100
fig|1182756.4.peg.932|Newbould305_0928|	OG5_149192	saur|NP_370894	5	-110	97.04	100
fig|1182756.4.peg.965|Newbould305_0960|	OG5_127245	tvag|TVAG_416510	7	-13	39.64	89.5
fig|1182756.4.peg.922|Newbould305_0918|	OG5_127655	saur|NP_370885	2	-125	96.93	100
fig|1182756.4.peg.941|Newbould305_0936|	NO_GROUP	saur|NP_370903	1	-26	93.65	100
fig|1182756.4.peg.992|Newbould305_0987|	OG5_149192	saur|NP_370957	7	-50	61.21	102.2
fig|1182756.4.peg.947|Newbould305_0942|	NO_GROUP	saur|NP_370910	8	-125	99.55	100
fig|1182756.4.peg.936|Newbould305_0931|	NO_GROUP	saur|NP_370897	1	-44	100.00	100
fig|1182756.4.peg.927|Newbould305_0923|	OG5_127389	saur|NP_370890	5	-66	100.00	100
fig|1182756.4.peg.942|Newbould305_0937|	OG5_149638	saur|NP_370904	0	-181	100.00	100
fig|1182756.4.peg.859|Newbould305_0856|	OG5_136671	saur|NP_370830	0	-181	98.62	100
fig|1182756.4.peg.867|Newbould305_0864|	OG5_127724	saur|NP_370837	0	-181	99.48	95.1
fig|1182756.4.peg.863|Newbould305_0860|	OG5_177967	saur|NP_370833	6	-129	100.00	100
fig|1182756.4.peg.868|Newbould305_0865|	OG5_127635	saur|NP_370838	0	-181	98.82	100
fig|1182756.4.peg.417|Newbould305_0414|	OG5_131048	saur|NP_373076	0	-181	99.03	100
fig|1182756.4.peg.983|Newbould305_0978|	OG5_149192	saur|NP_370948	3	-169	94.94	100
fig|1182756.4.peg.951|Newbould305_0946|	OG5_126887	saur|NP_370914	0	-181	100.00	100
fig|1182756.4.peg.972|Newbould305_0967|	NO_GROUP	saur|NP_370940	1	-96	98.31	100
fig|1182756.4.peg.997|Newbould305_0993|	OG5_137196	saur|NP_370961	6	-53	99.03	95.4
fig|1182756.4.peg.935|Newbould305_0930|	OG5_179948	saur|NP_370896	2	-94	100.00	100
fig|1182756.4.peg.944|Newbould305_0939|	OG5_137372	saur|NP_370906	2	-93	98.24	68.8
fig|1182756.4.peg.949|Newbould305_0944|	OG5_149417	saur|NP_370912	3	-107	80.21	100
fig|1182756.4.peg.957|Newbould305_0952|	NO_GROUP	saur|NP_371311	1	-8	100.00	80.6
fig|1182756.4.peg.991|Newbould305_0986|	OG5_132451	saur|NP_372331	2	-115	62.90	95.4
fig|1182756.4.peg.1000|Newbould305_0996|	OG5_137196	saur|NP_370962	8	-72	65.10	98.5
fig|1182756.4.peg.950|Newbould305_0945|	OG5_126747	saur|NP_370913	0	-181	99.53	100
fig|1182756.4.peg.985|Newbould305_0980|	OG5_149192	saur|NP_370949	7	-131	98.72	100
fig|1182756.4.peg.993|Newbould305_0988|	NO_GROUP	saur|NP_370958	0	-181	72.65	101
fig|1182756.4.peg.1005|Newbould305_1002|	OG5_137196	saur|NP_370966	3	-61	96.64	100
fig|1182756.4.peg.937|Newbould305_0932|	OG5_135842	saur|NP_370898	1	-25	97.59	100
fig|1182756.4.peg.994|Newbould305_0989|	NO_GROUP	saur|NP_370959	1	-27	93.94	97.1
fig|1182756.4.peg.1004|Newbould305_1001|	OG5_137196	saur|NP_370966	2	-46	88.24	74.5
fig|1182756.4.peg.973|Newbould305_0968|	NO_GROUP	saur|NP_370941	2	-121	98.29	100
fig|1182756.4.peg.1001|Newbould305_0997|	OG5_137196	saur|NP_370966	2	-104	77.34	97
fig|1182756.4.peg.1011|Newbould305_1008|	OG5_245540	saur|NP_370971	1	-48	93.46	100
fig|1182756.4.peg.939|Newbould305_0934|	NO_GROUP	saur|NP_370901	3	-47	93.70	100
fig|1182756.4.peg.958|Newbould305_0953|	OG5_206114	saur|NP_372548	7	-31	98.55	100
fig|1182756.4.peg.418|Newbould305_0415|	OG5_191436	saur|NP_373077	4	-78	100.00	100
fig|1182756.4.peg.1010|Newbould305_1007|	OG5_204291	saur|NP_370970	1	-163	71.24	100
fig|1182756.4.peg.413|	OG5_214183	saur|NP_373073	9	-21	83.93	100
fig|1182756.4.peg.966|Newbould305_0961|	OG5_206111	saur|NP_372466	2	-21	53.45	99.1
fig|1182756.4.peg.946|Newbould305_0941|	OG5_158491	saur|NP_370909	1	-142	97.80	100
fig|1182756.4.peg.967|Newbould305_0962|	OG5_179453	saur|NP_371336	1	-141	57.60	100
fig|1182756.4.peg.968|Newbould305_0963|	NO_GROUP	saur|NP_371326	9	-9	91.67	75
fig|1182756.4.peg.959|Newbould305_0954|	OG5_245542	saur|NP_371313	4	-37	79.17	99
fig|1182756.4.peg.1003|Newbould305_0999|	OG5_137196	saur|NP_370969	8	-62	89.31	100
fig|1182756.4.peg.1002|Newbould305_0998|	OG5_137196	saur|NP_370967	1	-46	80.70	100
fig|1182756.4.peg.978|Newbould305_0973|	OG5_146636	bant|YP_016564	3	-38	56.25	93.5
fig|1182756.4.peg.974|Newbould305_0969|	OG5_134305	saur|NP_370942	6	-38	96.25	81.6
fig|1182756.4.peg.964|Newbould305_0959|	OG5_245549	saur|NP_371322	2	-13	40.21	92.4
fig|1182756.4.peg.979|Newbould305_0974|	OG5_156736	saur|NP_370944	3	-50	96.64	100
fig|1182756.4.peg.1030|Newbould305_1027|	OG5_162799	saur|NP_370991	3	-70	98.47	100
fig|1182756.4.peg.1035|Newbould305_1032|	OG5_126892	saur|NP_370996	0	-181	99.67	100
fig|1182756.4.peg.998|Newbould305_0994|	OG5_137196	saur|NP_370961	9	-109	74.62	99.6
fig|1182756.4.peg.989|Newbould305_0984|	OG5_149192	saur|NP_370953	1	-112	98.53	89.9
fig|1182756.4.peg.984|Newbould305_0979|	OG5_149192	saur|NP_370948	2	-92	72.90	60.1
fig|1182756.4.peg.999|Newbould305_0995|	OG5_137196	saur|NP_370962	2	-117	87.36	100
fig|1182756.4.peg.1006|Newbould305_1003|	OG5_137196	saur|NP_370967	6	-113	84.62	99.6
fig|1182756.4.peg.1008|Newbould305_1005|	OG5_137196	saur|NP_370968	1	-109	78.10	93.8
fig|1182756.4.peg.1016|Newbould305_1013|	OG5_163192	saur|NP_370977	0	-181	98.67	100
fig|1182756.4.peg.988|Newbould305_0983|	OG5_149192	saur|NP_370952	1	-120	92.67	100
fig|1182756.4.peg.1009|Newbould305_1006|	OG5_137196	saur|NP_370968	2	-104	88.26	101.5
fig|1182756.4.peg.1018|Newbould305_1015|	NO_GROUP	saur|NP_370979	1	-36	98.75	100
fig|1182756.4.peg.1013|Newbould305_1010|	NO_GROUP	saur|NP_370973	6	-13	100.00	100
fig|1182756.4.peg.995|Newbould305_0990|	OG5_137196	saur|NP_370960	2	-48	89.57	92.7
fig|1182756.4.peg.1020|Newbould305_1017|	OG5_149730	saur|NP_370981	6	-131	98.77	100
fig|1182756.4.peg.420|Newbould305_0417|	OG5_128522	saur|NP_373078	0	-181	100.00	100
fig|1182756.4.peg.1012|Newbould305_1009|	OG5_245541	saur|NP_370972	2	-33	73.53	92.9
fig|1182756.4.peg.1028|Newbould305_1025|	OG5_142990	saur|NP_370989	1	-92	82.08	89.9
fig|1182756.4.peg.1019|Newbould305_1016|	OG5_128824	saur|NP_370980	6	-118	99.11	100
fig|1182756.4.peg.1017|Newbould305_1014|	OG5_214053	saur|NP_370978	9	-63	100.00	100
fig|1182756.4.peg.1029|Newbould305_1026|	NO_GROUP	saur|NP_370990	4	-36	100.00	100
fig|1182756.4.peg.1023|Newbould305_1020|	OG5_126662	saur|NP_370983	2	-171	99.32	97.3
fig|1182756.4.peg.1014|Newbould305_1011|	OG5_131884	saur|NP_370974	0	-181	98.50	100
fig|1182756.4.peg.1024|Newbould305_1021|	OG5_126775	saur|NP_370984	0	-181	99.47	100
fig|1182756.4.peg.948|Newbould305_0943|	NO_GROUP	saur|NP_370911	1	-70	97.78	100
fig|1182756.4.peg.1022|Newbould305_1019|	OG5_128364	saur|NP_370982	0	-181	99.54	97.1
fig|1182756.4.peg.1015|Newbould305_1012|	OG5_163193	saur|NP_370976	0	-181	98.79	100
fig|1182756.4.peg.1027|Newbould305_1024|	OG5_131642	saur|NP_370988	5	-136	99.64	100
fig|1182756.4.peg.415|Newbould305_0412|	OG5_191606	saur|NP_373075	3	-37	100.00	100
fig|1182756.4.peg.1025|Newbould305_1022|	OG5_132634	saur|NP_370986	0	-181	97.65	100
fig|1182756.4.peg.1031|Newbould305_1028|	NO_GROUP	saur|NP_370992	2	-91	99.38	100
fig|1182756.4.peg.963|Newbould305_0958|	NO_GROUP	bant|YP_020736	2	-11	26.19	69.6
fig|1182756.4.peg.1026|Newbould305_1023|	OG5_133120	saur|NP_370987	3	-90	99.54	100
fig|1182756.4.peg.421|Newbould305_0418|	OG5_128273	saur|NP_373079	2	-113	98.49	100
fig|1182756.4.peg.1034|Newbould305_1031|	OG5_133756	saur|NP_370995	3	-169	99.66	100
fig|1182756.4.peg.1033|Newbould305_1030|	OG5_179939	saur|NP_370994	0	-181	99.73	100
fig|1182756.4.peg.980|Newbould305_0975|	OG5_130201	saur|NP_370945	1	-163	98.22	100
fig|1182756.4.peg.1032|Newbould305_1029|	OG5_179939	saur|NP_370993	5	-107	100.00	100
fig|1182756.4.peg.961|Newbould305_0956|	OG5_245545	saur|NP_371316	8	-40	62.50	98.2
fig|1182756.4.peg.1036|Newbould305_1033|	OG5_126892	saur|NP_370997	0	-181	100.00	100
fig|1182756.4.peg.977|Newbould305_0972|	OG5_191579	bant|YP_021023	2	-6	35.79	69.6
fig|1182756.4.peg.987|Newbould305_0982|	OG5_149192	saur|NP_370951	2	-119	98.71	100
fig|1182756.4.peg.982|Newbould305_0977|	OG5_149192	saur|NP_370947	5	-129	99.57	100
fig|1182756.4.peg.1007|Newbould305_1004|	OG5_137196	saur|NP_370962	9	-81	66.16	100.4
fig|1182756.4.peg.981|Newbould305_0976|	OG5_149192	saur|NP_370946	4	-116	73.89	100
fig|1182756.4.peg.986|Newbould305_0981|	OG5_149192	saur|NP_370950	4	-94	87.74	91.8
fig|1182756.4.peg.990|Newbould305_0985|	OG5_135747	saur|NP_372332	0	-181	99.23	100
fig|1182756.4.peg.432|Newbould305_0429|	OG5_142990	saur|NP_372828	6	-27	67.31	62.7
fig|1182756.4.peg.446|Newbould305_0443|	OG5_128075	saur|NP_373103	3	-134	100.00	100
fig|1182756.4.peg.1040|Newbould305_1037|	NO_GROUP	saur|NP_371001	4	-99	100.00	100
fig|1182756.4.peg.1139|Newbould305_1135|	OG5_126752	saur|NP_371131	0	-181	99.64	100
fig|1182756.4.peg.439|Newbould305_0436|	NO_GROUP	saur|NP_373096	2	-57	100.00	100
fig|1182756.4.peg.447|Newbould305_0444|	OG5_130805	saur|NP_373104	0	-181	99.11	100
fig|1182756.4.peg.435|Newbould305_0432|	OG5_245567	saur|NP_373093	2	-116	99.57	100
fig|1182756.4.peg.1146|Newbould305_1142|	NO_GROUP	saur|NP_371138	2	-101	100.00	100
fig|1182756.4.peg.1140|Newbould305_1136|	OG5_140154	saur|NP_371132	3	-118	97.16	100
fig|1182756.4.peg.1041|Newbould305_1038|	OG5_127045	saur|NP_371002	0	-181	99.82	100
fig|1182756.4.peg.1150|Newbould305_1146|	NO_GROUP	saur|NP_371142	5	-34	98.65	100
fig|1182756.4.peg.442|Newbould305_0439|	OG5_164835	saur|NP_373099	3	-68	100.00	100
fig|1182756.4.peg.1144|Newbould305_1140|	OG5_134992	saur|NP_371136	3	-152	98.12	100
fig|1182756.4.peg.1151|Newbould305_1147|	NO_GROUP	saur|NP_371143	8	-31	98.51	100
fig|1182756.4.peg.1148|Newbould305_1144|	OG5_154835	saur|NP_371140	1	-64	100.00	100
fig|1182756.4.peg.1141|Newbould305_1137|	OG5_131893	saur|NP_371133	2	-160	99.32	100
fig|1182756.4.peg.423|Newbould305_0420|	OG5_126855	saur|NP_373081	0	-181	99.38	100
fig|1182756.4.peg.1159|Newbould305_1156|	OG5_136660	saur|NP_371152	1	-61	99.31	100
fig|1182756.4.peg.443|Newbould305_0440|	OG5_131898	saur|NP_373100	7	-158	99.63	100
fig|1182756.4.peg.1145|Newbould305_1141|	NO_GROUP	saur|NP_371137	3	-93	100.00	100
fig|1182756.4.peg.1152|Newbould305_1148|	OG5_164909	saur|NP_371144	1	-104	100.00	100
fig|1182756.4.peg.438|Newbould305_0435|	OG5_164903	saur|NP_373095	5	-106	100.00	100
fig|1182756.4.peg.1149|Newbould305_1145|	OG5_138786	saur|NP_371141	7	-120	98.29	94.5
fig|1182756.4.peg.1054|Newbould305_1051|	OG5_127621	saur|NP_371052	0	-181	100.00	100
fig|1182756.4.peg.1042|Newbould305_1039|	OG5_131291	saur|NP_371003	2	-25	100.00	100
fig|1182756.4.peg.1177|Newbould305_1174|	OG5_129884	saur|NP_371171	6	-154	100.00	100
fig|1182756.4.peg.448|Newbould305_0445|	OG5_164108	saur|NP_373105	2	-159	98.55	100
fig|1182756.4.peg.1172|Newbould305_1169|	OG5_129917	saur|NP_371166	0	-181	98.61	100
fig|1182756.4.peg.1155|Newbould305_1151|	NO_GROUP	saur|NP_371148	3	-49	100.00	86
fig|1182756.4.peg.1053|Newbould305_1050|	OG5_156742	saur|NP_371051	0	-181	100.00	100
fig|1182756.4.peg.1187|Newbould305_1184|	OG5_133041	saur|NP_371181	6	-96	100.00	100
fig|1182756.4.peg.1178|Newbould305_1175|	OG5_128191	saur|NP_371172	7	-130	99.70	100
fig|1182756.4.peg.1200|Newbould305_1197|	OG5_131531	cbot|YP_001786098.1	5	-36	46.01	97.5
fig|1182756.4.peg.1142|Newbould305_1138|	OG5_128191	saur|NP_371134	7	-133	99.68	100
fig|1182756.4.peg.1052|Newbould305_1049|	OG5_131215	saur|NP_371050	0	-181	91.41	100
fig|1182756.4.peg.1161|Newbould305_1158|	OG5_129567	saur|NP_371155	3	-162	100.00	94.5
fig|1182756.4.peg.1165|Newbould305_1162|	NO_GROUP	saur|NP_371159	3	-120	99.60	100
fig|1182756.4.peg.1189|Newbould305_1186|	OG5_178143	saur|NP_371183	6	-127	99.11	100
fig|1182756.4.peg.434|Newbould305_0431|	OG5_132145	saur|NP_373092	3	-88	99.38	100
fig|1182756.4.peg.1179|Newbould305_1176|	OG5_128191	saur|NP_371173	1	-162	99.70	100
fig|1182756.4.peg.1153|Newbould305_1149|	OG5_128850	saur|NP_371145	0	-181	99.23	97.5
fig|1182756.4.peg.1143|Newbould305_1139|	OG5_141470	saur|NP_371135	2	-122	100.00	100
fig|1182756.4.peg.1162|Newbould305_1159|	OG5_129762	saur|NP_371156	6	-127	100.00	100
fig|1182756.4.peg.1211|Newbould305_1208|	NO_GROUP	saur|NP_371202	4	-51	98.99	100
fig|1182756.4.peg.1194|Newbould305_1191|	OG5_126728	saur|NP_371188	1	-149	99.40	100
fig|1182756.4.peg.444|Newbould305_0441|	OG5_236379	saur|NP_373101	4	-52	97.98	100
fig|1182756.4.peg.1224|Newbould305_1221|	OG5_127186	saur|NP_371215	0	-181	98.03	100
fig|1182756.4.peg.1154|Newbould305_1150|	OG5_135184	saur|NP_371147	7	-63	100.00	100
fig|1182756.4.peg.1147|Newbould305_1143|	OG5_128173	saur|NP_371139	1	-150	99.62	100
fig|1182756.4.peg.1163|Newbould305_1160|	OG5_130330	saur|NP_371157	3	-142	100.00	100
fig|1182756.4.peg.1186|Newbould305_1183|	NO_GROUP	saur|NP_371180	2	-78	100.00	100
fig|1182756.4.peg.1214|Newbould305_1211|	OG5_139585	saur|NP_371205	5	-83	99.34	100
fig|1182756.4.peg.1158|Newbould305_1155|	OG5_137552	saur|NP_371151	1	-25	100.00	77
fig|1182756.4.peg.1249|Newbould305_1245|	OG5_136074	saur|NP_371239	3	-114	98.51	100
fig|1182756.4.peg.1156|Newbould305_1152|	OG5_129156	saur|NP_371149	0	-181	99.37	96
fig|1182756.4.peg.1167|Newbould305_1164|	OG5_134496	saur|NP_371161	7	-151	99.62	100
fig|1182756.4.peg.1065|Newbould305_1061|	OG5_131758	saur|NP_371059	4	-100	100.00	100
fig|1182756.4.peg.1166|Newbould305_1163|	OG5_136664	saur|NP_371160	3	-142	100.00	94.9
fig|1182756.4.peg.1216|Newbould305_1213|	OG5_132152	saur|NP_371207	8	-163	98.97	100
fig|1182756.4.peg.1203|Newbould305_1200|	OG5_191148	saur|NP_371196	5	-133	100.00	100
fig|1182756.4.peg.1169|Newbould305_1166|	NO_GROUP	saur|NP_371163	4	-75	99.36	100
fig|1182756.4.peg.1256|Newbould305_1252|	OG5_132154	saur|NP_371247	0	-181	100.00	100
fig|1182756.4.peg.1157|Newbould305_1153|	NO_GROUP	saur|NP_371150	2	-70	100.00	100
fig|1182756.4.peg.1180|Newbould305_1177|	OG5_128032	saur|NP_371174	2	-172	99.07	100
fig|1182756.4.peg.1248|Newbould305_1244|	OG5_139262	saur|NP_371238	0	-181	99.48	100
fig|1182756.4.peg.1168|Newbould305_1165|	OG5_136920	saur|NP_371162	5	-145	100.00	100
fig|1182756.4.peg.1218|Newbould305_1215|	OG5_138794	saur|NP_371209	0	-181	99.10	100
fig|1182756.4.peg.1185|Newbould305_1182|	OG5_126961	saur|NP_371179	0	-181	99.40	96.3
fig|1182756.4.peg.1257|Newbould305_1253|	OG5_127656	saur|NP_371248	0	-181	99.72	100
fig|1182756.4.peg.1160|Newbould305_1157|	OG5_126729	saur|NP_371153	0	-181	94.56	100
fig|1182756.4.peg.1181|Newbould305_1178|	OG5_144734	saur|NP_371175	1	-100	99.48	100
fig|1182756.4.peg.1068|Newbould305_1064|	OG5_130948	saur|NP_371063	1	-89	100.00	100
fig|1182756.4.peg.1171|Newbould305_1168|	OG5_127671	saur|NP_371165	1	-61	100.00	100
fig|1182756.4.peg.1220|Newbould305_1217|	OG5_141274	saur|NP_371211	2	-172	98.38	100
fig|1182756.4.peg.1207|Newbould305_1204|	OG5_164914	saur|NP_371198	2	-63	100.00	100
fig|1182756.4.peg.1057|Newbould305_1054|	OG5_128713	saur|NP_371053	3	-121	100.00	100
fig|1182756.4.peg.1164|Newbould305_1161|	OG5_132027	saur|NP_371158	7	-120	100.00	100
fig|1182756.4.peg.1195|Newbould305_1192|	OG5_142990	saur|NP_371189	6	-130	99.62	100
fig|1182756.4.peg.1045|Newbould305_1042|	OG5_128957	saur|NP_371043	4	-162	100.00	100
fig|1182756.4.peg.1228|Newbould305_1225|	OG5_134723	saur|NP_371219	0	-181	100.00	100
fig|1182756.4.peg.1183|Newbould305_1180|	NO_GROUP	saur|NP_371177	3	-92	100.00	100
fig|1182756.4.peg.1210|Newbould305_1207|	OG5_137567	saur|NP_371201	4	-19	88.55	100
fig|1182756.4.peg.1170|Newbould305_1167|	NO_GROUP	saur|NP_371164	0	-181	98.81	100
fig|1182756.4.peg.1191|Newbould305_1188|	OG5_126906	saur|NP_371185	4	-135	100.00	100
fig|1182756.4.peg.1196|Newbould305_1193|	OG5_126826	saur|NP_371190	1	-99	100.00	100
fig|1182756.4.peg.1229|Newbould305_1226|	NO_GROUP	saur|NP_371220	6	-81	99.33	100
fig|1182756.4.peg.1212|Newbould305_1209|	OG5_138624	saur|NP_371203	1	-102	98.89	100
fig|1182756.4.peg.1184|Newbould305_1181|	OG5_171138	saur|NP_371178	0	-181	100.00	100
fig|1182756.4.peg.1263|Newbould305_1259|	OG5_127477	saur|NP_371253	5	-145	98.61	100
fig|1182756.4.peg.1173|Newbould305_1170|	OG5_126897	saur|NP_371167	0	-181	99.83	100
fig|1182756.4.peg.1192|Newbould305_1189|	OG5_145091	saur|NP_371186	0	-181	99.52	100
fig|1182756.4.peg.1233|Newbould305_1229|	OG5_132575	saur|NP_371223	3	-167	99.67	100
fig|1182756.4.peg.1198|Newbould305_1195|	OG5_154835	saur|NP_371192	4	-74	99.29	100
fig|1182756.4.peg.1059|Newbould305_1056|	OG5_137068	saur|YP_182412	6	-64	100.00	100
fig|1182756.4.peg.1264|Newbould305_1260|	OG5_143153	saur|NP_371254	5	-72	100.00	100
fig|1182756.4.peg.433|Newbould305_0430|	OG5_141099	saur|NP_373091	0	-181	99.83	100
fig|1182756.4.peg.1138|Newbould305_1134|	OG5_171187	saur|NP_371130	2	-68	99.28	100
fig|1182756.4.peg.1037|Newbould305_1034|	OG5_144876	saur|NP_370998	0	-181	98.95	100
fig|1182756.4.peg.422|Newbould305_0419|	NO_GROUP	saur|NP_373080	2	-29	100.00	100
fig|1182756.4.peg.1039|Newbould305_1036|	OG5_164831	saur|NP_371000	2	-125	99.17	100
fig|1182756.4.peg.424|Newbould305_0421|	OG5_138549	saur|NP_373082	2	-31	100.00	100
fig|1182756.4.peg.359|Newbould305_0359|	OG5_178035	saur|NP_373027	0	-181	84.63	84.7
fig|1182756.4.peg.426|Newbould305_0423|	OG5_132238	saur|NP_373084	0	-181	98.96	100
fig|1182756.4.peg.449|Newbould305_0446|	OG5_141275	saur|NP_373106	7	-170	98.31	100
fig|1182756.4.peg.450|Newbould305_0447|	NO_GROUP	saur|NP_373107	0	-181	95.35	96.4
fig|1182756.4.peg.425|Newbould305_0422|	OG5_131836	saur|NP_373083	0	-181	99.70	100
fig|1182756.4.peg.428|Newbould305_0425|	OG5_131363	saur|NP_373086	6	-169	99.65	100
fig|1182756.4.peg.431|Newbould305_0428|	NO_GROUP	saur|NP_373089	3	-91	99.39	100
fig|1182756.4.peg.429|Newbould305_0426|	OG5_147346	saur|NP_373087	0	-181	99.47	100
fig|1182756.4.peg.436|Newbould305_0433|	OG5_164953	saur|NP_373094	5	-161	100.00	100
fig|1182756.4.peg.440|Newbould305_0437|	OG5_236369	saur|NP_373097	2	-37	100.00	100
fig|1182756.4.peg.1174|Newbould305_1171|	OG5_214044	saur|NP_371169	0	-181	100.00	100
fig|1182756.4.peg.1062|Newbould305_1059|	OG5_132054	saur|NP_371057	6	-105	98.41	100
fig|1182756.4.peg.1217|Newbould305_1214|	OG5_138795	saur|NP_371208	0	-181	98.53	100
fig|1182756.4.peg.1199|Newbould305_1196|	OG5_128026	saur|NP_371193	9	-129	100.00	100
fig|1182756.4.peg.1188|Newbould305_1185|	NO_GROUP	saur|NP_371182	5	-172	99.67	100
fig|1182756.4.peg.1176|Newbould305_1173|	OG5_156684	saur|NP_371170	3	-90	100.00	100
fig|1182756.4.peg.1237|Newbould305_1233|	OG5_126583	saur|NP_371227	6	-164	99.28	100
fig|1182756.4.peg.1245|Newbould305_1241|	OG5_130654	saur|NP_371235	1	-77	100.00	100
fig|1182756.4.peg.1221|Newbould305_1218|	OG5_144130	saur|NP_371212	8	-178	99.67	100
fig|1182756.4.peg.1182|Newbould305_1179|	OG5_154347	saur|NP_371176	4	-62	100.00	100
fig|1182756.4.peg.1239|Newbould305_1235|	OG5_128582	saur|NP_371229	0	-181	100.00	100
fig|1182756.4.peg.1265|Newbould305_1261|	OG5_126839	saur|NP_371255	0	-181	99.86	100
fig|1182756.4.peg.1222|Newbould305_1219|	NO_GROUP	saur|NP_371213	4	-38	100.00	100
fig|1182756.4.peg.1213|Newbould305_1210|	OG5_128808	saur|NP_371204	3	-107	99.47	100
fig|1182756.4.peg.427|Newbould305_0424|	OG5_135453	saur|NP_373085	0	-181	100.00	100
fig|1182756.4.peg.1038|Newbould305_1035|	OG5_126827	saur|NP_370999	0	-181	99.08	100
fig|1182756.4.peg.430|Newbould305_0427|	OG5_131173	saur|NP_373088	0	-181	99.40	100
fig|1182756.4.peg.1206|Newbould305_1203|	OG5_140375	saur|NP_371197	0	-181	99.75	100
fig|1182756.4.peg.1223|Newbould305_1220|	OG5_127239	saur|NP_371214	0	-181	98.99	95.6
fig|1182756.4.peg.1208|Newbould305_1205|	NO_GROUP	saur|NP_371199	2	-113	100.00	100
fig|1182756.4.peg.1190|Newbould305_1187|	OG5_149683	saur|NP_371184	2	-180	99.71	100
fig|1182756.4.peg.1193|Newbould305_1190|	OG5_140209	saur|NP_371187	2	-115	100.00	100
fig|1182756.4.peg.1242|Newbould305_1238|	NO_GROUP	saur|NP_371232	4	-67	99.32	100
fig|1182756.4.peg.1268|Newbould305_1265|	OG5_150458	saur|NP_371257	5	-138	100.00	92.6
fig|1182756.4.peg.1262|Newbould305_1258|	OG5_134771	saur|NP_371252	1	-95	100.00	100
fig|1182756.4.peg.1232|Newbould305_1228|	OG5_150483	saur|NP_371222	2	-144	99.60	100
fig|1182756.4.peg.1243|Newbould305_1239|	NO_GROUP	saur|NP_371233	4	-71	82.47	100
fig|1182756.4.peg.1070|Newbould305_1066|	OG5_134959	saur|NP_371065	3	-115	100.00	100
fig|1182756.4.peg.1209|Newbould305_1206|	NO_GROUP	saur|NP_371200	1	-81	99.32	100
fig|1182756.4.peg.445|Newbould305_0442|	OG5_191508	saur|NP_373102	2	-102	99.46	100
fig|1182756.4.peg.1058|Newbould305_1055|	OG5_126755	saur|NP_371054	0	-181	99.57	100
fig|1182756.4.peg.1276|Newbould305_1273|	OG5_214138	saur|NP_371265	2	-57	100.00	100
fig|1182756.4.peg.1215|Newbould305_1212|	OG5_142382	saur|NP_371206	3	-105	100.00	100
fig|1182756.4.peg.1043|Newbould305_1040|	OG5_132580	saur|NP_371004	2	-111	98.99	100
fig|1182756.4.peg.1250|Newbould305_1246|	NO_GROUP	saur|NP_371241	1	-134	99.15	100
fig|1182756.4.peg.1271|Newbould305_1268|	OG5_146671	saur|NP_371260	0	-181	100.00	100
fig|1182756.4.peg.1251|Newbould305_1247|	OG5_137097	saur|NP_371242	0	-181	99.70	100
fig|1182756.4.peg.1197|Newbould305_1194|	OG5_150432	saur|NP_371191	0	-181	99.72	100
fig|1182756.4.peg.1253|Newbould305_1249|	OG5_130393	saur|NP_371244	0	-181	99.20	100
fig|1182756.4.peg.1241|Newbould305_1237|	NO_GROUP	saur|NP_371231	6	-28	100.00	100
fig|1182756.4.peg.1270|Newbould305_1267|	OG5_144467	saur|NP_371259	1	-143	99.60	100
fig|1182756.4.peg.1225|Newbould305_1222|	NO_GROUP	saur|NP_371216	7	-39	98.75	85.1
fig|1182756.4.peg.1252|Newbould305_1248|	OG5_131180	saur|NP_371243	0	-181	99.69	100
fig|1182756.4.peg.1261|Newbould305_1257|	OG5_126717	saur|NP_371251	0	-181	100.00	100
fig|1182756.4.peg.1202|Newbould305_1199|	OG5_191456	saur|NP_371195	4	-114	100.00	93
fig|1182756.4.peg.1060|Newbould305_1057|	OG5_128345	saur|NP_371055	1	-142	99.60	100
fig|1182756.4.peg.1226|Newbould305_1223|	OG5_204287	saur|NP_371217	6	-111	99.51	100
fig|1182756.4.peg.1246|Newbould305_1242|	OG5_132019	saur|NP_371236	6	-131	100.00	100
fig|1182756.4.peg.1277|Newbould305_1274|	NO_GROUP	saur|NP_371266	0	-181	99.73	100
fig|1182756.4.peg.1069|Newbould305_1065|	OG5_126884	saur|NP_371064	4	-33	100.00	100
fig|1182756.4.peg.1274|Newbould305_1271|	NO_GROUP	saur|NP_371263	8	-95	98.26	100
fig|1182756.4.peg.1219|Newbould305_1216|	OG5_138102	saur|NP_371210	3	-81	100.00	100
fig|1182756.4.peg.1236|Newbould305_1232|	OG5_126632	saur|NP_371226	0	-181	100.00	95.5
fig|1182756.4.peg.1273|Newbould305_1270|	OG5_131886	saur|NP_371262	3	-155	99.67	100
fig|1182756.4.peg.1064|Newbould305_1060|	OG5_146659	saur|NP_371058	5	-26	100.00	100
fig|1182756.4.peg.1061|Newbould305_1058|	OG5_139557	saur|NP_371056	8	-98	99.43	100
fig|1182756.4.peg.1258|Newbould305_1254|	OG5_134865	saur|NP_371249	4	-102	99.44	100
fig|1182756.4.peg.1067|Newbould305_1063|	OG5_127255	saur|NP_371062	1	-129	100.00	100
fig|1182756.4.peg.1066|Newbould305_1062|	OG5_127103	saur|NP_371061	3	-75	100.00	100
fig|1182756.4.peg.1260|Newbould305_1256|	OG5_162736	saur|NP_371250	2	-175	100.00	100
fig|1182756.4.peg.1269|Newbould305_1266|	OG5_150459	saur|NP_371258	5	-144	100.00	100
fig|1182756.4.peg.1266|Newbould305_1262|	OG5_140094	saur|NP_371256	0	-181	100.00	100
fig|1182756.4.peg.1272|Newbould305_1269|	OG5_150100	saur|NP_371261	3	-45	100.00	100
fig|1182756.4.peg.1063|	OG5_187269	bant|YP_022517	7	-8	52.17	97.9
fig|1182756.4.peg.1255|Newbould305_1251|	OG5_135381	saur|NP_371246	0	-181	88.31	100
fig|1182756.4.peg.1240|Newbould305_1236|	OG5_212224	saur|NP_371230	3	-127	99.55	100
fig|1182756.4.peg.1254|Newbould305_1250|	OG5_126644	saur|NP_371245	0	-181	100.00	100
fig|1182756.4.peg.1234|Newbould305_1230|	OG5_131911	saur|NP_371224	0	-181	99.39	100
fig|1182756.4.peg.1227|Newbould305_1224|	OG5_152581	saur|NP_371218	5	-76	100.00	100
fig|1182756.4.peg.1238|Newbould305_1234|	OG5_127079	saur|NP_371228	0	-181	99.69	100
fig|1182756.4.peg.1230|Newbould305_1227|	OG5_136230	saur|NP_371221	3	-89	100.00	100
fig|1182756.4.peg.1247|Newbould305_1243|	OG5_128663	saur|NP_371237	2	-111	99.49	100
fig|1182756.4.peg.1235|Newbould305_1231|	OG5_128970	saur|NP_371225	0	-181	99.75	100
fig|1182756.4.peg.1244|Newbould305_1240|	OG5_132584	saur|NP_371234	4	-130	100.00	100
fig|1182756.4.peg.1275|Newbould305_1272|	OG5_180608	saur|NP_371264	2	-150	100.00	90.8
fig|1182756.4.peg.1280|Newbould305_1277|	OG5_138621	saur|NP_371269	4	-129	100.00	100
fig|1182756.4.peg.1298|Newbould305_1295|	OG5_132435	saur|NP_371285	1	-130	99.28	100
fig|1182756.4.peg.1320|Newbould305_1317|	NO_GROUP	saur|NP_371331	1	-45	98.94	94
fig|1182756.4.peg.1281|Newbould305_1278|	OG5_149641	saur|NP_371270	5	-178	100.00	100
fig|1182756.4.peg.1307|Newbould305_1304|	OG5_130575	saur|NP_371293	6	-177	100.00	100
fig|1182756.4.peg.1292|Newbould305_1289|	OG5_150500	saur|NP_371280	3	-115	100.00	100
fig|1182756.4.peg.1338|Newbould305_1333|	NO_GROUP	saur|NP_371347	2	-38	98.72	100
fig|1182756.4.peg.1290|Newbould305_1287|	OG5_130058	saur|NP_371278	1	-171	99.70	100
fig|1182756.4.peg.1376|Newbould305_1371|	NO_GROUP	saur|NP_371455	2	-21	100.00	100
fig|1182756.4.peg.1328|Newbould305_1324|	NO_GROUP	saur|NP_371337	2	-179	99.41	100
fig|1182756.4.peg.1295|Newbould305_1292|	OG5_130794	saur|NP_371283	0	-181	99.58	100
fig|1182756.4.peg.1300|Newbould305_1297|	OG5_191616	saur|NP_371287	0	-181	99.79	100
fig|1182756.4.peg.1294|Newbould305_1291|	OG5_131146	saur|NP_371282	0	-181	99.55	100
fig|1182756.4.peg.1344|Newbould305_1339|	OG5_136940	saur|NP_371354	1	-102	100.00	100
fig|1182756.4.peg.1291|Newbould305_1288|	OG5_142990	saur|NP_371279	3	-129	99.28	100
fig|1182756.4.peg.1046|Newbould305_1043|	OG5_129260	saur|NP_371044	4	-93	100.00	100
fig|1182756.4.peg.1377|Newbould305_1372|	OG5_126718	saur|NP_371456	0	-181	99.18	100
fig|1182756.4.peg.1299|Newbould305_1296|	OG5_169899	saur|NP_371286	8	-89	100.00	100
fig|1182756.4.peg.1310|Newbould305_1307|	OG5_126628	saur|NP_371296	0	-181	100.00	100
fig|1182756.4.peg.1311|Newbould305_1308|	OG5_126776	saur|NP_371297	0	-181	91.67	100
fig|1182756.4.peg.1293|Newbould305_1290|	OG5_236411	saur|NP_371281	2	-38	100.00	100
fig|1182756.4.peg.1359|Newbould305_1354|	OG5_178754	saur|NP_371367	0	-181	99.54	100
fig|1182756.4.peg.1385|Newbould305_1380|	OG5_127463	saur|NP_371464	7	-55	100.00	100
fig|1182756.4.peg.1303|Newbould305_1300|	OG5_135814	saur|NP_371289	1	-177	100.00	100
fig|1182756.4.peg.1312|Newbould305_1309|	OG5_127002	saur|NP_371298	2	-145	99.21	100
fig|1182756.4.peg.1072|Newbould305_1068|	OG5_126637	saur|NP_371067	0	-181	100.00	100
fig|1182756.4.peg.1297|Newbould305_1294|	OG5_140511	saur|NP_371284	2	-158	100.00	95.2
fig|1182756.4.peg.1349|Newbould305_1344|	OG5_140530	saur|NP_371358	8	-167	97.60	100
fig|1182756.4.peg.1314|Newbould305_1311|	OG5_126698	saur|NP_371300	0	-181	100.00	100
fig|1182756.4.peg.1367|Newbould305_1362|	OG5_130200	saur|NP_371446	3	-78	100.00	88.7
fig|1182756.4.peg.1387|Newbould305_1382|	OG5_127293	saur|NP_371466	0	-181	99.39	100
fig|1182756.4.peg.1304|Newbould305_1301|	OG5_137877	saur|NP_371290	0	-181	100.00	100
fig|1182756.4.peg.1324|Newbould305_1320|	NO_GROUP	saur|NP_371333	2	-93	97.69	100
fig|1182756.4.peg.1301|Newbould305_1298|	OG5_127532	saur|NP_371288	2	-180	100.00	100
fig|1182756.4.peg.1351|Newbould305_1346|	OG5_214151	saur|NP_371359	8	-71	100.00	100
fig|1182756.4.peg.1317|Newbould305_1314|	OG5_149730	saur|NP_371303	1	-138	96.75	100
fig|1182756.4.peg.1075|Newbould305_1071|	OG5_127867	saur|NP_371070	8	-87	100.00	100
fig|1182756.4.peg.1305|Newbould305_1302|	OG5_153525	saur|NP_371291	0	-181	100.00	100
fig|1182756.4.peg.1378|Newbould305_1373|	OG5_142856	saur|NP_371457	0	-181	100.00	100
fig|1182756.4.peg.1325|Newbould305_1321|	OG5_134572	saur|NP_371334	3	-97	98.30	100
fig|1182756.4.peg.1073|Newbould305_1069|	OG5_175688	saur|NP_371068	1	-40	98.81	100
fig|1182756.4.peg.1353|Newbould305_1348|	OG5_132634	saur|NP_371361	0	-181	99.12	100
fig|1182756.4.peg.1327|Newbould305_1323|	OG5_179453	saur|NP_371336	2	-147	67.00	100
fig|1182756.4.peg.1389|Newbould305_1384|	OG5_164944	saur|NP_371467	0	-181	99.29	96.6
fig|1182756.4.peg.1306|Newbould305_1303|	OG5_127187	saur|NP_371292	8	-111	100.00	100
fig|1182756.4.peg.1386|Newbould305_1381|	OG5_126960	saur|NP_371465	0	-181	100.00	100
fig|1182756.4.peg.1373|Newbould305_1368|	OG5_127049	saur|NP_371453	3	-139	100.00	100
fig|1182756.4.peg.1331|Newbould305_1327|	OG5_126866	saur|NP_371340	1	-30	100.00	100
fig|1182756.4.peg.1361|Newbould305_1356|	OG5_127020	saur|NP_371369	5	-80	100.00	91.6
fig|1182756.4.peg.1358|Newbould305_1353|	OG5_130065	saur|NP_371366	8	-145	100.00	100
fig|1182756.4.peg.1335|Newbould305_1331|	NO_GROUP	saur|NP_371344	3	-16	100.00	100
fig|1182756.4.peg.1390|Newbould305_1385|	OG5_137382	saur|NP_371468	2	-67	100.00	100
fig|1182756.4.peg.1313|Newbould305_1310|	OG5_129051	saur|NP_371299	0	-181	99.80	100
fig|1182756.4.peg.1077|Newbould305_1073|	OG5_126954	saur|NP_371072	0	-181	91.12	100
fig|1182756.4.peg.1402|Newbould305_1397|	OG5_126789	saur|NP_371480	0	-181	99.20	100
fig|1182756.4.peg.1332|Newbould305_1328|	NO_GROUP	saur|NP_371341	2	-33	97.22	100
fig|1182756.4.peg.1076|Newbould305_1072|	OG5_126692	saur|NP_371071	0	-181	100.00	100
fig|1182756.4.peg.1364|Newbould305_1359|	OG5_126632	saur|NP_371443	6	-176	99.70	95.7
fig|1182756.4.peg.1339|Newbould305_1334|	OG5_129378	saur|NP_371348	4	-111	99.48	100
fig|1182756.4.peg.1315|Newbould305_1312|	NO_GROUP	saur|NP_371301	4	-81	100.00	100
fig|1182756.4.peg.1392|Newbould305_1387|	OG5_136660	saur|NP_371470	5	-51	100.00	100
fig|1182756.4.peg.1441|Newbould305_1436|	OG5_128913	saur|NP_371517	0	-181	98.77	100
fig|1182756.4.peg.1412|Newbould305_1407|	OG5_129315	saur|NP_371489	4	-106	100.00	100
fig|1182756.4.peg.1333|Newbould305_1329|	NO_GROUP	saur|NP_371342	6	-47	98.94	100
fig|1182756.4.peg.1365|Newbould305_1360|	OG5_129399	saur|NP_371444	0	-181	97.64	95.5
fig|1182756.4.peg.1380|Newbould305_1375|	OG5_164907	saur|NP_371459	0	-181	99.74	100
fig|1182756.4.peg.1341|Newbould305_1336|	OG5_150116	saur|NP_371350	3	-90	99.39	100
fig|1182756.4.peg.1318|Newbould305_1315|	OG5_127058	saur|NP_371304	0	-181	99.23	98.2
fig|1182756.4.peg.1393|Newbould305_1388|	OG5_137552	saur|NP_371471	3	-39	100.00	100
fig|1182756.4.peg.1427|Newbould305_1422|	NO_GROUP	saur|NP_371503	2	-143	95.70	100
fig|1182756.4.peg.1334|Newbould305_1330|	OG5_215629	saur|NP_371343	7	-107	98.94	100
fig|1182756.4.peg.1383|Newbould305_1378|	OG5_128113	saur|NP_371462	0	-181	100.00	100
fig|1182756.4.peg.1369|Newbould305_1364|	OG5_127348	saur|NP_371448	0	-181	100.00	100
fig|1182756.4.peg.1342|Newbould305_1337|	OG5_136233	saur|NP_371352	2	-71	100.00	91.4
fig|1182756.4.peg.1319|Newbould305_1316|	OG5_132017	saur|NP_371306	6	-84	98.70	100
fig|1182756.4.peg.1396|Newbould305_1391|	OG5_135839	saur|NP_371474	1	-44	100.00	100
fig|1182756.4.peg.1430|Newbould305_1425|	NO_GROUP	saur|NP_371506	5	-27	100.00	100
fig|1182756.4.peg.1337|Newbould305_1332|	OG5_206115	saur|NP_371346	2	-33	100.00	100
fig|1182756.4.peg.1372|Newbould305_1367|	OG5_163326	saur|NP_371452	4	-77	97.22	100
fig|1182756.4.peg.1394|Newbould305_1389|	OG5_136661	saur|NP_371472	2	-84	100.00	100
fig|1182756.4.peg.1343|Newbould305_1338|	OG5_135712	saur|NP_371353	2	-136	99.16	100
fig|1182756.4.peg.1431|Newbould305_1426|	OG5_129509	saur|NP_371507	0	-181	100.00	100
fig|1182756.4.peg.1322|Newbould305_1319|	OG5_166982	saur|NP_371332	6	-97	99.17	100
fig|1182756.4.peg.1382|Newbould305_1377|	OG5_191608	saur|NP_371461	1	-53	99.02	100
fig|1182756.4.peg.1406|Newbould305_1401|	OG5_132945	saur|NP_371483	4	-174	100.00	100
fig|1182756.4.peg.1398|Newbould305_1393|	OG5_128850	saur|NP_371476	0	-181	99.88	100
fig|1182756.4.peg.1340|Newbould305_1335|	OG5_137555	saur|NP_371349	7	-87	99.02	100
fig|1182756.4.peg.1436|Newbould305_1431|	OG5_128716	saur|NP_371512	0	-181	100.00	100
fig|1182756.4.peg.1391|Newbould305_1386|	OG5_144582	saur|NP_371469	0	-181	98.96	100
fig|1182756.4.peg.1355|Newbould305_1350|	OG5_131642	saur|NP_371363	2	-152	99.63	100
fig|1182756.4.peg.1326|Newbould305_1322|	OG5_131330	saur|NP_371335	0	-181	91.54	58.2
fig|1182756.4.peg.1345|Newbould305_1340|	OG5_136865	saur|NP_371355	8	-47	98.11	100
fig|1182756.4.peg.1416|Newbould305_1411|	OG5_129837	saur|NP_372311	1	-41	89.47	100
fig|1182756.4.peg.1399|Newbould305_1394|	OG5_214146	saur|NP_371477	2	-69	100.00	100
fig|1182756.4.peg.1463|Newbould305_1458|	OG5_172048	saur|NP_371540	7	-150	99.65	100
fig|1182756.4.peg.1401|Newbould305_1396|	NO_GROUP	saur|NP_371479	8	-43	100.00	100
fig|1182756.4.peg.1357|Newbould305_1352|	OG5_147392	saur|NP_371365	7	-154	99.29	100
fig|1182756.4.peg.1432|Newbould305_1427|	OG5_126985	saur|NP_371508	0	-181	99.76	100
fig|1182756.4.peg.1329|Newbould305_1325|	OG5_179453	saur|NP_371338	4	-48	61.54	100
fig|1182756.4.peg.1316|Newbould305_1313|	OG5_135078	saur|NP_371302	2	-26	100.00	100
fig|1182756.4.peg.1278|Newbould305_1275|	OG5_134039	saur|NP_371267	0	-181	99.51	100
fig|1182756.4.peg.1279|Newbould305_1276|	OG5_140593	saur|NP_371268	2	-77	100.00	100
fig|1182756.4.peg.1286|Newbould305_1283|	OG5_164956	saur|NP_371274	8	-175	98.33	100
fig|1182756.4.peg.1071|Newbould305_1067|	OG5_130697	saur|NP_371066	0	-181	99.92	100
fig|1182756.4.peg.1287|Newbould305_1284|	OG5_133744	saur|NP_371275	1	-129	100.00	100
fig|1182756.4.peg.1289|Newbould305_1286|	OG5_128579	saur|NP_371277	0	-181	100.00	100
fig|1182756.4.peg.1400|Newbould305_1395|	OG5_128211	saur|NP_371478	3	-112	100.00	100
fig|1182756.4.peg.1360|Newbould305_1355|	OG5_128800	saur|NP_371368	0	-181	99.76	100
fig|1182756.4.peg.1404|Newbould305_1399|	OG5_126982	saur|NP_371481	0	-181	100.00	100
fig|1182756.4.peg.1336|	NO_GROUP	saur|NP_371345	8	-27	100.00	70.9
fig|1182756.4.peg.1419|Newbould305_1414|	OG5_127435	saur|NP_371495	2	-160	100.00	100
fig|1182756.4.peg.1362|Newbould305_1357|	OG5_129985	saur|NP_371370	0	-181	100.00	100
fig|1182756.4.peg.1405|Newbould305_1400|	OG5_126857	saur|NP_371482	0	-181	100.00	100
fig|1182756.4.peg.1438|Newbould305_1433|	OG5_131268	saur|NP_371514	0	-181	99.27	100
fig|1182756.4.peg.1354|Newbould305_1349|	OG5_133120	saur|NP_371362	7	-82	99.57	100
fig|1182756.4.peg.1425|Newbould305_1420|	OG5_162636	saur|NP_371501	2	-41	100.00	100
fig|1182756.4.peg.1074|Newbould305_1070|	OG5_127680	saur|NP_371069	6	-74	100.00	100
fig|1182756.4.peg.1407|Newbould305_1402|	OG5_127862	saur|NP_371484	0	-181	100.00	100
fig|1182756.4.peg.1439|Newbould305_1434|	OG5_129402	saur|NP_371515	0	-181	98.95	100
fig|1182756.4.peg.1363|Newbould305_1358|	OG5_236357	saur|NP_371442	2	-43	97.83	88.5
fig|1182756.4.peg.1352|Newbould305_1347|	OG5_137102	saur|NP_371360	6	-51	100.00	100
fig|1182756.4.peg.1047|Newbould305_1044|	OG5_127724	saur|NP_371045	0	-181	99.74	95
fig|1182756.4.peg.1410|Newbould305_1405|	OG5_144456	saur|NP_371487	3	-95	80.63	100
fig|1182756.4.peg.1379|Newbould305_1374|	OG5_178650	saur|NP_371458	3	-36	100.00	100
fig|1182756.4.peg.1368|Newbould305_1363|	OG5_208998	saur|NP_371447	0	-181	98.18	100
fig|1182756.4.peg.1356|Newbould305_1351|	OG5_152780	saur|NP_371364	4	-26	98.44	100
fig|1182756.4.peg.1443|Newbould305_1438|	OG5_127607	saur|NP_371519	1	-137	100.00	100
fig|1182756.4.peg.1434|Newbould305_1429|	OG5_137870	saur|NP_371510	9	-140	100.00	100
fig|1182756.4.peg.1411|Newbould305_1406|	OG5_129315	saur|NP_371488	3	-87	99.43	100
fig|1182756.4.peg.1395|Newbould305_1390|	OG5_134238	saur|NP_371473	0	-181	100.00	100
fig|1182756.4.peg.1448|Newbould305_1443|	OG5_134573	saur|NP_371524	0	-181	100.00	100
fig|1182756.4.peg.1370|Newbould305_1365|	OG5_178753	saur|NP_371449	2	-68	100.00	100
fig|1182756.4.peg.1366|Newbould305_1361|	OG5_135085	saur|NP_371445	2	-147	100.00	100
fig|1182756.4.peg.1437|Newbould305_1432|	OG5_128913	saur|NP_371513	0	-181	99.36	100
fig|1182756.4.peg.1423|Newbould305_1418|	OG5_156713	saur|NP_371500	1	-164	100.00	100
fig|1182756.4.peg.1397|Newbould305_1392|	OG5_135184	saur|NP_371475	8	-60	100.00	100
fig|1182756.4.peg.1371|Newbould305_1366|	OG5_214150	saur|NP_371451	4	-44	100.00	100
fig|1182756.4.peg.1381|Newbould305_1376|	OG5_127523	saur|NP_371460	2	-39	100.00	100
fig|1182756.4.peg.1450|Newbould305_1445|	OG5_140503	saur|NP_371527	2	-67	100.00	100
fig|1182756.4.peg.1080|Newbould305_1076|	OG5_144560	saur|NP_371075	1	-161	99.66	100
fig|1182756.4.peg.1374|Newbould305_1369|	OG5_126787	saur|NP_371454	3	-176	100.00	100
fig|1182756.4.peg.1424|Newbould305_1419|	OG5_162636	saur|NP_371501	4	-140	100.00	99.7
fig|1182756.4.peg.1414|Newbould305_1409|	OG5_137549	saur|NP_371491	0	-181	99.34	100
fig|1182756.4.peg.1384|Newbould305_1379|	OG5_178752	saur|NP_371463	2	-39	100.00	100
fig|1182756.4.peg.1440|Newbould305_1435|	OG5_128716	saur|NP_371516	2	-168	99.09	100
fig|1182756.4.peg.1408|Newbould305_1403|	OG5_127707	saur|NP_371485	0	-181	100.00	100
fig|1182756.4.peg.1442|Newbould305_1437|	OG5_128014	saur|NP_371518	2	-156	99.66	90.9
fig|1182756.4.peg.1418|Newbould305_1413|	OG5_126784	saur|NP_371494	0	-181	99.77	100
fig|1182756.4.peg.1451|Newbould305_1446|	OG5_178645	saur|NP_371528	5	-109	98.48	100
fig|1182756.4.peg.1409|Newbould305_1404|	OG5_126980	saur|NP_371486	0	-181	100.00	100
fig|1182756.4.peg.1426|Newbould305_1421|	OG5_126848	saur|NP_371502	3	-120	100.00	100
fig|1182756.4.peg.1444|Newbould305_1439|	OG5_127531	saur|NP_371520	0	-181	98.78	100
fig|1182756.4.peg.1433|Newbould305_1428|	NO_GROUP	saur|NP_371509	2	-39	99.19	100
fig|1182756.4.peg.1454|Newbould305_1449|	OG5_127041	saur|NP_371531	2	-159	100.00	100
fig|1182756.4.peg.1413|Newbould305_1408|	OG5_164906	saur|NP_371490	0	-181	97.15	100
fig|1182756.4.peg.1428|Newbould305_1423|	OG5_130855	saur|NP_371504	1	-91	93.57	100
fig|1182756.4.peg.1445|Newbould305_1440|	OG5_135479	saur|NP_371521	6	-72	100.00	100
fig|1182756.4.peg.1081|Newbould305_1077|	OG5_128934	saur|NP_371076	0	-181	99.27	100
fig|1182756.4.peg.1458|Newbould305_1453|	OG5_130466	saur|NP_371535	3	-136	100.00	100
fig|1182756.4.peg.1078|Newbould305_1074|	OG5_127543	saur|NP_371073	0	-181	99.74	100
fig|1182756.4.peg.1429|Newbould305_1424|	OG5_173119	saur|NP_371505	1	-76	98.61	100
fig|1182756.4.peg.1446|Newbould305_1441|	OG5_178643	saur|NP_371522	2	-138	100.00	100
fig|1182756.4.peg.1457|Newbould305_1452|	OG5_128196	saur|NP_371534	0	-181	100.00	100
fig|1182756.4.peg.1415|Newbould305_1410|	OG5_126763	saur|NP_371492	1	-174	100.00	100
fig|1182756.4.peg.1453|Newbould305_1448|	OG5_149795	saur|NP_371530	5	-111	99.53	100
fig|1182756.4.peg.1447|Newbould305_1442|	OG5_178644	saur|NP_371523	0	-181	97.56	100
fig|1182756.4.peg.1461|Newbould305_1456|	OG5_191452	saur|NP_371538	6	-147	100.00	100
fig|1182756.4.peg.1462|Newbould305_1457|	OG5_213916	saur|NP_371539	4	-94	100.00	100
fig|1182756.4.peg.1417|Newbould305_1412|	OG5_191447	saur|NP_371493	9	-65	96.90	100
fig|1182756.4.peg.1420|Newbould305_1415|	OG5_132611	saur|NP_371496	5	-52	100.00	100
fig|1182756.4.peg.1283|Newbould305_1280|	OG5_132458	saur|NP_371272	2	-104	99.53	100
fig|1182756.4.peg.1282|Newbould305_1279|	OG5_133040	saur|NP_371271	0	-181	99.72	100
fig|1182756.4.peg.1284|Newbould305_1281|	OG5_135483	saur|NP_371273	2	-153	100.00	100
fig|1182756.4.peg.1288|Newbould305_1285|	OG5_131518	saur|NP_371276	1	-106	100.00	100
fig|1182756.4.peg.1330|Newbould305_1326|	OG5_136914	saur|NP_371339	5	-119	99.12	100
fig|1182756.4.peg.1449|Newbould305_1444|	OG5_191448	saur|NP_371526	4	-143	100.00	100
fig|1182756.4.peg.1452|Newbould305_1447|	OG5_213909	saur|NP_371529	9	-60	99.13	100
fig|1182756.4.peg.1421|Newbould305_1416|	OG5_141099	saur|NP_371498	0	-181	99.67	100
fig|1182756.4.peg.1455|Newbould305_1450|	OG5_129784	saur|NP_371532	7	-165	99.65	100
fig|1182756.4.peg.1422|Newbould305_1417|	OG5_126636	saur|NP_371499	0	-181	100.00	100
fig|1182756.4.peg.1456|Newbould305_1451|	OG5_132769	saur|NP_371533	0	-181	99.78	100
fig|1182756.4.peg.1459|Newbould305_1454|	OG5_131504	saur|NP_371536	0	-181	100.00	100
fig|1182756.4.peg.1079|Newbould305_1075|	OG5_126783	saur|NP_371074	0	-181	100.00	100
fig|1182756.4.peg.1460|Newbould305_1455|	OG5_178631	saur|NP_371537	0	-181	99.80	100
fig|1182756.4.peg.1346|Newbould305_1341|	OG5_135478	saur|NP_371356	1	-55	100.00	100
fig|1182756.4.peg.1309|Newbould305_1306|	OG5_168808	saur|NP_371295	0	-181	100.00	100
fig|1182756.4.peg.1347|Newbould305_1342|	OG5_127169	saur|NP_371357	3	-64	98.41	100
fig|1182756.4.peg.1435|Newbould305_1430|	OG5_127607	saur|NP_371511	4	-170	90.45	100
fig|1182756.4.peg.1082|Newbould305_1078|	OG5_129370	saur|NP_371077	0	-181	100.00	100
fig|1182756.4.peg.1468|Newbould305_1462|	OG5_134034	saur|NP_371545	0	-181	99.50	100
fig|1182756.4.peg.1470|Newbould305_1464|	OG5_126815	saur|NP_371547	0	-181	100.00	100
fig|1182756.4.peg.1475|Newbould305_1469|	OG5_127533	saur|NP_371552	0	-181	100.00	100
fig|1182756.4.peg.1083|Newbould305_1079|	OG5_126731	saur|NP_371078	0	-181	99.44	100
fig|1182756.4.peg.1481|Newbould305_1475|	OG5_138437	saur|NP_371559	1	-111	100.00	100
fig|1182756.4.peg.1488|Newbould305_1482|	OG5_156762	saur|NP_371564	4	-104	100.00	100
fig|1182756.4.peg.1471|Newbould305_1465|	OG5_131516	saur|NP_371548	0	-181	100.00	100
fig|1182756.4.peg.1524|Newbould305_1518|	OG5_135670	saur|NP_371600	0	-181	99.79	100
fig|1182756.4.peg.1505|Newbould305_1499|	OG5_137989	saur|NP_371581	0	-181	99.75	100
fig|1182756.4.peg.1479|Newbould305_1473|	OG5_236416	saur|NP_371557	0	-181	99.69	100
fig|1182756.4.peg.1484|Newbould305_1478|	OG5_139587	saur|NP_371561	1	-61	100.00	100
fig|1182756.4.peg.1495|Newbould305_1489|	OG5_245560	saur|NP_371571	0	-181	100.00	100
fig|1182756.4.peg.1491|Newbould305_1485|	OG5_135762	saur|NP_371567	0	-181	100.00	100
fig|1182756.4.peg.1531|Newbould305_1525|	OG5_131789	saur|NP_371607	6	-44	100.00	100
fig|1182756.4.peg.1526|Newbould305_1520|	NO_GROUP	saur|NP_371602	6	-41	93.33	100
fig|1182756.4.peg.1480|Newbould305_1474|	OG5_164892	saur|NP_371558	2	-55	100.00	100
fig|1182756.4.peg.1485|Newbould305_1479|	OG5_144468	saur|NP_371562	2	-172	100.00	100
fig|1182756.4.peg.1508|Newbould305_1502|	OG5_128358	saur|NP_371584	0	-181	100.00	100
fig|1182756.4.peg.1496|Newbould305_1490|	OG5_167591	saur|NP_371572	1	-142	99.65	91.9
fig|1182756.4.peg.1493|Newbould305_1487|	OG5_134385	saur|NP_371569	1	-160	100.00	100
fig|1182756.4.peg.1523|Newbould305_1517|	OG5_149719	saur|NP_371599	2	-128	100.00	100
fig|1182756.4.peg.1528|Newbould305_1522|	NO_GROUP	saur|NP_371604	0	-181	100.00	100
fig|1182756.4.peg.1489|Newbould305_1483|	OG5_130024	saur|NP_371565	1	-157	100.00	100
fig|1182756.4.peg.1102|Newbould305_1098|	OG5_129718	saur|NP_371096	4	-123	98.60	100
fig|1182756.4.peg.1510|Newbould305_1504|	NO_GROUP	saur|NP_371586	3	-53	100.00	100
fig|1182756.4.peg.1499|Newbould305_1493|	OG5_130983	saur|NP_371575	1	-63	100.00	100
fig|1182756.4.peg.1517|Newbould305_1511|	OG5_127725	saur|NP_371593	0	-181	99.86	100
fig|1182756.4.peg.1096|Newbould305_1092|	OG5_141333	saur|NP_371090	1	-171	89.04	100
fig|1182756.4.peg.1530|Newbould305_1524|	OG5_138226	saur|NP_371606	4	-92	100.00	100
fig|1182756.4.peg.1120|Newbould305_1115|	OG5_178764	saur|NP_371113	2	-155	99.64	100
fig|1182756.4.peg.1487|Newbould305_1481|	OG5_160526	saur|NP_371563	6	-26	100.00	100
fig|1182756.4.peg.1513|Newbould305_1507|	OG5_127668	saur|NP_371589	0	-181	99.47	100
fig|1182756.4.peg.1086|Newbould305_1082|	OG5_131626	saur|NP_371080	5	-128	99.55	100
fig|1182756.4.peg.1533|Newbould305_1527|	OG5_214117	saur|NP_371609	3	-38	100.00	100
fig|1182756.4.peg.1497|Newbould305_1491|	OG5_126697	saur|NP_371573	0	-181	99.74	100
fig|1182756.4.peg.1518|Newbould305_1512|	OG5_127706	saur|NP_371594	0	-181	100.00	100
fig|1182756.4.peg.1126|Newbould305_1121|	OG5_150426	saur|NP_371119	8	-81	99.32	100
fig|1182756.4.peg.1532|Newbould305_1526|	OG5_127082	saur|NP_371608	0	-181	99.48	100
fig|1182756.4.peg.1515|Newbould305_1509|	OG5_135086	saur|NP_371591	1	-43	100.00	100
fig|1182756.4.peg.1502|Newbould305_1496|	OG5_131389	saur|NP_371578	2	-71	99.31	100
fig|1182756.4.peg.1131|Newbould305_1127|	OG5_126648	saur|NP_371124	2	-178	98.40	100
fig|1182756.4.peg.1534|Newbould305_1528|	OG5_130796	saur|NP_371610	0	-181	100.00	100
fig|1182756.4.peg.1498|Newbould305_1492|	OG5_157668	saur|NP_371574	8	-174	99.70	100
fig|1182756.4.peg.1049|Newbould305_1046|	OG5_160523	saur|NP_371047	1	-106	100.00	100
fig|1182756.4.peg.1660|Newbould305_1653|	OG5_132452	saur|NP_372814	0	-181	100.00	100
fig|1182756.4.peg.1522|Newbould305_1516|	OG5_126894	saur|NP_371598	0	-181	100.00	100
fig|1182756.4.peg.1503|Newbould305_1497|	NO_GROUP	saur|NP_371579	1	-88	100.00	100
fig|1182756.4.peg.1091|Newbould305_1087|	OG5_138577	saur|NP_371085	0	-181	97.07	77.5
fig|1182756.4.peg.1501|Newbould305_1495|	OG5_191563	saur|NP_371576	0	-181	98.41	100.6
fig|1182756.4.peg.1666|Newbould305_1659|	NO_GROUP	saur|NP_372820	3	-56	99.07	100
fig|1182756.4.peg.1093|Newbould305_1089|	OG5_138577	saur|NP_371087	0	-181	98.07	81.9
fig|1182756.4.peg.1133|Newbould305_1129|	OG5_136468	saur|NP_371126	1	-87	99.37	100
fig|1182756.4.peg.1090|Newbould305_1086|	OG5_131390	saur|NP_371084	2	-106	100.00	100
fig|1182756.4.peg.1504|Newbould305_1498|	OG5_160529	saur|NP_371580	0	-181	99.26	100
fig|1182756.4.peg.1537|Newbould305_1531|	OG5_131049	saur|NP_371613	0	-181	95.22	100
fig|1182756.4.peg.1671|Newbould305_1664|	OG5_178599	saur|NP_372826	0	-181	100.00	100
fig|1182756.4.peg.1509|Newbould305_1503|	OG5_138552	saur|NP_371585	0	-181	100.00	91
fig|1182756.4.peg.1679|Newbould305_1673|	OG5_163251	saur|NP_372832	1	-72	100.00	100
fig|1182756.4.peg.1095|Newbould305_1091|	OG5_136380	saur|NP_371089	0	-181	99.60	100
fig|1182756.4.peg.1506|Newbould305_1500|	OG5_138780	saur|NP_371582	2	-37	100.00	100
fig|1182756.4.peg.1525|Newbould305_1519|	OG5_179945	saur|NP_371601	1	-97	100.00	100
fig|1182756.4.peg.1048|Newbould305_1045|	OG5_164891	saur|NP_371046	3	-84	100.00	100
fig|1182756.4.peg.1687|Newbould305_1681|	NO_GROUP	saur|NP_372838	2	-55	98.17	100
fig|1182756.4.peg.1682|Newbould305_1676|	OG5_141724	saur|NP_372834	3	-170	100.00	100
fig|1182756.4.peg.1088|Newbould305_1084|	OG5_126941	saur|NP_371082	2	-80	100.00	100
fig|1182756.4.peg.1050|Newbould305_1047|	OG5_132668	saur|NP_371048	0	-181	99.70	100
fig|1182756.4.peg.1507|Newbould305_1501|	OG5_128583	saur|NP_371583	2	-102	100.00	100
fig|1182756.4.peg.1535|Newbould305_1529|	OG5_214163	saur|NP_371611	3	-158	99.41	100
fig|1182756.4.peg.1659|Newbould305_1652|	OG5_145075	saur|NP_372813	1	-73	99.26	100
fig|1182756.4.peg.1688|Newbould305_1682|	OG5_133539	saur|NP_372839	2	-169	100.00	100
fig|1182756.4.peg.1685|Newbould305_1679|	OG5_174031	saur|NP_372309	5	-28	88.06	64.4
fig|1182756.4.peg.1511|Newbould305_1505|	OG5_126671	saur|NP_371587	1	-143	99.30	100
fig|1182756.4.peg.1512|Newbould305_1506|	OG5_127668	saur|NP_371588	1	-62	100.00	100
fig|1182756.4.peg.1097|Newbould305_1093|	OG5_136360	saur|NP_371091	2	-128	100.00	100
fig|1182756.4.peg.1124|Newbould305_1119|	OG5_214173	saur|NP_371117	4	-40	100.00	69
fig|1182756.4.peg.1661|Newbould305_1654|	OG5_156707	saur|NP_372815	4	-82	100.00	100
fig|1182756.4.peg.1539|Newbould305_1534|	OG5_126620	saur|NP_372689	0	-181	100.00	100
fig|1182756.4.peg.1516|Newbould305_1510|	OG5_133669	saur|NP_371592	1	-129	100.00	100
fig|1182756.4.peg.1514|Newbould305_1508|	OG5_130014	saur|NP_371590	1	-132	100.00	100
fig|1182756.4.peg.1100|Newbould305_1096|	OG5_130545	saur|NP_371094	4	-114	100.00	100
fig|1182756.4.peg.1129|Newbould305_1124|	OG5_206113	saur|NP_371122	2	-50	52.71	98.5
fig|1182756.4.peg.1663|Newbould305_1656|	OG5_129907	saur|NP_372817	8	-114	99.51	100
fig|1182756.4.peg.1697|Newbould305_1691|	OG5_181843	saur|NP_372848	1	-145	100.00	100
fig|1182756.4.peg.1520|Newbould305_1514|	OG5_129694	saur|NP_371596	5	-97	100.00	100
fig|1182756.4.peg.1103|	OG5_129851	saur|NP_371097	2	-10	100.00	100
fig|1182756.4.peg.1089|Newbould305_1085|	OG5_127435	saur|NP_371083	8	-166	99.65	100
fig|1182756.4.peg.1472|Newbould305_1466|	NO_GROUP	saur|NP_371549	0	-181	99.80	100
fig|1182756.4.peg.1473|Newbould305_1467|	OG5_213906	saur|NP_371550	9	-109	100.00	100
fig|1182756.4.peg.1087|Newbould305_1083|	OG5_131626	saur|NP_371081	1	-115	99.51	100
fig|1182756.4.peg.1492|Newbould305_1486|	OG5_142479	saur|NP_371568	5	-157	100.00	100
fig|1182756.4.peg.1467|Newbould305_1461|	NO_GROUP	saur|NP_371543	3	-41	100.00	100
fig|1182756.4.peg.1476|Newbould305_1470|	OG5_191455	saur|NP_371553	2	-25	100.00	100
fig|1182756.4.peg.1465|Newbould305_1459|	OG5_134849	saur|NP_371541	0	-181	99.74	100
fig|1182756.4.peg.1469|Newbould305_1463|	OG5_170891	saur|NP_371546	4	-128	100.00	100
fig|1182756.4.peg.1477|Newbould305_1471|	OG5_131401	saur|NP_371554	2	-89	100.00	100
fig|1182756.4.peg.1474|Newbould305_1468|	NO_GROUP	saur|NP_371551	7	-34	100.00	100
fig|1182756.4.peg.1482|Newbould305_1476|	NO_GROUP	saur|NP_371560	1	-25	100.00	71.6
fig|1182756.4.peg.1668|Newbould305_1661|	NO_GROUP	saur|NP_372822	0	-181	98.77	100
fig|1182756.4.peg.1529|Newbould305_1523|	OG5_129977	saur|NP_371605	0	-181	88.97	100
fig|1182756.4.peg.1519|Newbould305_1513|	OG5_126894	saur|NP_371595	0	-181	100.00	100
fig|1182756.4.peg.1549|Newbould305_1544|	OG5_128191	saur|NP_372700	7	-180	99.71	100
fig|1182756.4.peg.1051|Newbould305_1048|	OG5_126636	saur|NP_371049	0	-181	100.00	100
fig|1182756.4.peg.1521|Newbould305_1515|	OG5_127961	saur|NP_371597	0	-181	100.00	100
fig|1182756.4.peg.1536|Newbould305_1530|	OG5_130437	saur|NP_371612	1	-122	100.00	100
fig|1182756.4.peg.1689|Newbould305_1683|	OG5_144487	saur|NP_372840	0	-181	99.56	100
fig|1182756.4.peg.1107|Newbould305_1102|	NO_GROUP	saur|NP_371101	2	-67	100.00	100
fig|1182756.4.peg.1094|Newbould305_1090|	OG5_136380	saur|NP_371088	0	-181	98.57	100
fig|1182756.4.peg.1538|Newbould305_1532|	OG5_178717	saur|NP_371614	2	-34	100.00	100
fig|1182756.4.peg.1108|Newbould305_1103|	NO_GROUP	saur|NP_371102	2	-31	100.00	100
fig|1182756.4.peg.1694|Newbould305_1688|	OG5_128996	saur|NP_372845	2	-162	100.00	100
fig|1182756.4.peg.1092|Newbould305_1088|	OG5_138577	saur|NP_371086	0	-181	99.11	82.3
fig|1182756.4.peg.1098|Newbould305_1094|	OG5_214073	saur|NP_371092	3	-64	98.32	100
fig|1182756.4.peg.1044|Newbould305_1041|	OG5_134824	saur|NP_371042	0	-181	100.00	100
fig|1182756.4.peg.1695|Newbould305_1689|	NO_GROUP	saur|NP_372846	6	-98	100.00	100
fig|1182756.4.peg.1119|Newbould305_1114|	OG5_134249	saur|NP_371112	3	-174	99.70	100
fig|1182756.4.peg.1099|Newbould305_1095|	OG5_128189	saur|NP_371093	6	-137	100.00	100
fig|1182756.4.peg.1109|Newbould305_1104|	NO_GROUP	saur|NP_371103	9	-25	100.00	100
fig|1182756.4.peg.1122|Newbould305_1117|	OG5_128252	saur|NP_371115	1	-177	99.39	100
fig|1182756.4.peg.1101|Newbould305_1097|	OG5_136489	saur|NP_371095	8	-102	100.00	100
fig|1182756.4.peg.1704|Newbould305_1698|	OG5_132029	saur|NP_372854	0	-181	99.03	100
fig|1182756.4.peg.1490|Newbould305_1484|	OG5_132914	saur|NP_371566	0	-181	99.78	100
fig|1182756.4.peg.1494|Newbould305_1488|	NO_GROUP	saur|NP_371570	6	-58	100.00	100
fig|1182756.4.peg.1110|Newbould305_1105|	OG5_128612	saur|NP_371104	1	-155	99.64	100
fig|1182756.4.peg.1104|Newbould305_1099|	OG5_129851	saur|NP_371097	0	-181	100.00	96.8
fig|1182756.4.peg.1132|Newbould305_1128|	OG5_163302	saur|NP_371125	5	-102	100.00	100
fig|1182756.4.peg.1710|Newbould305_1703|	OG5_127414	saur|NP_372860	5	-129	99.56	100
fig|1182756.4.peg.1111|Newbould305_1106|	OG5_127417	saur|NP_371105	2	-128	100.00	100
fig|1182756.4.peg.1136|Newbould305_1132|	OG5_126661	saur|NP_371129	0	-181	99.70	100
fig|1182756.4.peg.1106|Newbould305_1101|	OG5_214082	saur|NP_371100	0	-181	91.56	100
fig|1182756.4.peg.1114|Newbould305_1109|	OG5_193586	saur|NP_371108	0	-181	100.00	100
fig|1182756.4.peg.1662|Newbould305_1655|	OG5_143088	saur|NP_372816	3	-134	99.56	100
fig|1182756.4.peg.1112|Newbould305_1107|	NO_GROUP	saur|NP_371106	5	-69	100.00	100
fig|1182756.4.peg.1664|Newbould305_1657|	OG5_176794	saur|NP_372818	6	-114	99.53	100
fig|1182756.4.peg.1115|Newbould305_1110|	OG5_140593	saur|NP_371109	6	-65	100.00	100
fig|1182756.4.peg.1128|Newbould305_1123|	OG5_173568	saur|NP_371120	0	-181	90.41	100.2
fig|1182756.4.peg.1113|Newbould305_1108|	OG5_128471	saur|NP_371107	8	-61	100.00	100
fig|1182756.4.peg.1667|Newbould305_1660|	OG5_154835	saur|NP_372821	5	-122	99.19	100
fig|1182756.4.peg.1116|Newbould305_1111|	NO_GROUP	saur|NP_371110	1	-119	100.00	100
fig|1182756.4.peg.1118|Newbould305_1113|	OG5_139600	saur|NP_371111	2	-147	99.60	100
fig|1182756.4.peg.1130|Newbould305_1126|	OG5_206113	saur|NP_371122	2	-95	85.92	100
fig|1182756.4.peg.1121|Newbould305_1116|	OG5_128331	saur|NP_371114	8	-152	99.64	100
fig|1182756.4.peg.1466|Newbould305_1460|	OG5_131344	saur|NP_371542	0	-181	100.00	100
fig|1182756.4.peg.1548|Newbould305_1543|	OG5_145064	saur|NP_372699	1	-144	99.69	100
fig|1182756.4.peg.1683|Newbould305_1677|	OG5_126810	saur|NP_372835	2	-150	99.62	100
fig|1182756.4.peg.1135|Newbould305_1131|	OG5_214172	saur|NP_371128	1	-94	99.40	100
fig|1182756.4.peg.1670|Newbould305_1663|	OG5_156747	saur|NP_372825	0	-181	99.14	100
fig|1182756.4.peg.1123|Newbould305_1118|	OG5_194597	saur|NP_371116	0	-181	100.00	100
fig|1182756.4.peg.1684|Newbould305_1678|	OG5_135840	saur|NP_372836	5	-133	100.00	100
fig|1182756.4.peg.1686|Newbould305_1680|	OG5_150417	saur|NP_372837	4	-118	100.00	100
fig|1182756.4.peg.1677|Newbould305_1670|	OG5_191478	saur|NP_372831	5	-138	100.00	100
fig|1182756.4.peg.1690|Newbould305_1684|	NO_GROUP	saur|NP_372841	2	-26	99.15	100
fig|1182756.4.peg.1134|Newbould305_1130|	OG5_127247	saur|NP_371127	0	-181	99.77	100
fig|1182756.4.peg.1658|Newbould305_1651|	OG5_139588	saur|NP_372812	2	-43	100.00	100
fig|1182756.4.peg.1692|Newbould305_1686|	NO_GROUP	saur|NP_372843	1	-26	100.00	100
fig|1182756.4.peg.1680|Newbould305_1674|	OG5_130541	saur|NP_372833	0	-181	99.59	100
fig|1182756.4.peg.1085|Newbould305_1081|	OG5_141295	saur|NP_371079	3	-128	99.56	100
fig|1182756.4.peg.1713|Newbould305_1706|	OG5_127837	saur|NP_372862	0	-181	99.41	100
fig|1182756.4.peg.1669|Newbould305_1662|	OG5_142990	saur|NP_372823	2	-84	100.00	100
fig|1182756.4.peg.1693|Newbould305_1687|	OG5_127060	saur|NP_372844	5	-121	100.00	100
fig|1182756.4.peg.1716|Newbould305_1709|	OG5_160565	saur|NP_372864	0	-181	99.76	100
fig|1182756.4.peg.1672|Newbould305_1665|	OG5_181910	saur|NP_372827	5	-56	99.29	100
fig|1182756.4.peg.1105|Newbould305_1100|	OG5_214083	saur|NP_371099	0	-181	100.00	100
fig|1182756.4.peg.1673|Newbould305_1666|	OG5_142990	saur|NP_372828	4	-51	78.92	100
fig|1182756.4.peg.1698|Newbould305_1692|	NO_GROUP	saur|NP_372849	9	-86	100.00	100
fig|1182756.4.peg.1674|Newbould305_1667|	OG5_126787	saur|NP_372829	0	-181	99.68	100
fig|1182756.4.peg.1553|Newbould305_1548|	NO_GROUP	saur|NP_372703	0	-181	99.83	100
fig|1182756.4.peg.1665|Newbould305_1658|	OG5_154835	saur|NP_372819	3	-47	100.00	100
fig|1182756.4.peg.1701|Newbould305_1695|	NO_GROUP	saur|NP_372851	8	-69	98.94	100
fig|1182756.4.peg.1550|Newbould305_1545|	OG5_144468	saur|NP_372701	4	-179	100.00	100
fig|1182756.4.peg.1675|Newbould305_1668|	OG5_131609	saur|NP_372830	0	-181	99.72	94.9
fig|1182756.4.peg.1705|Newbould305_1699|	OG5_132182	saur|NP_372855	0	-181	99.82	100
fig|1182756.4.peg.1552|Newbould305_1547|	OG5_171697	saur|NP_372702	0	-181	100.00	100
fig|1182756.4.peg.1702|Newbould305_1696|	OG5_128170	saur|NP_372852	4	-148	98.98	100
fig|1182756.4.peg.1707|Newbould305_1701|	OG5_127636	saur|NP_372858	0	-181	100.00	100
fig|1182756.4.peg.1703|Newbould305_1697|	OG5_127543	saur|NP_372853	0	-181	98.66	100
fig|1182756.4.peg.1691|Newbould305_1685|	NO_GROUP	saur|NP_372842	3	-7	100.00	63.9
fig|1182756.4.peg.1711|Newbould305_1704|	OG5_135452	saur|NP_372861	9	-126	98.16	100
fig|1182756.4.peg.1125|Newbould305_1120|	OG5_136497	saur|NP_371118	0	-181	97.95	100
fig|1182756.4.peg.1699|Newbould305_1693|	OG5_150497	saur|NP_372850	0	-181	99.77	100
fig|1182756.4.peg.1696|Newbould305_1690|	OG5_171678	saur|NP_372847	0	-181	99.81	100
fig|1182756.4.peg.1706|Newbould305_1700|	OG5_145037	saur|NP_372856	3	-172	99.66	100
fig|1182756.4.peg.1714|Newbould305_1707|	OG5_138020	saur|NP_372863	2	-53	100.00	100
fig|1182756.4.peg.1709|Newbould305_1702|	NO_GROUP	saur|NP_372859	4	-166	99.31	100
fig|1182756.4.peg.1721|Newbould305_1714|	OG5_131452	saur|NP_372870	0	-181	98.85	100
fig|1182756.4.peg.1731|Newbould305_1724|	OG5_156774	saur|NP_372880	0	-181	98.70	100
fig|1182756.4.peg.1759|Newbould305_1753|	NO_GROUP	saur|NP_372909	6	-50	100.00	81
fig|1182756.4.peg.1741|Newbould305_1735|	OG5_135102	saur|NP_372890	0	-181	99.81	100
fig|1182756.4.peg.1734|Newbould305_1728|	OG5_155247	saur|NP_372883	3	-109	99.55	100
fig|1182756.4.peg.1561|Newbould305_1556|	OG5_127317	saur|NP_372710	1	-72	99.25	90.5
fig|1182756.4.peg.1723|Newbould305_1716|	OG5_191361	saur|NP_372872	1	-90	98.76	100
fig|1182756.4.peg.1753|Newbould305_1747|	OG5_159966	saur|NP_372901	0	-181	99.79	100
fig|1182756.4.peg.1761|Newbould305_1755|	OG5_187232	saur|NP_372911	2	-66	100.00	89.3
fig|1182756.4.peg.1739|Newbould305_1733|	OG5_245568	saur|NP_372888	7	-50	97.35	100
fig|1182756.4.peg.1742|Newbould305_1736|	NO_GROUP	saur|NP_372891	0	-181	99.10	100
fig|1182756.4.peg.1735|Newbould305_1729|	OG5_171194	saur|NP_372884	0	-181	90.03	100
fig|1182756.4.peg.1542|Newbould305_1537|	NO_GROUP	saur|NP_372692	1	-81	99.36	100
fig|1182756.4.peg.1754|Newbould305_1748|	NO_GROUP	saur|NP_372902	6	-55	92.59	96.4
fig|1182756.4.peg.1725|Newbould305_1718|	OG5_131762	saur|NP_372874	6	-179	99.67	100
fig|1182756.4.peg.1740|Newbould305_1734|	OG5_147341	saur|NP_372889	0	-181	99.80	100
fig|1182756.4.peg.1763|Newbould305_1757|	OG5_127928	saur|NP_372915	2	-122	100.00	100
fig|1182756.4.peg.1606|Newbould305_1599|	OG5_126678	saur|NP_372764	1	-53	100.00	100
fig|1182756.4.peg.1555|Newbould305_1550|	OG5_141720	saur|NP_372705	0	-181	98.94	100
fig|1182756.4.peg.1738|Newbould305_1732|	OG5_216787	saur|NP_372887	1	-78	99.32	100
fig|1182756.4.peg.1756|Newbould305_1750|	OG5_191407	saur|NP_372906	3	-77	100.00	100
fig|1182756.4.peg.1771|Newbould305_1765|	OG5_133960	saur|NP_372923	3	-46	99.04	100
fig|1182756.4.peg.1745|Newbould305_1739|	OG5_141230	saur|NP_372894	0	-181	99.40	100
fig|1182756.4.peg.1728|Newbould305_1721|	OG5_133521	saur|NP_372877	2	-108	99.53	100
fig|1182756.4.peg.1616|Newbould305_1609|	OG5_127133	saur|NP_372774	2	-110	100.00	100
fig|1182756.4.peg.1765|Newbould305_1759|	NO_GROUP	saur|NP_372917	5	-83	100.00	100
fig|1182756.4.peg.1747|Newbould305_1741|	OG5_141534	saur|NP_372896	0	-181	99.40	100
fig|1182756.4.peg.1766|Newbould305_1760|	OG5_144471	saur|NP_372918	1	-124	99.56	100
fig|1182756.4.peg.1778|Newbould305_1772|	OG5_129567	saur|NP_372930	0	-181	99.03	100.4
fig|1182756.4.peg.1750|Newbould305_1744|	OG5_214047	saur|NP_372898	0	-181	99.76	100
fig|1182756.4.peg.1730|Newbould305_1723|	OG5_130030	saur|NP_372879	0	-181	99.25	100
fig|1182756.4.peg.1617|Newbould305_1610|	OG5_126760	saur|NP_372775	3	-52	99.02	100
fig|1182756.4.peg.1556|Newbould305_1551|	OG5_150512	saur|NP_372706	7	-67	100.00	86.4
fig|1182756.4.peg.1752|Newbould305_1746|	OG5_152545	saur|NP_372900	4	-136	100.00	100
fig|1182756.4.peg.1767|Newbould305_1761|	OG5_147381	saur|NP_372919	1	-110	100.00	100
fig|1182756.4.peg.1559|Newbould305_1554|	OG5_133159	saur|NP_372709	0	-181	99.23	100
fig|1182756.4.peg.1751|Newbould305_1745|	OG5_150504	saur|NP_372899	3	-109	99.52	100
fig|1182756.4.peg.1744|Newbould305_1738|	OG5_136468	saur|NP_372893	1	-88	100.00	100
fig|1182756.4.peg.1623|Newbould305_1616|	OG5_171098	saur|NP_372780	2	-134	100.00	93
fig|1182756.4.peg.1768|Newbould305_1762|	OG5_140152	saur|NP_372920	0	-181	99.81	100
fig|1182756.4.peg.1772|Newbould305_1766|	OG5_126784	saur|NP_372924	0	-181	99.75	100
fig|1182756.4.peg.1777|Newbould305_1771|	NO_GROUP	saur|NP_372929	4	-69	98.71	100
fig|1182756.4.peg.1562|Newbould305_1557|	OG5_127214	saur|NP_372711	0	-181	99.70	100
fig|1182756.4.peg.1760|Newbould305_1754|	OG5_138102	saur|NP_372910	2	-70	99.32	100
fig|1182756.4.peg.1769|Newbould305_1763|	OG5_140188	saur|NP_372921	0	-181	96.83	100
fig|1182756.4.peg.1540|Newbould305_1535|	OG5_126664	saur|NP_372690	0	-181	99.79	100
fig|1182756.4.peg.1566|Newbould305_1561|	OG5_137100	saur|NP_372715	1	-45	100.00	100
fig|1182756.4.peg.1775|Newbould305_1769|	OG5_129005	saur|NP_372927	6	-134	99.64	100
fig|1182756.4.peg.1780|Newbould305_1774|	OG5_150453	saur|NP_372932	7	-32	98.80	100
fig|1182756.4.peg.1629|Newbould305_1622|	OG5_174031	saur|NP_372309	2	-42	96.43	72.4
fig|1182756.4.peg.1755|Newbould305_1749|	OG5_150432	saur|NP_372905	0	-181	100.00	100
fig|1182756.4.peg.1557|Newbould305_1552|	NO_GROUP	saur|NP_372707	1	-18	100.00	100
fig|1182756.4.peg.1569|Newbould305_1564|	OG5_129695	saur|NP_372718	4	-96	99.42	100
fig|1182756.4.peg.1586|Newbould305_1580|	OG5_132920	saur|NP_372744	2	-123	99.25	100
fig|1182756.4.peg.1563|Newbould305_1558|	OG5_204279	saur|NP_372712	4	-139	99.31	100
fig|1182756.4.peg.1757|Newbould305_1751|	OG5_245565	saur|NP_372907	2	-38	100.00	100
fig|1182756.4.peg.1573|Newbould305_1568|	OG5_213953	bant|YP_019201	1	-8	35.16	88.1
fig|1182756.4.peg.1558|Newbould305_1553|	NO_GROUP	saur|NP_372708	1	-76	100.00	100
fig|1182756.4.peg.1602|Newbould305_1595|	OG5_130342	saur|NP_372760	5	-71	100.00	100
fig|1182756.4.peg.1564|Newbould305_1559|	OG5_126690	saur|NP_372713	0	-181	100.00	100
fig|1182756.4.peg.1596|Newbould305_1589|	OG5_130843	saur|NP_372754	0	-181	100.00	100
fig|1182756.4.peg.1743|Newbould305_1737|	OG5_171295	saur|NP_372892	2	-47	100.00	50
fig|1182756.4.peg.1783|Newbould305_1777|	OG5_174059	saur|NP_372935	0	-181	98.80	100
fig|1182756.4.peg.1560|Newbould305_1555|	OG5_127317	saur|NP_372710	2	-104	98.37	100
fig|1182756.4.peg.1720|Newbould305_1713|	OG5_150711	saur|NP_372869	0	-181	99.50	100
fig|1182756.4.peg.1726|Newbould305_1719|	NO_GROUP	saur|NP_372875	3	-84	99.06	100
fig|1182756.4.peg.1746|Newbould305_1740|	OG5_155746	saur|NP_372895	3	-67	92.48	100
fig|1182756.4.peg.1727|Newbould305_1720|	OG5_126664	saur|NP_372876	0	-181	99.84	100
fig|1182756.4.peg.1732|Newbould305_1726|	OG5_213620	saur|NP_372881	1	-81	100.00	100
fig|1182756.4.peg.1737|Newbould305_1731|	OG5_128582	saur|NP_372886	0	-181	99.34	100
fig|1182756.4.peg.1717|Newbould305_1710|	OG5_126568	saur|NP_372865	5	-173	99.33	100
fig|1182756.4.peg.1719|Newbould305_1712|	OG5_130143	saur|NP_372868	1	-116	99.50	100
fig|1182756.4.peg.1718|Newbould305_1711|	OG5_153517	saur|NP_372866	4	-96	94.42	104.4
fig|1182756.4.peg.1722|Newbould305_1715|	OG5_129978	saur|NP_372871	0	-181	100.00	100
fig|1182756.4.peg.1724|Newbould305_1717|	NO_GROUP	saur|NP_372873	3	-74	98.56	100
fig|1182756.4.peg.1729|Newbould305_1722|	OG5_150504	saur|NP_372878	3	-81	100.00	99.5
fig|1182756.4.peg.1554|Newbould305_1549|	OG5_132116	saur|NP_372704	0	-181	98.99	100
fig|1182756.4.peg.1758|Newbould305_1752|	OG5_126739	saur|NP_372908	0	-181	100.00	100
fig|1182756.4.peg.1576|Newbould305_1571|	OG5_126583	saur|NP_372724	1	-150	100.00	100
fig|1182756.4.peg.1774|Newbould305_1768|	OG5_236405	saur|NP_372926	2	-101	100.00	100
fig|1182756.4.peg.1604|Newbould305_1597|	OG5_126688	saur|NP_372762	8	-99	100.00	100
fig|1182756.4.peg.1568|Newbould305_1563|	OG5_132575	saur|NP_372717	5	-178	87.10	100
fig|1182756.4.peg.1888|Newbould305_1881|	OG5_126932	saur|NP_371759	0	-181	98.80	100
fig|1182756.4.peg.1597|Newbould305_1590|	OG5_127198	saur|NP_372755	1	-77	100.00	100
fig|1182756.4.peg.1580|Newbould305_1575|	OG5_143000	saur|NP_372730	1	-131	97.86	100
fig|1182756.4.peg.1762|Newbould305_1756|	OG5_135256	saur|NP_372912	0	-181	98.71	99.7
fig|1182756.4.peg.1607|Newbould305_1600|	OG5_128969	saur|NP_372765	4	-42	98.85	100
fig|1182756.4.peg.1782|Newbould305_1776|	OG5_245538	saur|NP_372934	9	-64	99.17	100
fig|1182756.4.peg.1570|Newbould305_1565|	OG5_214170	saur|NP_372719	3	-76	100.00	100
fig|1182756.4.peg.1598|Newbould305_1591|	OG5_133327	saur|NP_372756	8	-26	100.00	100
fig|1182756.4.peg.1592|Newbould305_1585|	OG5_126668	saur|NP_372750	1	-62	100.00	100
fig|1182756.4.peg.1764|Newbould305_1758|	OG5_132475	saur|NP_372916	0	-181	99.71	100
fig|1182756.4.peg.1612|Newbould305_1605|	OG5_126687	saur|NP_372770	7	-48	100.00	100
fig|1182756.4.peg.1565|Newbould305_1560|	OG5_156755	saur|NP_372714	0	-181	100.00	100
fig|1182756.4.peg.1585|Newbould305_1579|	OG5_126786	saur|NP_372743	3	-157	99.63	100
fig|1182756.4.peg.1600|Newbould305_1593|	OG5_130467	saur|NP_372758	8	-52	100.00	100
fig|1182756.4.peg.1608|Newbould305_1601|	OG5_131696	saur|NP_372766	4	-22	100.00	100
fig|1182756.4.peg.1770|Newbould305_1764|	OG5_128100	saur|NP_372922	2	-172	93.85	100
fig|1182756.4.peg.1543|Newbould305_1538|	OG5_129296	saur|NP_372694	7	-106	100.00	100
fig|1182756.4.peg.1567|Newbould305_1562|	OG5_161512	saur|NP_372716	0	-181	99.39	100
fig|1182756.4.peg.1595|Newbould305_1588|	OG5_126762	saur|NP_372753	3	-121	100.00	100
fig|1182756.4.peg.1605|Newbould305_1598|	OG5_127372	saur|NP_372763	8	-53	100.00	100
fig|1182756.4.peg.1610|Newbould305_1603|	OG5_126820	saur|NP_372768	4	-113	100.00	100
fig|1182756.4.peg.1773|Newbould305_1767|	OG5_133515	saur|NP_372925	2	-138	97.94	100
fig|1182756.4.peg.1622|Newbould305_1615|	OG5_211492	saur|NP_372779	3	-162	100.00	100
fig|1182756.4.peg.1571|Newbould305_1566|	OG5_136667	saur|NP_372720	7	-144	99.20	100
fig|1182756.4.peg.1603|Newbould305_1596|	OG5_127575	saur|NP_372761	2	-24	100.00	100
fig|1182756.4.peg.1609|Newbould305_1602|	OG5_127517	saur|NP_372767	7	-78	100.00	100
fig|1182756.4.peg.1627|Newbould305_1620|	NO_GROUP	saur|NP_372784	7	-42	100.00	100
fig|1182756.4.peg.1736|Newbould305_1730|	OG5_140157	saur|NP_372885	5	-130	100.00	100
fig|1182756.4.peg.1733|Newbould305_1727|	OG5_152572	saur|NP_372882	5	-159	100.00	94.4
fig|1182756.4.peg.1619|Newbould305_1612|	OG5_129988	saur|NP_372777	0	-181	100.00	100
fig|1182756.4.peg.1776|Newbould305_1770|	NO_GROUP	saur|NP_372928	2	-24	88.33	100
fig|1182756.4.peg.1889|Newbould305_1882|	OG5_164939	saur|NP_371760	1	-56	100.00	100
fig|1182756.4.peg.1575|Newbould305_1570|	NO_GROUP	saur|NP_372723	2	-6	65.12	100
fig|1182756.4.peg.1611|Newbould305_1604|	OG5_128312	saur|NP_372769	1	-60	100.00	100
fig|1182756.4.peg.1572|Newbould305_1567|	OG5_127826	saur|NP_372721	4	-139	98.77	100
fig|1182756.4.peg.1613|Newbould305_1606|	OG5_126641	saur|NP_372771	3	-146	100.00	100
fig|1182756.4.peg.1781|Newbould305_1775|	OG5_142695	saur|NP_372933	3	-104	99.50	100
fig|1182756.4.peg.1654|Newbould305_1647|	OG5_144830	saur|NP_372807	0	-181	100.00	100
fig|1182756.4.peg.1891|Newbould305_1884|	OG5_130479	lmon|NP_465856	4	-42	33.23	68.6
fig|1182756.4.peg.1633|Newbould305_1625|	OG5_150094	saur|NP_372788	2	-147	100.00	100
fig|1182756.4.peg.1614|Newbould305_1607|	OG5_126659	saur|NP_372772	4	-46	100.00	100
fig|1182756.4.peg.1545|Newbould305_1540|	OG5_149703	saur|NP_372696	4	-84	99.42	100
fig|1182756.4.peg.1894|Newbould305_1887|	OG5_196875	saur|NP_371374	9	-51	79.74	100
fig|1182756.4.peg.1577|Newbould305_1572|	OG5_136502	saur|NP_372725	2	-63	96.38	100
fig|1182756.4.peg.1578|Newbould305_1573|	OG5_181395	saur|NP_372726	0	-181	84.67	99.6
fig|1182756.4.peg.1579|Newbould305_1574|	OG5_173119	saur|NP_372729	1	-61	97.16	100
fig|1182756.4.peg.1615|Newbould305_1608|	OG5_127316	saur|NP_372773	8	-117	100.00	100
fig|1182756.4.peg.1581|Newbould305_1576|	OG5_152391	saur|NP_372731	0	-181	99.46	100
fig|1182756.4.peg.1900|Newbould305_1892|	NO_GROUP	saur|NP_372512	3	-14	40.70	100
fig|1182756.4.peg.1541|Newbould305_1536|	NO_GROUP	saur|NP_372691	5	-65	99.35	100
fig|1182756.4.peg.1618|Newbould305_1611|	NO_GROUP	saur|NP_372776	4	-41	100.00	100
fig|1182756.4.peg.1643|Newbould305_1636|	OG5_134239	saur|NP_372796	2	-87	96.89	100
fig|1182756.4.peg.1584|Newbould305_1578|	OG5_127268	saur|NP_372742	3	-81	100.00	100
fig|1182756.4.peg.1620|Newbould305_1613|	OG5_129147	saur|NP_372778	0	-181	99.72	100
fig|1182756.4.peg.1583|Newbould305_1577|	OG5_127478	saur|NP_372741	4	-70	100.00	100
fig|1182756.4.peg.1749|Newbould305_1743|	OG5_160560	saur|NP_372897	8	-58	100.00	100
fig|1182756.4.peg.1587|	OG5_130231	saur|NP_372745	8	-155	99.65	100
fig|1182756.4.peg.1646|Newbould305_1639|	OG5_130343	saur|NP_372799	3	-85	99.40	100
fig|1182756.4.peg.1599|Newbould305_1592|	OG5_126722	saur|NP_372757	2	-70	100.00	91.6
fig|1182756.4.peg.1779|Newbould305_1773|	OG5_160462	saur|NP_372931	2	-45	98.86	100
fig|1182756.4.peg.1544|Newbould305_1539|	OG5_127359	saur|NP_372695	0	-181	99.75	100
fig|1182756.4.peg.1641|Newbould305_1634|	OG5_132863	saur|NP_372794	5	-36	98.70	100
fig|1182756.4.peg.1908|Newbould305_1900|	OG5_146634	saur|NP_371393	2	-150	98.47	100
fig|1182756.4.peg.1588|	OG5_130231	saur|NP_372746	2	-154	98.88	100
fig|1182756.4.peg.1546|Newbould305_1541|	NO_GROUP	saur|NP_372697	3	-43	100.00	100
fig|1182756.4.peg.1589|Newbould305_1582|	OG5_127423	saur|NP_372747	1	-62	100.00	100
fig|1182756.4.peg.1626|Newbould305_1619|	NO_GROUP	saur|NP_372783	2	-22	98.15	100
fig|1182756.4.peg.1634|Newbould305_1626|	OG5_143165	saur|NP_372789	9	-80	98.63	100
fig|1182756.4.peg.1902|Newbould305_1894|	OG5_191549	lmon|NP_465843	6	-10	32.70	98.7
fig|1182756.4.peg.1647|Newbould305_1640|	OG5_126966	saur|NP_372800	0	-181	98.80	100
fig|1182756.4.peg.1625|Newbould305_1618|	OG5_168760	saur|NP_372782	8	-155	98.68	100
fig|1182756.4.peg.1652|Newbould305_1645|	NO_GROUP	saur|NP_372805	1	-150	99.22	100
fig|1182756.4.peg.1628|Newbould305_1621|	OG5_129837	saur|NP_372311	3	-125	96.04	100
fig|1182756.4.peg.1636|Newbould305_1628|	OG5_154835	saur|NP_372791	4	-59	100.00	100
fig|1182756.4.peg.1590|Newbould305_1583|	OG5_130460	saur|NP_372748	3	-179	100.00	100
fig|1182756.4.peg.1649|Newbould305_1642|	OG5_129975	saur|NP_372802	3	-112	100.00	100
fig|1182756.4.peg.1591|Newbould305_1584|	OG5_126681	saur|NP_372749	8	-62	100.00	100
fig|1182756.4.peg.1640|Newbould305_1633|	OG5_133117	saur|NP_372793	2	-113	98.99	100
fig|1182756.4.peg.1547|Newbould305_1542|	OG5_147384	saur|NP_372698	0	-181	100.00	100
fig|1182756.4.peg.1905|Newbould305_1897|	NO_GROUP	saur|NP_371390	9	-127	95.54	100
fig|1182756.4.peg.1644|Newbould305_1637|	OG5_127290	saur|NP_372797	0	-181	99.52	100
fig|1182756.4.peg.1896|Newbould305_1889|	NO_GROUP	saur|NP_371376	4	-10	50.00	104.8
fig|1182756.4.peg.1907|Newbould305_1899|	NO_GROUP	saur|NP_371392	1	-48	52.53	104.1
fig|1182756.4.peg.1904|Newbould305_1896|	OG5_127389	saur|NP_370890	3	-54	69.46	100
fig|1182756.4.peg.1593|Newbould305_1586|	OG5_128944	saur|NP_372751	2	-12	100.00	100
fig|1182756.4.peg.1645|Newbould305_1638|	OG5_129779	saur|NP_372798	9	-83	98.78	100
fig|1182756.4.peg.1655|Newbould305_1648|	OG5_171055	saur|NP_372808	3	-162	100.00	95
fig|1182756.4.peg.1648|Newbould305_1641|	OG5_136373	saur|NP_372801	8	-113	98.51	100
fig|1182756.4.peg.1630|Newbould305_1623|	OG5_132440	saur|NP_372785	0	-181	95.45	100
fig|1182756.4.peg.1632|	NO_GROUP	saur|NP_372787	5	-24	98.80	100
fig|1182756.4.peg.1656|Newbould305_1649|	OG5_169554	saur|NP_372809	0	-181	100.00	100
fig|1182756.4.peg.1635|Newbould305_1627|	OG5_144855	saur|NP_372790	0	-181	99.26	100
fig|1182756.4.peg.1657|Newbould305_1650|	OG5_150050	saur|NP_372811	4	-140	99.34	100
fig|1182756.4.peg.1642|Newbould305_1635|	OG5_128296	saur|NP_372795	5	-80	99.32	100
fig|1182756.4.peg.1890|Newbould305_1883|	OG5_126863	saur|NP_371761	0	-181	99.34	100
fig|1182756.4.peg.1650|Newbould305_1643|	OG5_133743	saur|NP_372803	2	-130	97.67	100
fig|1182756.4.peg.1651|Newbould305_1644|	OG5_133738	saur|NP_372804	2	-153	99.25	100
fig|1182756.4.peg.1653|Newbould305_1646|	OG5_135742	saur|NP_372806	4	-84	99.46	100
fig|1182756.4.peg.1897|Newbould305_1890|	OG5_165181	saur|NP_371379	2	-43	54.23	74.3
fig|1182756.4.peg.1639|Newbould305_1632|	OG5_128145	saur|NP_372792	0	-181	99.71	100
fig|1182756.4.peg.1899|Newbould305_1891|	NO_GROUP	saur|NP_372514	6	-7	80.65	100
fig|1182756.4.peg.1594|Newbould305_1587|	OG5_130791	saur|NP_372752	3	-35	98.61	100
fig|1182756.4.peg.1601|Newbould305_1594|	OG5_129287	saur|NP_372759	3	-98	100.00	100
fig|1182756.4.peg.1631|Newbould305_1624|	OG5_172484	saur|NP_372786	0	-181	99.52	100
fig|1182756.4.peg.1895|Newbould305_1888|	OG5_171162	saur|NP_371375	3	-31	63.30	100
fig|1182756.4.peg.1903|Newbould305_1895|	OG5_236404	lmon|NP_465842	1	-34	51.06	64.6
fig|1182756.4.peg.1913|Newbould305_1904|	OG5_245552	saur|NP_371397	3	-32	58.18	87
fig|1182756.4.peg.1921|Newbould305_1911|	OG5_245554	saur|NP_371399	2	-36	92.68	98.8
fig|1182756.4.peg.1926|Newbould305_1915|	NO_GROUP	saur|NP_371404	3	-36	97.44	100
fig|1182756.4.peg.1945|Newbould305_1934|	OG5_144349	saur|NP_371425	2	-136	35.42	89
fig|1182756.4.peg.1972|Newbould305_1961|	OG5_130468	saur|NP_371777	1	-101	100.00	100
fig|1182756.4.peg.1927|Newbould305_1916|	NO_GROUP	saur|NP_371405	7	-66	97.66	100
fig|1182756.4.peg.2002|Newbould305_1994|	OG5_134862	saur|NP_371806	6	-61	100.00	86.9
fig|1182756.4.peg.1935|Newbould305_1924|	NO_GROUP	cbot|YP_001787271.1	3	-13	31.14	75.8
fig|1182756.4.peg.1794|Newbould305_1788|	OG5_133316	saur|NP_371675	2	-155	99.62	100
fig|1182756.4.peg.1946|Newbould305_1935|	NO_GROUP	saur|NP_371426	3	-21	27.49	98.7
fig|1182756.4.peg.1948|Newbould305_1937|	NO_GROUP	saur|NP_371428	0	-181	92.09	99.4
fig|1182756.4.peg.1974|Newbould305_1963|	OG5_164938	saur|NP_371779	9	-144	100.00	100
fig|1182756.4.peg.1802|Newbould305_1795|	OG5_245561	saur|NP_371682	1	-80	100.00	100
fig|1182756.4.peg.1928|Newbould305_1917|	OG5_245556	saur|NP_371406	3	-22	89.47	100
fig|1182756.4.peg.2003|Newbould305_1995|	OG5_127373	saur|NP_371807	4	-101	99.48	100
fig|1182756.4.peg.1952|Newbould305_1941|	NO_GROUP	saur|NP_371432	8	-23	62.63	100
fig|1182756.4.peg.1955|Newbould305_1944|	NO_GROUP	saur|NP_371435	1	-67	97.71	100
fig|1182756.4.peg.1949|Newbould305_1938|	NO_GROUP	saur|NP_371429	0	-181	74.14	100
fig|1182756.4.peg.1947|Newbould305_1936|	NO_GROUP	saur|NP_371427	0	-181	60.25	99.8
fig|1182756.4.peg.1983|Newbould305_1972|	OG5_128299	saur|NP_371787	0	-181	100.00	100
fig|1182756.4.peg.1987|Newbould305_1977|	OG5_147387	saur|NP_371791	7	-47	100.00	100
fig|1182756.4.peg.1796|Newbould305_1790|	OG5_138330	saur|NP_371677	1	-95	100.00	100
fig|1182756.4.peg.1795|Newbould305_1789|	OG5_126970	saur|NP_371676	6	-109	98.97	100
fig|1182756.4.peg.1950|Newbould305_1939|	NO_GROUP	saur|NP_371430	6	-63	94.40	100
fig|1182756.4.peg.1984|Newbould305_1973|	OG5_144431	saur|NP_371788	0	-181	99.86	100
fig|1182756.4.peg.1994|Newbould305_1985|	OG5_128725	saur|NP_371798	0	-181	99.86	100
fig|1182756.4.peg.2005|Newbould305_1997|	OG5_130095	saur|NP_371809	0	-181	100.00	100
fig|1182756.4.peg.1960|Newbould305_1949|	OG5_132581	saur|NP_371764	2	-143	99.59	100
fig|1182756.4.peg.1785|Newbould305_1779|	OG5_176610	saur|NP_371665	4	-44	98.86	100
fig|1182756.4.peg.1951|Newbould305_1940|	NO_GROUP	saur|NP_371431	4	-23	92.98	100
fig|1182756.4.peg.1985|Newbould305_1975|	OG5_133314	saur|NP_371789	4	-85	100.00	100
fig|1182756.4.peg.2015|Newbould305_2007|	OG5_126895	saur|NP_371819	0	-181	100.00	100
fig|1182756.4.peg.1931|Newbould305_1920|	OG5_173571	saur|NP_371410	2	-8	23.68	62.2
fig|1182756.4.peg.2006|Newbould305_1998|	OG5_137367	saur|NP_371810	0	-181	100.00	95.6
fig|1182756.4.peg.1963|Newbould305_1952|	OG5_204280	saur|NP_371766	0	-181	99.31	100
fig|1182756.4.peg.1953|Newbould305_1942|	OG5_191478	saur|NP_371433	0	-181	57.54	100
fig|1182756.4.peg.1958|Newbould305_1947|	OG5_127603	saur|NP_371762	5	-47	100.00	100
fig|1182756.4.peg.1954|Newbould305_1943|	NO_GROUP	saur|NP_371434	0	-181	99.03	100
fig|1182756.4.peg.2018|Newbould305_2010|	OG5_126615	saur|NP_371824	2	-124	100.00	100
fig|1182756.4.peg.1989|Newbould305_1979|	OG5_127126	saur|NP_371793	0	-181	99.83	83.7
fig|1182756.4.peg.1932|Newbould305_1921|	NO_GROUP	cbot|YP_001787274.1	1	-19	25.77	75.8
fig|1182756.4.peg.2008|Newbould305_2000|	OG5_144451	saur|NP_371812	9	-154	100.00	100
fig|1182756.4.peg.1966|Newbould305_1955|	OG5_126862	saur|NP_371769	0	-181	100.00	100
fig|1182756.4.peg.1959|Newbould305_1948|	OG5_131636	saur|NP_371763	1	-81	98.20	100
fig|1182756.4.peg.2023|Newbould305_2015|	OG5_137353	saur|NP_371829	1	-37	100.00	100
fig|1182756.4.peg.2020|Newbould305_2012|	OG5_127215	saur|NP_371826	0	-181	100.00	100
fig|1182756.4.peg.1961|Newbould305_1950|	OG5_129936	saur|NP_371765	1	-58	99.14	100
fig|1182756.4.peg.1968|Newbould305_1957|	OG5_133325	saur|NP_371773	3	-105	66.55	100
fig|1182756.4.peg.1797|	NO_GROUP	saur|NP_371678	5	-9	93.33	100
fig|1182756.4.peg.1975|Newbould305_1964|	OG5_128046	saur|NP_371780	4	-128	99.59	94.9
fig|1182756.4.peg.2024|Newbould305_2016|	OG5_126711	saur|NP_371830	1	-88	99.37	100
fig|1182756.4.peg.2010|Newbould305_2002|	OG5_133522	saur|NP_371814	8	-159	99.65	100
fig|1182756.4.peg.2026|Newbould305_2018|	OG5_145087	saur|NP_371832	0	-181	100.00	100
fig|1182756.4.peg.1798|Newbould305_1791|	OG5_245561	saur|NP_371679	2	-53	95.41	100
fig|1182756.4.peg.1998|Newbould305_1990|	OG5_168790	saur|NP_371802	0	-181	99.76	100
fig|1182756.4.peg.1784|Newbould305_1778|	OG5_158501	saur|NP_371664	2	-162	98.08	100
fig|1182756.4.peg.1979|Newbould305_1968|	OG5_127647	saur|NP_371783	6	-91	100.00	100
fig|1182756.4.peg.2059|Newbould305_2050|	OG5_169928	saur|NP_371414	1	-11	39.23	88
fig|1182756.4.peg.2011|Newbould305_2003|	OG5_163238	saur|NP_371815	6	-50	98.97	100
fig|1182756.4.peg.2027|Newbould305_2019|	OG5_152543	saur|NP_371833	3	-65	100.00	100
fig|1182756.4.peg.1964|Newbould305_1953|	OG5_128449	saur|NP_371767	2	-169	99.66	100
fig|1182756.4.peg.2000|Newbould305_1992|	OG5_168407	saur|NP_371804	1	-134	99.57	100
fig|1182756.4.peg.1986|Newbould305_1976|	OG5_131885	saur|NP_371790	0	-181	100.00	100
fig|1182756.4.peg.1969|Newbould305_1958|	OG5_126736	saur|NP_371774	0	-181	99.85	100
fig|1182756.4.peg.2025|Newbould305_2017|	OG5_128084	saur|NP_371831	0	-181	100.00	100
fig|1182756.4.peg.2028|Newbould305_2020|	OG5_127086	saur|NP_371834	0	-181	99.78	100
fig|1182756.4.peg.1965|Newbould305_1954|	OG5_126908	saur|NP_371768	3	-139	99.22	100
fig|1182756.4.peg.2001|Newbould305_1993|	OG5_214101	saur|NP_371805	9	-150	100.00	94.9
fig|1182756.4.peg.1970|Newbould305_1959|	OG5_146628	saur|NP_371775	0	-181	99.77	100
fig|1182756.4.peg.1988|Newbould305_1978|	OG5_144768	saur|NP_371792	3	-54	100.00	100
fig|1182756.4.peg.2065|Newbould305_2056|	NO_GROUP	saur|NP_371421	6	-15	33.33	99.2
fig|1182756.4.peg.1977|Newbould305_1966|	OG5_127934	saur|NP_371781	2	-153	99.66	100
fig|1182756.4.peg.1967|Newbould305_1956|	OG5_127106	saur|NP_371770	7	-161	87.42	100
fig|1182756.4.peg.1787|Newbould305_1781|	OG5_130965	saur|NP_371667	0	-181	99.30	100
fig|1182756.4.peg.1973|Newbould305_1962|	OG5_129971	saur|NP_371778	0	-181	99.79	100
fig|1182756.4.peg.1991|Newbould305_1981|	OG5_126700	saur|NP_371795	9	-177	100.00	100
fig|1182756.4.peg.1978|Newbould305_1967|	OG5_130032	saur|NP_371782	1	-138	100.00	100
fig|1182756.4.peg.1814|Newbould305_1806|	OG5_206112	saur|NP_371690	3	-127	99.58	100
fig|1182756.4.peg.1981|Newbould305_1970|	OG5_129787	saur|NP_371785	2	-144	100.00	100
fig|1182756.4.peg.2047|Newbould305_2037|	OG5_245553	saur|NP_372502	9	-14	48.65	92.5
fig|1182756.4.peg.1793|Newbould305_1787|	OG5_126893	saur|NP_371673	5	-161	100.00	100
fig|1182756.4.peg.1999|Newbould305_1991|	OG5_163210	saur|NP_371803	0	-181	98.83	100
fig|1182756.4.peg.1911|Newbould305_1902|	OG5_193473	saur|NP_371396	1	-53	78.36	100
fig|1182756.4.peg.1924|Newbould305_1913|	NO_GROUP	saur|NP_371400	2	-39	48.66	99.4
fig|1182756.4.peg.1800|Newbould305_1793|	NO_GROUP	saur|NP_371680	4	-70	99.25	100
fig|1182756.4.peg.1995|Newbould305_1987|	OG5_131049	saur|NP_371799	0	-181	99.82	100
fig|1182756.4.peg.1971|Newbould305_1960|	OG5_129974	saur|NP_371776	5	-174	98.66	100
fig|1182756.4.peg.1982|Newbould305_1971|	OG5_130798	saur|NP_371786	0	-181	99.77	100
fig|1182756.4.peg.1980|Newbould305_1969|	OG5_126777	saur|NP_371784	1	-138	99.17	93.8
fig|1182756.4.peg.1801|Newbould305_1794|	NO_GROUP	saur|NP_371681	3	-63	100.00	89.3
fig|1182756.4.peg.1803|Newbould305_1796|	OG5_206111	saur|NP_371683	7	-36	81.03	100
fig|1182756.4.peg.1993|Newbould305_1984|	OG5_127663	saur|NP_371797	3	-44	100.00	100
fig|1182756.4.peg.1807|Newbould305_1800|	NO_GROUP	saur|NP_371685	5	-37	100.00	100
fig|1182756.4.peg.1786|Newbould305_1780|	OG5_170969	saur|NP_371666	2	-69	100.00	86.7
fig|1182756.4.peg.2053|Newbould305_2043|	NO_GROUP	bant|YP_020436	3	-11	28.57	99.4
fig|1182756.4.peg.1997|Newbould305_1989|	OG5_164786	saur|NP_371801	6	-134	99.16	100
fig|1182756.4.peg.2012|Newbould305_2004|	OG5_126807	saur|NP_371816	0	-181	99.81	100
fig|1182756.4.peg.2007|Newbould305_1999|	NO_GROUP	saur|NP_371811	9	-25	100.00	100
fig|1182756.4.peg.2016|Newbould305_2008|	OG5_127201	saur|NP_371821	0	-181	98.80	100
fig|1182756.4.peg.1990|Newbould305_1980|	OG5_131740	saur|NP_371794	8	-62	100.00	100
fig|1182756.4.peg.2021|Newbould305_2013|	OG5_127037	saur|NP_371827	4	-178	99.67	100
fig|1182756.4.peg.2068|Newbould305_2059|	NO_GROUP	saur|NP_371424	2	-19	55.95	100
fig|1182756.4.peg.1992|Newbould305_1982|	OG5_127161	saur|NP_371796	3	-179	99.69	100
fig|1182756.4.peg.1810|Newbould305_1802|	OG5_245563	saur|NP_371688	1	-30	100.00	100
fig|1182756.4.peg.1996|Newbould305_1988|	OG5_130758	saur|NP_371800	0	-181	99.61	96.7
fig|1182756.4.peg.2078|Newbould305_2068|	OG5_245564	saur|NP_371836	4	-19	75.41	100
fig|1182756.4.peg.1806|Newbould305_1799|	OG5_245562	saur|NP_371684	7	-17	24.59	100
fig|1182756.4.peg.2029|Newbould305_2021|	OG5_136072	deth|YP_181609	2	-9	39.13	95.8
fig|1182756.4.peg.2009|Newbould305_2001|	OG5_134497	saur|NP_371813	0	-181	100.00	100
fig|1182756.4.peg.1808|Newbould305_1801|	OG5_158182	saur|NP_371687	0	-181	99.69	100
fig|1182756.4.peg.2055|Newbould305_2046|	OG5_173571	saur|NP_371410	2	-167	78.50	94.3
fig|1182756.4.peg.2013|Newbould305_2005|	OG5_191551	saur|NP_371817	8	-64	100.00	100
fig|1182756.4.peg.2014|Newbould305_2006|	OG5_179953	saur|NP_371818	7	-85	100.00	100
fig|1182756.4.peg.2033|Newbould305_2025|	OG5_245252	saur|NP_372522	3	-7	38.96	59.2
fig|1182756.4.peg.2017|Newbould305_2009|	OG5_156751	saur|NP_371822	2	-97	99.44	100
fig|1182756.4.peg.2019|Newbould305_2011|	OG5_126746	saur|NP_371825	0	-181	99.40	100
fig|1182756.4.peg.2022|Newbould305_2014|	OG5_127078	saur|NP_371828	0	-181	100.00	100
fig|1182756.4.peg.2030|Newbould305_2022|	OG5_136072	bant|YP_017053	2	-13	27.57	97.1
fig|1182756.4.peg.2039|Newbould305_2030|	NO_GROUP	cper|YP_695379	4	-12	27.40	63
fig|1182756.4.peg.2041|Newbould305_2032|	OG5_245551	saur|NP_371384	1	-18	46.81	94
fig|1182756.4.peg.2042|	NO_GROUP	saur|NP_372511	2	-19	52.94	97.7
fig|1182756.4.peg.1815|Newbould305_1807|	OG5_206112	saur|NP_371691	7	-116	98.64	91.7
fig|1182756.4.peg.2046|Newbould305_2036|	OG5_171103	saur|NP_372506	2	-51	44.41	100.3
fig|1182756.4.peg.2056|Newbould305_2047|	NO_GROUP	saur|NP_371411	4	-89	41.29	92.9
fig|1182756.4.peg.2057|Newbould305_2048|	NO_GROUP	saur|NP_371412	1	-60	42.18	86.7
fig|1182756.4.peg.2063|Newbould305_2054|	NO_GROUP	saur|NP_371419	8	-8	32.00	100
fig|1182756.4.peg.2066|Newbould305_2057|	NO_GROUP	saur|NP_371422	7	-48	56.10	85
fig|1182756.4.peg.2062|Newbould305_2053|	NO_GROUP	saur|NP_371418	1	-19	53.15	100
fig|1182756.4.peg.1816|Newbould305_1808|	OG5_206112	saur|NP_371692	1	-125	98.76	100
fig|1182756.4.peg.2064|Newbould305_2055|	OG5_245213	saur|NP_371420	7	-25	48.25	99.1
fig|1182756.4.peg.2067|Newbould305_2058|	NO_GROUP	saur|NP_371423	6	-8	34.26	94.7
fig|1182756.4.peg.2069|Newbould305_2060|	OG5_144349	saur|NP_371425	7	-166	34.19	99.2
fig|1182756.4.peg.2070|Newbould305_2061|	NO_GROUP	saur|NP_371426	4	-68	44.16	100
fig|1182756.4.peg.2072|Newbould305_2063|	NO_GROUP	saur|NP_371427	9	-75	58.09	69.1
fig|1182756.4.peg.2071|Newbould305_2062|	NO_GROUP	saur|NP_371427	3	-53	35.50	59.5
fig|1182756.4.peg.2075|Newbould305_2066|	NO_GROUP	bant|YP_018138	2	-17	39.35	100
fig|1182756.4.peg.2076|	NO_GROUP	saur|NP_371438	2	-12	85.71	100
fig|1182756.4.peg.1909|	NO_GROUP	saur|NP_371394	2	-21	92.31	100
fig|1182756.4.peg.1910|Newbould305_1901|	NO_GROUP	saur|NP_371395	2	-34	97.26	100
fig|1182756.4.peg.1936|Newbould305_1925|	NO_GROUP	saur|NP_371416	5	-18	36.75	92.1
fig|1182756.4.peg.2004|Newbould305_1996|	OG5_128220	saur|NP_371808	0	-181	99.74	100
fig|1182756.4.peg.2118|Newbould305_2107|	OG5_127575	saur|NP_371860	1	-44	100.00	100
fig|1182756.4.peg.2103|Newbould305_2092|	OG5_171186	saur|NP_371845	0	-181	99.72	100
fig|1182756.4.peg.2113|Newbould305_2102|	OG5_127435	saur|NP_371855	3	-154	99.25	100
fig|1182756.4.peg.2150|Newbould305_2139|	OG5_137891	saur|NP_371889	0	-181	99.45	100
fig|1182756.4.peg.2149|Newbould305_2138|	OG5_178699	saur|NP_371888	0	-181	100.00	100
fig|1182756.4.peg.2140|Newbould305_2129|	OG5_164935	saur|NP_371879	0	-181	99.75	100
fig|1182756.4.peg.2120|Newbould305_2109|	OG5_193875	saur|NP_371862	3	-168	98.95	100
fig|1182756.4.peg.2104|Newbould305_2093|	OG5_178761	saur|NP_371846	4	-112	100.00	100
fig|1182756.4.peg.2115|Newbould305_2104|	NO_GROUP	saur|NP_371857	0	-181	99.79	100
fig|1182756.4.peg.2163|Newbould305_2152|	OG5_172705	saur|NP_371903	3	-133	100.00	100
fig|1182756.4.peg.2148|Newbould305_2137|	OG5_145066	saur|NP_371887	6	-29	100.00	100
fig|1182756.4.peg.2144|Newbould305_2133|	OG5_131504	saur|NP_371883	0	-181	100.00	100
fig|1182756.4.peg.2090|Newbould305_2079|	NO_GROUP	saur|NP_371837	1	-40	100.00	100
fig|1182756.4.peg.1820|Newbould305_1813|	NO_GROUP	saur|NP_371696	5	-26	97.33	100
fig|1182756.4.peg.2105|Newbould305_2094|	NO_GROUP	saur|NP_371847	1	-12	100.00	100
fig|1182756.4.peg.2116|Newbould305_2105|	OG5_127182	saur|NP_371858	0	-181	100.00	100
fig|1182756.4.peg.2193|Newbould305_2182|	OG5_213864	saur|NP_371932	0	-181	99.51	97.1
fig|1182756.4.peg.2152|Newbould305_2141|	OG5_128544	saur|NP_371891	0	-181	99.57	100
fig|1182756.4.peg.2098|Newbould305_2087|	OG5_139136	saur|NP_371839	0	-181	99.70	96.8
fig|1182756.4.peg.2130|Newbould305_2119|	OG5_133770	saur|NP_371871	2	-39	100.00	100
fig|1182756.4.peg.2109|Newbould305_2098|	OG5_128018	saur|NP_371851	0	-181	100.00	100
fig|1182756.4.peg.2119|Newbould305_2108|	OG5_130530	saur|NP_371861	0	-181	100.00	100
fig|1182756.4.peg.2196|Newbould305_2185|	NO_GROUP	saur|NP_371935	1	-154	100.00	100
fig|1182756.4.peg.2154|Newbould305_2143|	OG5_129303	saur|NP_371893	0	-181	87.05	100
fig|1182756.4.peg.2101|Newbould305_2090|	OG5_126568	saur|NP_371842	3	-83	100.00	100
fig|1182756.4.peg.2153|Newbould305_2142|	OG5_128663	saur|NP_371892	2	-106	100.00	100
fig|1182756.4.peg.1818|Newbould305_1810|	OG5_134508	saur|NP_371694	9	-173	100.00	100
fig|1182756.4.peg.2131|Newbould305_2120|	OG5_133159	saur|NP_371872	0	-181	100.00	100
fig|1182756.4.peg.2110|Newbould305_2099|	OG5_128063	saur|NP_371852	0	-181	99.77	100
fig|1182756.4.peg.2197|Newbould305_2186|	OG5_127362	saur|NP_371936	0	-181	100.00	100
fig|1182756.4.peg.2123|Newbould305_2112|	NO_GROUP	saur|NP_371864	2	-25	97.40	100
fig|1182756.4.peg.2106|Newbould305_2095|	OG5_138298	saur|NP_371848	7	-93	99.44	100
fig|1182756.4.peg.2155|Newbould305_2144|	OG5_129980	saur|NP_371894	2	-147	98.46	100
fig|1182756.4.peg.2107|Newbould305_2096|	NO_GROUP	saur|NP_371849	7	-153	99.65	100
fig|1182756.4.peg.2134|Newbould305_2123|	OG5_133527	saur|NP_371875	1	-86	100.00	100
fig|1182756.4.peg.2111|Newbould305_2100|	OG5_130923	saur|NP_371853	0	-181	99.72	100
fig|1182756.4.peg.2156|Newbould305_2145|	OG5_130209	saur|NP_371895	3	-111	100.00	100
fig|1182756.4.peg.2129|Newbould305_2118|	OG5_126585	saur|NP_371870	0	-181	98.41	100
fig|1182756.4.peg.2198|Newbould305_2187|	OG5_126779	saur|NP_371937	0	-181	99.89	100
fig|1182756.4.peg.2108|Newbould305_2097|	NO_GROUP	saur|NP_371850	7	-109	99.48	100
fig|1182756.4.peg.2160|Newbould305_2149|	OG5_174059	saur|NP_371899	0	-181	99.76	97.6
fig|1182756.4.peg.2114|Newbould305_2103|	NO_GROUP	saur|NP_371856	2	-55	99.04	100
fig|1182756.4.peg.2139|Newbould305_2128|	OG5_128755	saur|NP_371878	0	-181	99.85	100
fig|1182756.4.peg.1819|Newbould305_1811|	OG5_147365	saur|NP_371695	0	-181	99.61	100
fig|1182756.4.peg.2158|Newbould305_2147|	OG5_130207	saur|NP_371897	6	-140	100.00	100
fig|1182756.4.peg.2157|Newbould305_2146|	OG5_128016	saur|NP_371896	0	-181	99.75	100
fig|1182756.4.peg.2214|Newbould305_2202|	OG5_213982	saur|NP_371952	2	-70	100.00	100
fig|1182756.4.peg.2162|Newbould305_2151|	NO_GROUP	saur|NP_371902	7	-77	100.00	87.3
fig|1182756.4.peg.2117|Newbould305_2106|	OG5_132740	saur|NP_371859	6	-21	100.00	100
fig|1182756.4.peg.2142|Newbould305_2131|	OG5_141721	saur|NP_371881	6	-152	100.00	100
fig|1182756.4.peg.2122|Newbould305_2111|	OG5_134858	saur|NP_371863	2	-116	100.00	100
fig|1182756.4.peg.1826|Newbould305_1819|	OG5_214106	saur|NP_371700	1	-80	100.00	100
fig|1182756.4.peg.1825|Newbould305_1818|	OG5_130507	saur|NP_371699	7	-133	100.00	100
fig|1182756.4.peg.2225|Newbould305_2213|	OG5_126759	saur|NP_371962	0	-181	97.40	100
fig|1182756.4.peg.2166|Newbould305_2155|	OG5_128014	saur|NP_371906	2	-173	90.55	100
fig|1182756.4.peg.2127|Newbould305_2116|	OG5_191544	saur|NP_371868	3	-76	100.00	100
fig|1182756.4.peg.2146|Newbould305_2135|	OG5_126847	saur|NP_371885	8	-97	100.00	100
fig|1182756.4.peg.2124|Newbould305_2113|	OG5_164936	saur|NP_371865	9	-38	100.00	100
fig|1182756.4.peg.2168|Newbould305_2157|	OG5_191628	saur|NP_371908	0	-181	100.00	100
fig|1182756.4.peg.2228|Newbould305_2216|	OG5_168654	saur|NP_371965	0	-181	99.04	100
fig|1182756.4.peg.2159|Newbould305_2148|	OG5_174059	saur|NP_371898	0	-181	100.00	100
fig|1182756.4.peg.2167|Newbould305_2156|	NO_GROUP	saur|NP_371907	1	-51	99.12	100
fig|1182756.4.peg.2137|Newbould305_2126|	OG5_133732	saur|NP_371877	1	-89	100.00	100
fig|1182756.4.peg.2147|Newbould305_2136|	OG5_164959	saur|NP_371886	2	-168	99.39	100
fig|1182756.4.peg.2125|Newbould305_2114|	OG5_126720	saur|NP_371866	0	-181	99.70	100
fig|1182756.4.peg.2171|Newbould305_2160|	OG5_131047	saur|NP_371911	5	-136	100.00	100
fig|1182756.4.peg.2161|Newbould305_2150|	NO_GROUP	saur|NP_371901	7	-146	100.00	100
fig|1182756.4.peg.2151|Newbould305_2140|	OG5_155575	saur|NP_371890	0	-181	100.00	100
fig|1182756.4.peg.2170|Newbould305_2159|	OG5_130152	saur|NP_371910	3	-168	100.00	100
fig|1182756.4.peg.2141|Newbould305_2130|	OG5_132323	saur|NP_371880	0	-181	100.00	100
fig|1182756.4.peg.2133|Newbould305_2122|	OG5_126691	saur|NP_371874	0	-181	100.00	100
fig|1182756.4.peg.1817|Newbould305_1809|	OG5_127715	saur|NP_371693	0	-181	99.70	100
fig|1182756.4.peg.2102|Newbould305_2091|	OG5_163288	saur|NP_371844	2	-131	99.18	100
fig|1182756.4.peg.2112|Newbould305_2101|	OG5_129171	saur|NP_371854	3	-166	99.01	100
fig|1182756.4.peg.1822|Newbould305_1815|	OG5_245564	saur|NP_371698	4	-22	98.39	100
fig|1182756.4.peg.2081|Newbould305_2071|	OG5_245563	saur|NP_371835	7	-19	86.27	76.1
fig|1182756.4.peg.2145|Newbould305_2134|	OG5_152901	saur|NP_371884	0	-181	100.00	100
fig|1182756.4.peg.2126|Newbould305_2115|	OG5_178708	saur|NP_371867	2	-18	100.00	100
fig|1182756.4.peg.2172|Newbould305_2161|	OG5_131165	saur|NP_371912	4	-128	99.03	100
fig|1182756.4.peg.2164|Newbould305_2153|	NO_GROUP	saur|NP_371904	1	-147	100.00	100
fig|1182756.4.peg.2232|Newbould305_2220|	OG5_245565	saur|NP_371967	2	-56	97.27	100
fig|1182756.4.peg.2169|Newbould305_2158|	OG5_131162	saur|NP_371909	6	-109	99.53	100
fig|1182756.4.peg.1827|Newbould305_1820|	OG5_178712	saur|NP_371701	0	-181	93.67	100
fig|1182756.4.peg.2143|Newbould305_2132|	NO_GROUP	saur|NP_371882	5	-9	100.00	100
fig|1182756.4.peg.2173|Newbould305_2162|	OG5_132583	saur|NP_371913	1	-157	100.00	93.9
fig|1182756.4.peg.2128|Newbould305_2117|	OG5_131553	saur|NP_371869	0	-181	99.46	100
fig|1182756.4.peg.2182|Newbould305_2171|	OG5_134244	saur|NP_371921	1	-108	100.00	100
fig|1182756.4.peg.2235|Newbould305_2223|	OG5_178659	saur|NP_371970	2	-37	100.00	100
fig|1182756.4.peg.2177|Newbould305_2166|	OG5_126934	saur|NP_371916	0	-181	99.62	100
fig|1182756.4.peg.2176|Newbould305_2165|	OG5_150496	saur|NP_371915	2	-171	98.67	100
fig|1182756.4.peg.1821|Newbould305_1814|	OG5_130066	saur|NP_371697	1	-157	99.05	100
fig|1182756.4.peg.2099|Newbould305_2088|	NO_GROUP	saur|NP_371840	7	-27	100.00	100
fig|1182756.4.peg.2100|Newbould305_2089|	OG5_129472	saur|NP_371841	0	-181	98.42	100
fig|1182756.4.peg.2086|Newbould305_2075|	OG5_245563	saur|NP_371835	4	-31	100.00	100
fig|1182756.4.peg.2083|Newbould305_2073|	OG5_245564	saur|NP_371698	3	-6	40.35	91.9
fig|1182756.4.peg.1829|Newbould305_1822|	OG5_127913	saur|NP_371703	0	-181	99.68	100
fig|1182756.4.peg.2175|Newbould305_2164|	OG5_129837	saur|NP_371914	5	-49	97.96	100
fig|1182756.4.peg.2187|Newbould305_2176|	OG5_126866	saur|NP_371926	2	-30	100.00	100
fig|1182756.4.peg.2178|Newbould305_2167|	OG5_128018	saur|NP_371917	0	-181	99.75	100
fig|1182756.4.peg.2179|Newbould305_2168|	OG5_128664	saur|NP_371918	0	-181	99.70	100
fig|1182756.4.peg.2184|Newbould305_2173|	NO_GROUP	saur|NP_371923	0	-181	99.72	100
fig|1182756.4.peg.2135|Newbould305_2124|	OG5_178678	saur|NP_371876	1	-50	100.00	100
fig|1182756.4.peg.2202|	NO_GROUP	saur|NP_371940	2	-32	100.00	100
fig|1182756.4.peg.2188|Newbould305_2177|	OG5_204285	saur|NP_371927	1	-53	100.00	100
fig|1182756.4.peg.2192|Newbould305_2181|	OG5_136671	saur|NP_371931	0	-181	100.00	100
fig|1182756.4.peg.2180|Newbould305_2169|	OG5_127458	saur|NP_371919	7	-167	97.97	100
fig|1182756.4.peg.2204|Newbould305_2192|	OG5_131514	saur|NP_371942	0	-181	99.72	100
fig|1182756.4.peg.1828|Newbould305_1821|	OG5_136670	saur|NP_371702	5	-71	100.00	100
fig|1182756.4.peg.2205|Newbould305_2193|	OG5_141702	saur|NP_371943	3	-94	100.00	100
fig|1182756.4.peg.2181|Newbould305_2170|	OG5_131385	saur|NP_371920	1	-121	100.00	100
fig|1182756.4.peg.2200|Newbould305_2189|	OG5_128013	saur|NP_371939	8	-114	100.00	100
fig|1182756.4.peg.2185|Newbould305_2174|	OG5_126750	saur|NP_371924	0	-181	100.00	100
fig|1182756.4.peg.2218|Newbould305_2206|	OG5_134785	saur|NP_371956	3	-129	100.00	100
fig|1182756.4.peg.2186|Newbould305_2175|	NO_GROUP	saur|NP_371925	9	-44	100.00	100
fig|1182756.4.peg.2194|Newbould305_2183|	OG5_127263	saur|NP_371933	2	-151	100.00	100
fig|1182756.4.peg.1788|Newbould305_1782|	OG5_132714	saur|NP_371668	0	-181	99.36	100
fig|1182756.4.peg.1832|Newbould305_1825|	OG5_131597	saur|NP_371706	8	-162	100.00	95.6
fig|1182756.4.peg.2191|Newbould305_2180|	OG5_191405	saur|NP_371930	0	-181	99.47	100
fig|1182756.4.peg.2207|Newbould305_2195|	OG5_178677	saur|NP_371945	4	-36	100.00	100
fig|1182756.4.peg.2208|Newbould305_2196|	OG5_140430	saur|NP_371946	5	-89	98.80	100
fig|1182756.4.peg.2234|Newbould305_2222|	NO_GROUP	saur|NP_371969	3	-14	100.00	100
fig|1182756.4.peg.2212|Newbould305_2200|	OG5_128410	saur|NP_371950	2	-88	72.33	100
fig|1182756.4.peg.2203|Newbould305_2191|	OG5_133119	saur|NP_371941	9	-112	98.53	100
fig|1182756.4.peg.2183|Newbould305_2172|	NO_GROUP	saur|NP_371922	0	-181	99.22	100
fig|1182756.4.peg.2190|Newbould305_2179|	OG5_236396	saur|NP_371929	4	-117	100.00	100
fig|1182756.4.peg.2217|Newbould305_2205|	OG5_213937	saur|NP_371955	2	-28	96.72	100
fig|1182756.4.peg.2211|Newbould305_2199|	OG5_135483	saur|NP_371949	3	-146	99.64	100
fig|1182756.4.peg.2247|Newbould305_2235|	OG5_127105	saur|NP_371982	0	-181	99.74	100
fig|1182756.4.peg.2220|Newbould305_2208|	OG5_130546	saur|NP_371957	1	-69	93.23	100
fig|1182756.4.peg.2223|Newbould305_2211|	OG5_149651	saur|NP_371960	0	-181	99.57	100
fig|1182756.4.peg.2241|Newbould305_2229|	OG5_126913	saur|NP_371976	3	-127	100.00	100
fig|1182756.4.peg.2239|Newbould305_2227|	OG5_129763	saur|NP_371974	0	-181	99.40	92
fig|1182756.4.peg.2195|Newbould305_2184|	NO_GROUP	saur|NP_371934	3	-31	98.51	100
fig|1182756.4.peg.1830|Newbould305_1823|	OG5_178711	saur|NP_371704	3	-61	100.00	100
fig|1182756.4.peg.2189|Newbould305_2178|	OG5_135934	saur|NP_371928	1	-45	100.00	100
fig|1182756.4.peg.2249|Newbould305_2237|	OG5_150499	saur|NP_371984	1	-121	100.00	100
fig|1182756.4.peg.2250|Newbould305_2238|	OG5_171125	saur|NP_371985	2	-89	99.49	100
fig|1182756.4.peg.2209|Newbould305_2197|	OG5_127019	saur|NP_371947	7	-79	99.30	100
fig|1182756.4.peg.2206|Newbould305_2194|	OG5_130275	saur|NP_371944	0	-181	99.19	100
fig|1182756.4.peg.2226|Newbould305_2214|	OG5_127241	saur|NP_371963	0	-181	99.73	100
fig|1182756.4.peg.2216|Newbould305_2204|	NO_GROUP	saur|NP_371954	9	-41	98.80	100
fig|1182756.4.peg.2199|Newbould305_2188|	OG5_127065	saur|NP_371938	0	-181	99.78	100
fig|1182756.4.peg.2210|Newbould305_2198|	OG5_126847	saur|NP_371948	2	-101	99.44	100
fig|1182756.4.peg.2221|Newbould305_2209|	OG5_142440	saur|NP_371958	0	-181	97.78	98
fig|1182756.4.peg.1834|Newbould305_1827|	OG5_160563	saur|NP_371708	0	-181	98.18	100
fig|1182756.4.peg.2240|Newbould305_2228|	NO_GROUP	saur|NP_371975	6	-59	97.35	100
fig|1182756.4.peg.2245|Newbould305_2233|	OG5_126858	saur|NP_371980	0	-181	99.69	100
fig|1182756.4.peg.2222|Newbould305_2210|	OG5_142440	saur|NP_371958	0	-181	97.85	78.4
fig|1182756.4.peg.2248|Newbould305_2236|	OG5_159017	saur|NP_371983	2	-55	100.00	100
fig|1182756.4.peg.1831|Newbould305_1824|	OG5_131512	saur|NP_371705	0	-181	99.85	91.8
fig|1182756.4.peg.2253|Newbould305_2241|	OG5_127183	saur|NP_371988	0	-181	96.06	100
fig|1182756.4.peg.2236|Newbould305_2224|	OG5_178658	saur|NP_371971	2	-106	100.00	100
fig|1182756.4.peg.2254|Newbould305_2242|	OG5_127183	saur|NP_371989	0	-181	99.15	100
fig|1182756.4.peg.2215|Newbould305_2203|	OG5_213980	saur|NP_371953	0	-181	98.93	100
fig|1182756.4.peg.2242|Newbould305_2230|	OG5_164910	saur|NP_371977	9	-130	100.00	100
fig|1182756.4.peg.2213|Newbould305_2201|	OG5_127385	saur|NP_371951	0	-181	99.69	100
fig|1182756.4.peg.2224|Newbould305_2212|	OG5_126658	saur|NP_371961	0	-181	100.00	100
fig|1182756.4.peg.2229|Newbould305_2217|	OG5_164820	saur|NP_371966	0	-181	99.10	100
fig|1182756.4.peg.2258|Newbould305_2245|	OG5_126937	saur|NP_371994	0	-181	98.75	100
fig|1182756.4.peg.2252|Newbould305_2240|	OG5_134081	saur|NP_371987	0	-181	100.00	100
fig|1182756.4.peg.2238|Newbould305_2226|	OG5_178657	saur|NP_371973	4	-119	100.00	100
fig|1182756.4.peg.1833|Newbould305_1826|	OG5_132024	saur|NP_371707	0	-181	100.00	100
fig|1182756.4.peg.2243|Newbould305_2231|	OG5_126756	saur|NP_371978	0	-181	99.53	100
fig|1182756.4.peg.2255|Newbould305_2243|	OG5_128304	saur|NP_371990	0	-181	99.23	100
fig|1182756.4.peg.2233|Newbould305_2221|	OG5_132293	saur|NP_371968	0	-181	99.48	100
fig|1182756.4.peg.2227|Newbould305_2215|	OG5_132022	saur|NP_371964	3	-173	99.66	100
fig|1182756.4.peg.2251|Newbould305_2239|	OG5_191463	saur|NP_371986	6	-107	100.00	100
fig|1182756.4.peg.2259|Newbould305_2246|	OG5_127211	saur|NP_371995	5	-141	99.59	100
fig|1182756.4.peg.1835|Newbould305_1828|	OG5_133319	saur|NP_371709	0	-181	99.57	100
fig|1182756.4.peg.1836|Newbould305_1829|	OG5_128807	saur|NP_371710	0	-181	100.00	96.7
fig|1182756.4.peg.2256|	NO_GROUP	saur|NP_371991	5	-18	100.00	100
fig|1182756.4.peg.2237|Newbould305_2225|	OG5_191465	saur|NP_371972	2	-62	100.00	100
fig|1182756.4.peg.2257|Newbould305_2244|	OG5_126708	saur|NP_371993	8	-83	100.00	100
fig|1182756.4.peg.2165|Newbould305_2154|	NO_GROUP	saur|NP_371905	2	-129	99.64	100
fig|1182756.4.peg.2246|Newbould305_2234|	OG5_126936	saur|NP_371981	0	-181	99.75	100
fig|1182756.4.peg.2244|Newbould305_2232|	OG5_136863	saur|NP_371979	0	-181	100.00	100
fig|1182756.4.peg.2269|Newbould305_2256|	OG5_149270	saur|NP_372004	0	-181	91.77	100
fig|1182756.4.peg.1838|Newbould305_1831|	OG5_127174	saur|NP_371712	2	-128	100.00	100
fig|1182756.4.peg.2277|Newbould305_2264|	OG5_184983	saur|NP_372011	1	-152	92.68	96.3
fig|1182756.4.peg.1843|Newbould305_1836|	OG5_126684	saur|NP_371717	0	-181	100.00	100
fig|1182756.4.peg.2271|Newbould305_2258|	OG5_161009	saur|NP_372005	1	-160	99.59	100
fig|1182756.4.peg.1789|Newbould305_1783|	OG5_126613	saur|NP_371669	5	-54	100.00	100
fig|1182756.4.peg.1872|Newbould305_1865|	OG5_136773	saur|NP_371743	1	-143	99.19	100
fig|1182756.4.peg.2267|Newbould305_2254|	OG5_133121	saur|NP_372002	2	-123	100.00	100
fig|1182756.4.peg.2273|Newbould305_2260|	OG5_178655	saur|NP_372007	0	-181	100.00	100
fig|1182756.4.peg.1856|Newbould305_1849|	OG5_126793	saur|NP_371729	1	-114	100.00	100
fig|1182756.4.peg.2282|Newbould305_2269|	OG5_184983	saur|NP_372010	4	-115	68.85	97.7
fig|1182756.4.peg.1868|Newbould305_1861|	OG5_128237	saur|NP_371739	1	-89	99.38	100
fig|1182756.4.peg.1874|Newbould305_1867|	OG5_132289	saur|NP_371745	6	-170	99.66	100
fig|1182756.4.peg.1837|Newbould305_1830|	OG5_131262	saur|NP_371711	3	-155	99.62	100
fig|1182756.4.peg.2280|Newbould305_2267|	OG5_184983	saur|NP_372012	1	-151	95.52	96.3
fig|1182756.4.peg.2447|Newbould305_2434|	OG5_159056	saur|NP_372415	1	-138	99.59	100
fig|1182756.4.peg.2289|Newbould305_2276|	OG5_129974	saur|NP_372021	2	-173	99.66	100
fig|1182756.4.peg.2445|Newbould305_2432|	OG5_127547	saur|NP_372417	5	-85	100.00	100
fig|1182756.4.peg.1881|Newbould305_1874|	OG5_191634	saur|NP_371752	2	-104	100.00	100
fig|1182756.4.peg.2353|Newbould305_2339|	OG5_164924	saur|NP_372562	7	-123	98.21	100
fig|1182756.4.peg.2281|Newbould305_2268|	NO_GROUP	saur|NP_372013	0	-181	58.68	100
fig|1182756.4.peg.2276|Newbould305_2263|	OG5_184983	saur|NP_372010	1	-160	97.86	90.6
fig|1182756.4.peg.2293|Newbould305_2280|	NO_GROUP	saur|NP_372025	5	-32	98.78	100
fig|1182756.4.peg.1840|Newbould305_1833|	OG5_136658	saur|NP_371714	2	-35	100.00	100
fig|1182756.4.peg.2338|Newbould305_2324|	OG5_131265	saur|NP_372576	1	-72	98.04	100
fig|1182756.4.peg.2435|Newbould305_2422|	OG5_131873	saur|NP_372425	2	-51	100.00	100
fig|1182756.4.peg.2284|Newbould305_2271|	OG5_131511	saur|NP_372016	9	-140	100.00	100
fig|1182756.4.peg.2294|Newbould305_2281|	OG5_158960	saur|NP_372026	5	-147	99.20	100
[truncated: 483 more rows]

## Sheet: RF122
PATRIC ID	orthomcl_group_id	most_similar_orthomcl_protein_id	evalue_mantissa	evalue_exponent	percent_identity	percent_match
fig|273036.6.peg.988|SAB0927c|VBIStaAur92441_0988|	OG5_138552	saur|NP_371585	0	-181	99.70	91
fig|273036.6.peg.989|SAB0928c|VBIStaAur92441_0989|	NO_GROUP	saur|NP_371586	3	-53	100.00	100
fig|273036.6.peg.995|SAB0933|VBIStaAur92441_0995|	OG5_130014	saur|NP_371590	5	-128	96.15	100
fig|273036.6.peg.982|SAB0921c|VBIStaAur92441_0982|	NO_GROUP	saur|NP_371579	4	-88	99.36	100
fig|273036.6.peg.984|SAB0923|VBIStaAur92441_0984|	OG5_137989	saur|NP_371581	0	-181	98.99	100
fig|273036.6.peg.985|SAB0924c|VBIStaAur92441_0985|	OG5_138780	saur|NP_371582	3	-35	100.00	100
fig|273036.6.peg.983|SAB0922c|VBIStaAur92441_0983|	OG5_160529	saur|NP_371580	0	-181	92.40	100.7
fig|273036.6.peg.986|SAB0925c|VBIStaAur92441_0986|	OG5_128583	saur|NP_371583	2	-102	100.00	100
fig|273036.6.peg.96|VBIStaAur92441_0096|	OG5_136945	saur|NP_370665	2	-20	88.89	100
fig|273036.6.peg.95|VBIStaAur92441_0095|	OG5_136945	saur|NP_370665	1	-52	97.74	100
fig|273036.6.peg.993|SAB0931|VBIStaAur92441_0993|	OG5_127668	saur|NP_371588	2	-49	99.28	100
fig|273036.6.peg.994|SAB0932|VBIStaAur92441_0994|	OG5_127668	saur|NP_371589	0	-181	97.86	100
fig|273036.6.peg.996|SAB0934|VBIStaAur92441_0996|	OG5_135086	saur|NP_371591	1	-43	100.00	100
fig|273036.6.peg.992|SAB0930c|VBIStaAur92441_0992|	OG5_126671	saur|NP_371587	2	-142	98.25	100
fig|273036.6.peg.999|SAB0937|VBIStaAur92441_0999|	OG5_127706	saur|NP_371594	0	-181	99.19	100
fig|273036.6.peg.997|SAB0935|VBIStaAur92441_0997|	OG5_133669	saur|NP_371592	2	-128	99.10	100
fig|273036.6.peg.998|SAB0936|VBIStaAur92441_0998|	OG5_127725	saur|NP_371593	0	-181	99.18	100
fig|273036.6.peg.1000|SAB0938|VBIStaAur92441_1000|	OG5_126894	saur|NP_371595	0	-181	99.42	100
fig|273036.6.peg.1003|SAB0941|VBIStaAur92441_1003|	OG5_126894	saur|NP_371598	0	-181	98.94	100
fig|273036.6.peg.1001|SAB0939|VBIStaAur92441_1001|	OG5_129694	saur|NP_371596	1	-94	97.87	100
fig|273036.6.peg.1005|SAB0943c|VBIStaAur92441_1005|	OG5_135670	saur|NP_371600	0	-181	98.93	100
fig|273036.6.peg.1006|SAB0944c|VBIStaAur92441_1006|	OG5_179945	saur|NP_371601	1	-97	100.00	100
fig|273036.6.peg.1010|SAB0948|VBIStaAur92441_1010|	OG5_138226	saur|NP_371606	8	-98	96.11	100
fig|273036.6.peg.1008|SAB0945|VBIStaAur92441_1008|	NO_GROUP	saur|NP_371604	0	-181	99.77	100
fig|273036.6.peg.1009|SAB0947|VBIStaAur92441_1009|	OG5_129977	saur|NP_371605	0	-181	99.23	100
fig|273036.6.peg.1011|SAB0949|VBIStaAur92441_1011|	OG5_131789	saur|NP_371607	6	-44	100.00	100
fig|273036.6.peg.1015|SAB0953|VBIStaAur92441_1015|	OG5_214163	saur|NP_371611	2	-154	99.71	100
fig|273036.6.peg.1013|SAB0951c|VBIStaAur92441_1013|	OG5_214117	saur|NP_371609	7	-38	98.70	100
fig|273036.6.peg.1012|SAB0950|VBIStaAur92441_1012|	OG5_127082	saur|NP_371608	0	-181	99.30	100
fig|273036.6.peg.1016|SAB0954|VBIStaAur92441_1016|	OG5_130437	saur|NP_371612	1	-122	100.00	100
fig|273036.6.peg.1014|SAB0952|VBIStaAur92441_1014|	OG5_130796	saur|NP_371610	0	-181	99.78	100
fig|273036.6.peg.1020|SAB0957c|VBIStaAur92441_1020|	OG5_128237	saur|NP_371615	2	-93	99.45	100
fig|273036.6.peg.99|SAB0085|VBIStaAur92441_0099|	OG5_213872	saur|NP_370668	0	-181	98.83	100
fig|273036.6.peg.1021|SAB0958|VBIStaAur92441_1021|	OG5_191483	saur|NP_371616	5	-100	97.60	100
fig|273036.6.peg.1022|SAB0959|VBIStaAur92441_1022|	OG5_128261	saur|NP_371617	0	-181	90.54	100
fig|273036.6.peg.1023|SAB0960|VBIStaAur92441_1023|	OG5_128323	saur|NP_371618	6	-172	99.69	100
fig|273036.6.peg.1024|SAB0961|VBIStaAur92441_1024|	OG5_128117	saur|NP_371619	0	-181	99.30	100
fig|273036.6.peg.1026|SAB0963|VBIStaAur92441_1026|	OG5_178772	saur|NP_371621	2	-46	98.90	100
fig|273036.6.peg.1028|SAB0965|VBIStaAur92441_1028|	OG5_127485	saur|NP_371623	0	-181	100.00	100
fig|273036.6.peg.1029|VBIStaAur92441_1029|	OG5_132434	saur|NP_371624	6	-53	98.56	88.5
fig|273036.6.peg.1030|VBIStaAur92441_1030|	OG5_132434	saur|NP_371624	2	-63	99.19	100
fig|273036.6.peg.1033|SAB0969|VBIStaAur92441_1033|	NO_GROUP	saur|NP_371627	7	-161	99.41	100
fig|273036.6.peg.1032|SAB0968|VBIStaAur92441_1032|	OG5_131894	saur|NP_371626	0	-181	99.16	100
fig|273036.6.peg.1035|SAB0971c|VBIStaAur92441_1035|	OG5_127097	saur|NP_371629	0	-181	99.33	99.8
fig|273036.6.peg.1037|SAB0973|VBIStaAur92441_1037|	OG5_126810	saur|NP_371631	6	-158	98.55	100
fig|273036.6.peg.1038|VBIStaAur92441_1038|	NO_GROUP	saur|NP_371632	1	-27	96.83	100
fig|273036.6.peg.100|SAB0086|VBIStaAur92441_0100|	OG5_138465	saur|NP_370669	0	-181	95.93	99
fig|273036.6.peg.1040|SAB0975c|VBIStaAur92441_1040|	OG5_191571	saur|NP_371634	6	-25	98.18	100
fig|273036.6.peg.1041|SAB0976c|VBIStaAur92441_1041|	OG5_214113	saur|NP_371635	4	-89	99.38	100
fig|273036.6.peg.1044|SAB0979|VBIStaAur92441_1044|	OG5_126626	saur|NP_371638	0	-181	99.65	100
fig|273036.6.peg.1043|SAB0978|VBIStaAur92441_1043|	OG5_132730	saur|NP_371637	2	-159	99.71	93.8
fig|273036.6.peg.1046|SAB0981|VBIStaAur92441_1046|	OG5_127401	saur|NP_371640	5	-162	99.67	100
fig|273036.6.peg.1047|SAB0982|VBIStaAur92441_1047|	OG5_149626	saur|NP_371641	1	-67	100.00	100
fig|273036.6.peg.1050|SAB0985c|VBIStaAur92441_1050|	OG5_176674	saur|NP_371645	5	-179	98.05	100
fig|273036.6.peg.1049|SAB0984|VBIStaAur92441_1049|	OG5_191569	saur|NP_371643	1	-69	99.31	100
fig|273036.6.peg.1051|SAB0986|VBIStaAur92441_1051|	OG5_178770	saur|NP_371646	5	-32	100.00	100
fig|273036.6.peg.1053|SAB0988|VBIStaAur92441_1053|	OG5_130478	saur|NP_371648	6	-100	99.44	100
fig|273036.6.peg.1055|SAB0990c|VBIStaAur92441_1055|	OG5_160564	saur|NP_371650	0	-181	97.89	100
fig|273036.6.peg.1054|SAB0989|VBIStaAur92441_1054|	OG5_132912	saur|NP_371649	1	-82	100.00	100
fig|273036.6.peg.1057|SAB0992|VBIStaAur92441_1057|	OG5_140173	saur|NP_371652	6	-18	100.00	100
fig|273036.6.peg.102|VBIStaAur92441_0102|	OG5_245537	saur|NP_370670	3	-85	94.05	100
fig|273036.6.peg.1059|SAB0994c|VBIStaAur92441_1059|	OG5_177154	saur|NP_371654	7	-138	97.71	100
fig|273036.6.peg.1061|SAB0996|VBIStaAur92441_1061|	OG5_134989	saur|NP_371656	3	-170	96.37	100
fig|273036.6.peg.103|SAB0088|VBIStaAur92441_0103|	OG5_171693	saur|NP_370671	0	-181	98.72	100
fig|273036.6.peg.1062|SAB0997|VBIStaAur92441_1062|	OG5_171014	saur|NP_371657	8	-143	99.60	100
fig|273036.6.peg.1063|SAB0998|VBIStaAur92441_1063|	OG5_178740	saur|NP_371658	8	-109	98.90	99.6
fig|273036.6.peg.1065|SAB1000|VBIStaAur92441_1065|	OG5_178738	saur|NP_371660	2	-57	100.00	100
fig|273036.6.peg.1068|SAB1003|VBIStaAur92441_1068|	OG5_131956	saur|NP_371663	0	-181	99.00	100
fig|273036.6.peg.1067|SAB1002|VBIStaAur92441_1067|	OG5_127036	saur|NP_371662	0	-181	90.62	100
fig|273036.6.peg.1070|SAB1005|VBIStaAur92441_1070|	OG5_176610	saur|NP_371665	1	-44	100.00	100
fig|273036.6.peg.8|SAB0008|VBIStaAur92441_0008|	OG5_128666	saur|NP_370532	0	-181	98.41	100
fig|273036.6.peg.1072|SAB1007|VBIStaAur92441_1072|	OG5_130965	saur|NP_371667	0	-181	99.30	100
fig|273036.6.peg.1073|SAB1008|VBIStaAur92441_1073|	OG5_132714	saur|NP_371668	0	-181	99.36	100
fig|273036.6.peg.1074|SAB1009|VBIStaAur92441_1074|	OG5_126613	saur|NP_371669	5	-54	100.00	100
fig|273036.6.peg.104|SAB0089|VBIStaAur92441_0104|	OG5_127140	saur|NP_370672	0	-181	99.88	100
fig|273036.6.peg.1077|SAB1012|VBIStaAur92441_1077|	OG5_126927	saur|NP_371672	0	-181	100.00	100
fig|273036.6.peg.1078|SAB1013|VBIStaAur92441_1078|	OG5_126893	saur|NP_371673	5	-161	100.00	100
fig|273036.6.peg.1080|SAB1015|VBIStaAur92441_1080|	OG5_126970	saur|NP_371676	2	-109	99.49	100
fig|273036.6.peg.1082|SAB1017|VBIStaAur92441_1082|	NO_GROUP	saur|NP_371678	1	-9	95.56	100
fig|273036.6.peg.1083|SAB1018|VBIStaAur92441_1083|	OG5_245561	saur|NP_371679	6	-53	94.50	100
fig|273036.6.peg.1084|SAB1019c|VBIStaAur92441_1084|	NO_GROUP	saur|NP_371680	5	-69	98.50	100
fig|273036.6.peg.1085|SAB1020|VBIStaAur92441_1085|	NO_GROUP	saur|NP_371681	3	-63	100.00	89.3
fig|273036.6.peg.1087|SAB1022|VBIStaAur92441_1087|	OG5_206111	saur|NP_371683	4	-38	94.17	88.8
fig|273036.6.peg.1088|SAB1024c|VBIStaAur92441_1088|	OG5_245562	saur|NP_371684	1	-16	96.72	100
fig|273036.6.peg.1091|SAB1027c|VBIStaAur92441_1091|	OG5_158182	saur|NP_371687	0	-181	99.69	100
fig|273036.6.peg.1093|SAB1029|VBIStaAur92441_1093|	OG5_245563	saur|NP_371688	1	-30	100.00	100
fig|273036.6.peg.1095|SAB1031c|VBIStaAur92441_1095|	OG5_206112	saur|NP_371691	1	-111	95.02	91.7
fig|273036.6.peg.1096|SAB1032c|VBIStaAur92441_1096|	OG5_206112	saur|NP_371692	9	-125	99.17	100
fig|273036.6.peg.1099|SAB1035|VBIStaAur92441_1099|	OG5_147365	saur|NP_371695	0	-181	99.42	100
fig|273036.6.peg.1098|SAB1034|VBIStaAur92441_1098|	OG5_134508	saur|NP_371694	4	-172	99.68	100
fig|273036.6.peg.1101|SAB1037c|VBIStaAur92441_1101|	OG5_130066	saur|NP_371697	2	-144	97.46	100
fig|273036.6.peg.1100|VBIStaAur92441_1100|	NO_GROUP	saur|NP_371696	2	-27	100.00	100
fig|273036.6.peg.1106|SAB1040c|VBIStaAur92441_1106|	OG5_214106	saur|NP_371700	1	-80	100.00	100
fig|273036.6.peg.1108|SAB1042|VBIStaAur92441_1108|	OG5_136670	saur|NP_371702	5	-71	100.00	100
fig|273036.6.peg.1110|SAB1044|VBIStaAur92441_1110|	OG5_178711	saur|NP_371704	3	-61	99.25	100
fig|273036.6.peg.1109|SAB1043|VBIStaAur92441_1109|	OG5_127913	saur|NP_371703	0	-181	99.04	100
fig|273036.6.peg.1111|SAB1045|VBIStaAur92441_1111|	OG5_131512	saur|NP_371705	0	-181	100.00	91.8
fig|273036.6.peg.1114|SAB1048|VBIStaAur92441_1114|	OG5_160563	saur|NP_371708	0	-181	98.41	100
fig|273036.6.peg.1113|SAB1047|VBIStaAur92441_1113|	OG5_132024	saur|NP_371707	0	-181	100.00	100
fig|273036.6.peg.1116|SAB1050|VBIStaAur92441_1116|	OG5_128807	saur|NP_371710	0	-181	100.00	96.7
fig|273036.6.peg.1115|SAB1049|VBIStaAur92441_1115|	OG5_133319	saur|NP_371709	0	-181	92.34	100
fig|273036.6.peg.1118|SAB1052|VBIStaAur92441_1118|	OG5_127174	saur|NP_371712	1	-126	98.66	100
fig|273036.6.peg.1120|SAB1054|VBIStaAur92441_1120|	OG5_136658	saur|NP_371714	2	-35	100.00	100
fig|273036.6.peg.1121|VBIStaAur92441_1121|	OG5_138094	saur|NP_371715	9	-110	97.64	100
fig|273036.6.peg.107|SAB0092|VBIStaAur92441_0107|	OG5_165284	saur|NP_370675	2	-147	99.61	100
fig|273036.6.peg.1124|SAB1058|VBIStaAur92441_1124|	OG5_147340	saur|NP_371718	5	-153	99.62	100
fig|273036.6.peg.1123|SAB1057|VBIStaAur92441_1123|	OG5_126684	saur|NP_371717	0	-181	99.78	100
fig|273036.6.peg.1126|VBIStaAur92441_1126|	OG5_134305	saur|NP_370942	3	-32	77.38	100
fig|273036.6.peg.1127|SAB1060|VBIStaAur92441_1127|	OG5_132445	saur|NP_371720	2	-78	98.77	100
fig|273036.6.peg.1125|VBIStaAur92441_1125|	OG5_129837	saur|NP_372311	5	-57	95.58	91.9
fig|273036.6.peg.108|SAB0093|VBIStaAur92441_0108|	OG5_133045	saur|NP_370676	0	-181	99.34	100
fig|273036.6.peg.1130|SAB1063|VBIStaAur92441_1130|	OG5_126747	saur|NP_371723	0	-181	99.77	100
fig|273036.6.peg.1133|SAB1066|VBIStaAur92441_1133|	OG5_128943	saur|NP_371726	0	-181	98.63	100
fig|273036.6.peg.1134|SAB1067|VBIStaAur92441_1134|	OG5_126835	saur|NP_371727	0	-181	99.53	100
fig|273036.6.peg.1135|SAB1068|VBIStaAur92441_1135|	OG5_133087	saur|NP_371728	9	-131	98.26	100
fig|273036.6.peg.1137|SAB1070|VBIStaAur92441_1137|	NO_GROUP	saur|NP_371730	5	-23	97.14	100
fig|273036.6.peg.1138|SAB1071|VBIStaAur92441_1138|	OG5_140286	saur|NP_371731	2	-71	97.74	100
fig|273036.6.peg.1139|SAB1072c|VBIStaAur92441_1139|	OG5_136849	saur|NP_371732	0	-181	98.94	99.8
fig|273036.6.peg.1140|SAB1073|VBIStaAur92441_1140|	OG5_126916	saur|NP_371733	8	-117	99.52	100
fig|273036.6.peg.1142|SAB1075|VBIStaAur92441_1142|	OG5_127040	saur|NP_371735	0	-181	99.75	100
fig|273036.6.peg.109|SAB0094|VBIStaAur92441_0109|	OG5_133045	saur|NP_370677	0	-181	99.71	100
fig|273036.6.peg.1145|VBIStaAur92441_1145|	NO_GROUP	saur|NP_371737	2	-54	57.63	98.3
fig|273036.6.peg.1146|SAB1078c|VBIStaAur92441_1146|	OG5_160526	saur|NP_371738	1	-31	100.00	100
fig|273036.6.peg.1148|SAB1080|VBIStaAur92441_1148|	OG5_127793	saur|NP_371740	3	-165	99.68	100
fig|273036.6.peg.1147|SAB1079|VBIStaAur92441_1147|	OG5_128237	saur|NP_371739	6	-88	98.15	100
fig|273036.6.peg.1150|SAB1082|VBIStaAur92441_1150|	OG5_128806	saur|NP_371742	0	-181	99.73	100
fig|273036.6.peg.1154|SAB1086|VBIStaAur92441_1154|	OG5_127027	saur|NP_371746	1	-121	100.00	100
fig|273036.6.peg.1152|SAB1084|VBIStaAur92441_1152|	OG5_163187	saur|NP_371744	0	-181	99.40	100
fig|273036.6.peg.110|SAB0095|VBIStaAur92441_0110|	OG5_163341	saur|NP_370678	0	-181	98.10	100
fig|273036.6.peg.1157|SAB1089|VBIStaAur92441_1157|	OG5_156770	saur|NP_371749	1	-62	100.00	100
fig|273036.6.peg.1155|SAB1087|VBIStaAur92441_1155|	OG5_128213	saur|NP_371747	1	-107	98.12	100
fig|273036.6.peg.1158|SAB1090|VBIStaAur92441_1158|	OG5_150510	saur|NP_371750	0	-181	94.16	100
fig|273036.6.peg.1159|SAB1091|VBIStaAur92441_1159|	OG5_131505	saur|NP_371751	0	-181	99.42	100
fig|273036.6.peg.1161|SAB1093|VBIStaAur92441_1161|	OG5_133736	saur|NP_371753	1	-176	98.48	100
fig|273036.6.peg.987|SAB0926c|VBIStaAur92441_0987|	OG5_128358	saur|NP_371584	0	-181	100.00	100
fig|273036.6.peg.97|SAB0083c|VBIStaAur92441_0097|	OG5_137711	saur|NP_370666	3	-146	98.83	100
fig|273036.6.peg.1162|SAB1094|VBIStaAur92441_1162|	OG5_127857	saur|NP_371754	3	-168	98.05	100
fig|273036.6.peg.1163|SAB1095|VBIStaAur92441_1163|	OG5_126618	saur|NP_371755	3	-126	100.00	100
fig|273036.6.peg.98|SAB0084c|VBIStaAur92441_0098|	OG5_143155	saur|NP_370667	1	-158	99.06	100
fig|273036.6.peg.1002|SAB0940|VBIStaAur92441_1002|	OG5_127961	saur|NP_371597	0	-181	99.80	100
fig|273036.6.peg.1004|SAB0942c|VBIStaAur92441_1004|	OG5_149719	saur|NP_371599	1	-125	98.51	100
fig|273036.6.peg.1018|SAB0956c|VBIStaAur92441_1018|	OG5_178717	saur|NP_371614	2	-34	100.00	100
fig|273036.6.peg.1017|SAB0955c|VBIStaAur92441_1017|	OG5_131049	saur|NP_371613	0	-181	99.82	100
fig|273036.6.peg.1025|SAB0962|VBIStaAur92441_1025|	OG5_126968	saur|NP_371620	0	-181	100.00	100
fig|273036.6.peg.1027|SAB0964|VBIStaAur92441_1027|	OG5_133751	saur|NP_371622	3	-99	98.88	100
fig|273036.6.peg.1036|SAB0972c|VBIStaAur92441_1036|	OG5_191572	saur|NP_371630	3	-116	99.51	100
fig|273036.6.peg.1034|SAB0970|VBIStaAur92441_1034|	NO_GROUP	saur|NP_371628	2	-54	97.84	100
fig|273036.6.peg.1031|SAB0967|VBIStaAur92441_1031|	OG5_132141	saur|NP_371625	1	-118	99.26	100
fig|273036.6.peg.1039|SAB0974|VBIStaAur92441_1039|	OG5_128930	saur|NP_371633	0	-181	99.51	100
fig|273036.6.peg.1042|SAB0977|VBIStaAur92441_1042|	OG5_191570	saur|NP_371636	6	-45	98.90	100
fig|273036.6.peg.1045|SAB0980c|VBIStaAur92441_1045|	OG5_144407	saur|NP_371639	3	-162	99.67	100
fig|273036.6.peg.1048|SAB0983|VBIStaAur92441_1048|	OG5_178716	saur|NP_371642	0	-181	99.07	93.3
fig|273036.6.peg.1052|SAB0987c|VBIStaAur92441_1052|	NO_GROUP	saur|NP_371647	7	-71	99.22	100
fig|273036.6.peg.1056|SAB0991|VBIStaAur92441_1056|	OG5_178713	saur|NP_371651	2	-89	97.84	100
fig|273036.6.peg.1058|SAB0993c|VBIStaAur92441_1058|	OG5_224980	saur|NP_371653	0	-181	94.57	100
fig|273036.6.peg.101|VBIStaAur92441_0101|	OG5_245537	saur|NP_370670	6	-32	95.71	100
fig|273036.6.peg.1060|SAB0995|VBIStaAur92441_1060|	OG5_191600	saur|NP_371655	1	-106	99.12	100
fig|273036.6.peg.1064|SAB0999|VBIStaAur92441_1064|	OG5_178739	saur|NP_371659	2	-123	99.57	94.7
fig|273036.6.peg.1066|SAB1001|VBIStaAur92441_1066|	OG5_130184	saur|NP_371661	8	-139	98.78	100
fig|273036.6.peg.1069|SAB1004c|VBIStaAur92441_1069|	OG5_158501	saur|NP_371664	1	-160	96.79	100
fig|273036.6.peg.1071|SAB1006|VBIStaAur92441_1071|	OG5_170969	saur|NP_371666	1	-71	99.35	89
fig|273036.6.peg.1076|SAB1011|VBIStaAur92441_1076|	OG5_175682	saur|NP_371671	2	-113	100.00	100
fig|273036.6.peg.1075|SAB1010|VBIStaAur92441_1075|	OG5_131519	saur|NP_371670	0	-181	99.66	100
fig|273036.6.peg.1081|SAB1016|VBIStaAur92441_1081|	OG5_138330	saur|NP_371677	1	-95	80.84	100
fig|273036.6.peg.1079|SAB1014|VBIStaAur92441_1079|	OG5_133316	saur|NP_371675	5	-154	99.25	100
fig|273036.6.peg.1086|SAB1021|VBIStaAur92441_1086|	OG5_245561	saur|NP_371682	4	-78	98.18	100
fig|273036.6.peg.1090|SAB1026c|VBIStaAur92441_1090|	NO_GROUP	saur|NP_371685	2	-36	98.70	100
fig|273036.6.peg.1094|SAB1030c|VBIStaAur92441_1094|	OG5_206112	saur|NP_371690	2	-125	99.09	92.4
fig|273036.6.peg.1097|SAB1033|VBIStaAur92441_1097|	OG5_127715	saur|NP_371693	0	-181	99.40	100
fig|273036.6.peg.1107|SAB1041|VBIStaAur92441_1107|	OG5_178712	saur|NP_371701	0	-181	98.32	100
fig|273036.6.peg.1105|SAB1039|VBIStaAur92441_1105|	OG5_130507	saur|NP_371699	7	-133	100.00	100
fig|273036.6.peg.105|SAB0090|VBIStaAur92441_0105|	OG5_160541	saur|NP_370673	3	-109	99.10	100
fig|273036.6.peg.1112|SAB1046|VBIStaAur92441_1112|	OG5_131597	saur|NP_371706	2	-160	99.35	95.6
fig|273036.6.peg.106|SAB0091|VBIStaAur92441_0106|	OG5_133878	saur|NP_370674	8	-127	98.25	100
fig|273036.6.peg.1119|SAB1053|VBIStaAur92441_1119|	OG5_150511	saur|NP_371713	8	-94	99.46	100
fig|273036.6.peg.1122|SAB1056|VBIStaAur92441_1122|	OG5_146967	saur|NP_371716	1	-80	99.02	100
fig|273036.6.peg.1117|SAB1051|VBIStaAur92441_1117|	OG5_131262	saur|NP_371711	2	-154	99.24	100
fig|273036.6.peg.1128|SAB1061|VBIStaAur92441_1128|	OG5_126865	saur|NP_371721	5	-177	99.34	100
fig|273036.6.peg.1131|SAB1064|VBIStaAur92441_1131|	OG5_128535	saur|NP_371724	8	-149	98.43	99.6
fig|273036.6.peg.1129|SAB1062|VBIStaAur92441_1129|	OG5_138556	saur|NP_371722	2	-79	99.43	100
fig|273036.6.peg.1132|SAB1065|VBIStaAur92441_1132|	OG5_127802	saur|NP_371725	0	-181	99.76	100
fig|273036.6.peg.1141|SAB1074|VBIStaAur92441_1141|	OG5_135841	saur|NP_371734	4	-35	100.00	100
fig|273036.6.peg.1143|SAB1076|VBIStaAur92441_1143|	OG5_132147	saur|NP_371736	0	-181	99.38	100
fig|273036.6.peg.1136|SAB1069|VBIStaAur92441_1136|	OG5_126793	saur|NP_371729	1	-114	100.00	100
fig|273036.6.peg.1151|SAB1083|VBIStaAur92441_1151|	OG5_136773	saur|NP_371743	2	-143	99.19	100
fig|273036.6.peg.1153|SAB1085|VBIStaAur92441_1153|	OG5_132289	saur|NP_371745	7	-169	98.97	100
fig|273036.6.peg.1156|SAB1088c|VBIStaAur92441_1156|	OG5_130709	saur|NP_371748	6	-28	100.00	100
fig|273036.6.peg.1149|SAB1081|VBIStaAur92441_1149|	OG5_126796	saur|NP_371741	0	-181	99.31	100
fig|273036.6.peg.1160|SAB1092|VBIStaAur92441_1160|	OG5_191634	saur|NP_371752	2	-102	98.38	100
fig|273036.6.peg.1165|SAB1097|VBIStaAur92441_1165|	OG5_127728	saur|NP_371757	3	-140	98.77	100
fig|273036.6.peg.1164|SAB1096|VBIStaAur92441_1164|	OG5_127028	saur|NP_371756	1	-34	100.00	100
fig|273036.6.peg.1173|SAB1105|VBIStaAur92441_1173|	OG5_129936	saur|NP_371765	1	-58	99.14	100
fig|273036.6.peg.1171|SAB1103|VBIStaAur92441_1171|	OG5_131636	saur|NP_371763	4	-82	99.40	100
fig|273036.6.peg.1170|SAB1102|VBIStaAur92441_1170|	OG5_127603	saur|NP_371762	5	-47	100.00	100
fig|273036.6.peg.1169|SAB1101|VBIStaAur92441_1169|	OG5_126863	saur|NP_371761	0	-181	99.34	100
fig|273036.6.peg.1166|SAB1098|VBIStaAur92441_1166|	OG5_127440	saur|NP_371758	0	-181	99.41	100
fig|273036.6.peg.1178|VBIStaAur92441_1178|	OG5_204280	saur|NP_371766	0	-181	97.93	97.2
fig|273036.6.peg.111|SAB0096|VBIStaAur92441_0111|	OG5_131791	saur|NP_370679	0	-181	89.84	100
fig|273036.6.peg.1174|VBIStaAur92441_1174|	OG5_206116	saur|NP_373232	2	-11	97.06	69.4
fig|273036.6.peg.1177|VBIStaAur92441_1177|	OG5_204280	saur|NP_371766	8	-89	98.95	100
fig|273036.6.peg.112|SAB0097|VBIStaAur92441_0112|	NO_GROUP	spne|NP_344885	2	-33	34.77	82.7
fig|273036.6.peg.1184|SAB1112|VBIStaAur92441_1184|	OG5_126736	saur|NP_371774	0	-181	99.56	100
fig|273036.6.peg.1183|SAB1111|VBIStaAur92441_1183|	OG5_133325	saur|NP_371773	1	-103	65.86	100
fig|273036.6.peg.1180|SAB1108|VBIStaAur92441_1180|	OG5_126908	saur|NP_371768	4	-138	98.43	100
fig|273036.6.peg.1181|SAB1109|VBIStaAur92441_1181|	OG5_126862	saur|NP_371769	0	-181	99.48	100
fig|273036.6.peg.1186|SAB1114|VBIStaAur92441_1186|	OG5_129974	saur|NP_371776	7	-174	98.66	100
fig|273036.6.peg.1188|SAB1116|VBIStaAur92441_1188|	OG5_129971	saur|NP_371778	0	-181	99.57	100
fig|273036.6.peg.1187|SAB1115|VBIStaAur92441_1187|	OG5_130468	saur|NP_371777	5	-101	99.45	100
fig|273036.6.peg.1191|SAB1119|VBIStaAur92441_1191|	OG5_127934	saur|NP_371781	1	-149	97.61	100
fig|273036.6.peg.1189|SAB1117|VBIStaAur92441_1189|	OG5_164938	saur|NP_371779	1	-142	99.61	100
fig|273036.6.peg.1194|SAB1122|VBIStaAur92441_1194|	OG5_126777	saur|NP_371784	1	-129	98.75	93.8
fig|273036.6.peg.1192|SAB1120|VBIStaAur92441_1192|	OG5_130032	saur|NP_371782	1	-138	100.00	100
fig|273036.6.peg.1195|SAB1123|VBIStaAur92441_1195|	OG5_129787	saur|NP_371785	2	-144	100.00	100
fig|273036.6.peg.1198|SAB1126|VBIStaAur92441_1198|	OG5_144431	saur|NP_371788	0	-181	99.65	100
fig|273036.6.peg.1196|SAB1124|VBIStaAur92441_1196|	OG5_130798	saur|NP_371786	0	-181	98.60	100
fig|273036.6.peg.114|SAB0099|VBIStaAur92441_0114|	OG5_128273	ddis|DDB_G0275913	5	-15	42.61	57.3
fig|273036.6.peg.1199|SAB1127|VBIStaAur92441_1199|	OG5_133314	saur|NP_371789	2	-84	99.35	100
fig|273036.6.peg.1201|SAB1129|VBIStaAur92441_1201|	OG5_147387	saur|NP_371791	7	-47	100.00	100
fig|273036.6.peg.1204|SAB1132|VBIStaAur92441_1204|	OG5_131740	saur|NP_371794	5	-62	100.00	100
fig|273036.6.peg.1202|SAB1130|VBIStaAur92441_1202|	OG5_144768	saur|NP_371792	4	-54	99.05	100
fig|273036.6.peg.1207|SAB1135|VBIStaAur92441_1207|	OG5_127663	saur|NP_371797	3	-44	100.00	100
fig|273036.6.peg.1205|SAB1133|VBIStaAur92441_1205|	OG5_126700	saur|NP_371795	6	-175	99.02	100
fig|273036.6.peg.1210|SAB1137|VBIStaAur92441_1210|	OG5_131049	saur|NP_371799	0	-181	100.00	100
fig|273036.6.peg.1212|SAB1139|VBIStaAur92441_1212|	OG5_164786	saur|NP_371801	6	-133	98.31	100
fig|273036.6.peg.116|SAB0101|VBIStaAur92441_0116|	OG5_140162	saur|NP_370684	0	-181	99.00	100
fig|273036.6.peg.1213|SAB1140|VBIStaAur92441_1213|	OG5_168790	saur|NP_371802	0	-181	100.00	100
fig|273036.6.peg.1216|VBIStaAur92441_1216|	OG5_168407	saur|NP_371804	9	-51	97.94	100
fig|273036.6.peg.1219|SAB1145|VBIStaAur92441_1219|	OG5_127373	saur|NP_371807	1	-101	83.85	100
fig|273036.6.peg.1218|SAB1144|VBIStaAur92441_1218|	OG5_134862	saur|NP_371806	2	-60	99.12	86.9
fig|273036.6.peg.1221|VBIStaAur92441_1221|	OG5_206116	saur|NP_373232	7	-8	100.00	86.7
fig|273036.6.peg.1223|SAB1147|VBIStaAur92441_1223|	OG5_130095	saur|NP_371809	0	-181	100.00	100
fig|273036.6.peg.1225|SAB1149c|VBIStaAur92441_1225|	NO_GROUP	saur|NP_371811	9	-25	100.00	100
fig|273036.6.peg.1226|SAB1150|VBIStaAur92441_1226|	OG5_144451	saur|NP_371812	5	-153	99.62	100
fig|273036.6.peg.117|SAB0102|VBIStaAur92441_0117|	OG5_131790	saur|NP_370685	5	-104	100.00	100
fig|273036.6.peg.1229|SAB1153|VBIStaAur92441_1229|	OG5_163238	saur|NP_371815	3	-50	100.00	100
fig|273036.6.peg.1228|SAB1152|VBIStaAur92441_1228|	OG5_133522	saur|NP_371814	4	-159	100.00	100
fig|273036.6.peg.1231|SAB1155|VBIStaAur92441_1231|	OG5_191551	saur|NP_371817	8	-64	100.00	100
fig|273036.6.peg.1233|SAB1157|VBIStaAur92441_1233|	OG5_126895	saur|NP_371819	0	-181	99.31	100
fig|273036.6.peg.118|SAB0103|VBIStaAur92441_0118|	OG5_146519	saur|NP_370686	2	-172	98.98	100
fig|273036.6.peg.1234|VBIStaAur92441_1234|	OG5_127201	saur|NP_371821	0	-181	98.15	97
fig|273036.6.peg.1235|VBIStaAur92441_1235|	OG5_127201	saur|NP_371821	5	-96	100.00	100
fig|273036.6.peg.1239|SAB1161|VBIStaAur92441_1239|	OG5_126746	saur|NP_371825	0	-181	99.20	100
fig|273036.6.peg.1240|SAB1162|VBIStaAur92441_1240|	OG5_127215	saur|NP_371826	0	-181	99.64	100
fig|273036.6.peg.1241|SAB1163|VBIStaAur92441_1241|	OG5_127037	saur|NP_371827	3	-175	98.03	100
fig|273036.6.peg.1243|SAB1165|VBIStaAur92441_1243|	OG5_137353	saur|NP_371829	5	-31	100.00	84.4
fig|273036.6.peg.1244|SAB1166c|VBIStaAur92441_1244|	OG5_130727	saur|NP_372903	1	-58	46.27	97.8
fig|273036.6.peg.1247|SAB1169|VBIStaAur92441_1247|	OG5_128084	saur|NP_371831	0	-181	98.54	99.8
fig|273036.6.peg.1246|SAB1168c|VBIStaAur92441_1246|	OG5_126711	saur|NP_371830	5	-88	98.73	100
fig|273036.6.peg.1248|SAB1170|VBIStaAur92441_1248|	OG5_145087	saur|NP_371832	0	-181	98.54	100
fig|273036.6.peg.1252|VBIStaAur92441_1252|	OG5_245563	saur|NP_371835	4	-21	88.24	100
fig|273036.6.peg.1250|SAB1172|VBIStaAur92441_1250|	OG5_127086	saur|NP_371834	0	-181	99.78	100
fig|273036.6.peg.9|SAB0009|VBIStaAur92441_0009|	OG5_126677	saur|NP_370533	0	-181	99.07	100
fig|273036.6.peg.120|SAB0105|VBIStaAur92441_0120|	OG5_131791	saur|NP_370688	0	-181	98.69	100
fig|273036.6.peg.1255|SAB1176|VBIStaAur92441_1255|	NO_GROUP	saur|NP_371412	1	-61	42.76	87.6
fig|273036.6.peg.1261|SAB1180|VBIStaAur92441_1261|	OG5_129472	saur|NP_371841	0	-181	95.54	100
fig|273036.6.peg.1262|SAB1181c|VBIStaAur92441_1262|	NO_GROUP	saur|NP_371847	7	-14	96.77	100
fig|273036.6.peg.1260|SAB1179|VBIStaAur92441_1260|	NO_GROUP	saur|NP_371840	4	-25	95.38	100
fig|273036.6.peg.1263|SAB1182|VBIStaAur92441_1263|	OG5_138298	saur|NP_371848	5	-93	99.44	100
fig|273036.6.peg.1266|SAB1185c|VBIStaAur92441_1266|	OG5_128018	saur|NP_371851	0	-181	99.57	100
fig|273036.6.peg.121|VBIStaAur92441_0121|	OG5_178738	saur|NP_370689	8	-35	97.22	100
fig|273036.6.peg.1268|SAB1187|VBIStaAur92441_1268|	OG5_130923	saur|NP_371853	0	-181	99.72	100
fig|273036.6.peg.1270|SAB1189|VBIStaAur92441_1270|	OG5_127435	saur|NP_371855	4	-153	86.14	100
fig|273036.6.peg.1271|SAB1190c|VBIStaAur92441_1271|	NO_GROUP	saur|NP_371856	5	-56	100.00	100
fig|273036.6.peg.122|SAB0107c|VBIStaAur92441_0122|	OG5_143166	saur|NP_370690	9	-55	97.64	100
fig|273036.6.peg.1275|SAB1194|VBIStaAur92441_1275|	OG5_127575	saur|NP_371860	1	-44	100.00	100
fig|273036.6.peg.1274|SAB1193|VBIStaAur92441_1274|	OG5_132740	saur|NP_371859	6	-21	100.00	100
fig|273036.6.peg.1273|SAB1192|VBIStaAur92441_1273|	OG5_127182	saur|NP_371858	0	-181	100.00	100
fig|273036.6.peg.123|SAB0108|VBIStaAur92441_0123|	OG5_126638	saur|NP_370691	0	-181	99.39	100
fig|273036.6.peg.1279|SAB1197c|VBIStaAur92441_1279|	OG5_134858	saur|NP_371863	2	-116	100.00	100
fig|273036.6.peg.1277|VBIStaAur92441_1277|	OG5_193875	saur|NP_371862	8	-42	96.43	71.8
fig|273036.6.peg.1281|SAB1199|VBIStaAur92441_1281|	OG5_164936	saur|NP_371865	9	-38	100.00	100
fig|273036.6.peg.1283|SAB1201|VBIStaAur92441_1283|	OG5_178708	saur|NP_371867	2	-18	100.00	100
fig|273036.6.peg.1280|SAB1198|VBIStaAur92441_1280|	NO_GROUP	saur|NP_371864	3	-25	97.40	100
fig|273036.6.peg.1285|SAB1203|VBIStaAur92441_1285|	OG5_131553	saur|NP_371869	0	-181	97.86	100
fig|273036.6.peg.1286|SAB1204|VBIStaAur92441_1286|	OG5_126585	saur|NP_371870	0	-181	97.37	99.9
fig|273036.6.peg.1287|SAB1205c|VBIStaAur92441_1287|	OG5_133770	saur|NP_371871	2	-39	100.00	100
fig|273036.6.peg.1290|SAB1208|VBIStaAur92441_1290|	OG5_133527	saur|NP_371875	3	-85	98.71	100
fig|273036.6.peg.1291|SAB1209c|VBIStaAur92441_1291|	OG5_178678	saur|NP_371876	1	-50	100.00	100
fig|273036.6.peg.1292|SAB1210c|VBIStaAur92441_1292|	OG5_133732	saur|NP_371877	7	-89	99.50	100
fig|273036.6.peg.124|SAB0109|VBIStaAur92441_0124|	OG5_127157	saur|NP_370692	1	-164	99.69	100
fig|273036.6.peg.1293|SAB1211|VBIStaAur92441_1293|	OG5_128755	saur|NP_371878	0	-181	99.10	100
fig|273036.6.peg.1295|SAB1213|VBIStaAur92441_1295|	OG5_132323	saur|NP_371880	0	-181	98.97	100
fig|273036.6.peg.1297|VBIStaAur92441_1297|	NO_GROUP	saur|NP_371882	4	-9	100.00	100
fig|273036.6.peg.1298|SAB1215|VBIStaAur92441_1298|	OG5_131504	saur|NP_371883	0	-181	100.00	100
fig|273036.6.peg.1299|SAB1216|VBIStaAur92441_1299|	OG5_152901	saur|NP_371884	0	-181	99.76	100
fig|273036.6.peg.1301|SAB1218|VBIStaAur92441_1301|	OG5_164959	saur|NP_371886	4	-169	99.69	100
fig|273036.6.peg.1300|SAB1217c|VBIStaAur92441_1300|	OG5_126847	saur|NP_371885	3	-96	99.41	100
fig|273036.6.peg.1303|SAB1219|VBIStaAur92441_1303|	OG5_178699	saur|NP_371888	0	-181	99.29	100
fig|273036.6.peg.1305|SAB1221|VBIStaAur92441_1305|	OG5_155575	saur|NP_371890	0	-181	99.71	100
fig|273036.6.peg.125|SAB0110c|VBIStaAur92441_0125|	NO_GROUP	saur|NP_370694	1	-30	100.00	100
fig|273036.6.peg.1306|SAB1222|VBIStaAur92441_1306|	OG5_128544	saur|NP_371891	0	-181	97.22	100
fig|273036.6.peg.126|SAB0111|VBIStaAur92441_0126|	NO_GROUP	saur|NP_370695	3	-94	98.24	100
fig|273036.6.peg.1308|SAB1224|VBIStaAur92441_1308|	OG5_129303	saur|NP_371893	0	-181	98.19	100
fig|273036.6.peg.1309|SAB1225|VBIStaAur92441_1309|	OG5_129980	saur|NP_371894	2	-146	98.46	100
fig|273036.6.peg.1310|SAB1226|VBIStaAur92441_1310|	OG5_130209	saur|NP_371895	4	-107	96.67	100
fig|273036.6.peg.1311|SAB1227|VBIStaAur92441_1311|	OG5_128016	saur|NP_371896	0	-181	99.26	100
fig|273036.6.peg.1313|SAB1229|VBIStaAur92441_1313|	OG5_174059	saur|NP_371898	0	-181	91.67	100
fig|273036.6.peg.1315|SAB1231|VBIStaAur92441_1315|	NO_GROUP	saur|NP_371900	9	-98	96.77	100
fig|273036.6.peg.1314|SAB1230|VBIStaAur92441_1314|	OG5_174059	saur|NP_371899	0	-181	99.76	97.6
fig|273036.6.peg.1316|SAB1232|VBIStaAur92441_1316|	NO_GROUP	saur|NP_371901	4	-68	97.66	100
fig|273036.6.peg.1317|VBIStaAur92441_1317|	NO_GROUP	saur|NP_371901	6	-17	93.33	100
fig|273036.6.peg.1318|SAB1233c|VBIStaAur92441_1318|	NO_GROUP	saur|NP_371902	4	-75	97.81	87.3
fig|273036.6.peg.1320|SAB1235c|VBIStaAur92441_1320|	NO_GROUP	saur|NP_371904	7	-141	96.11	100
fig|273036.6.peg.1323|SAB1239c|VBIStaAur92441_1323|	NO_GROUP	saur|NP_371907	1	-51	99.12	100
fig|273036.6.peg.1326|SAB1242c|VBIStaAur92441_1326|	OG5_130152	saur|NP_371910	1	-167	99.29	100
fig|273036.6.peg.1325|SAB1241c|VBIStaAur92441_1325|	OG5_131162	saur|NP_371909	1	-109	100.00	100
fig|273036.6.peg.128|SAB0113|VBIStaAur92441_0128|	OG5_136081	saur|NP_370697	3	-170	97.84	100.3
fig|273036.6.peg.1330|SAB1246c|VBIStaAur92441_1330|	OG5_150496	saur|NP_371915	2	-173	100.00	100
fig|273036.6.peg.1327|SAB1243c|VBIStaAur92441_1327|	OG5_131047	saur|NP_371911	9	-135	99.34	100
fig|273036.6.peg.1168|SAB1100|VBIStaAur92441_1168|	OG5_164939	saur|NP_371760	1	-56	100.00	100
fig|273036.6.peg.1167|SAB1099|VBIStaAur92441_1167|	OG5_126932	saur|NP_371759	0	-181	99.28	100
fig|273036.6.peg.1333|SAB1249|VBIStaAur92441_1333|	OG5_128664	saur|NP_371918	0	-181	97.87	100
fig|273036.6.peg.1335|SAB1251|VBIStaAur92441_1335|	OG5_131385	saur|NP_371920	2	-120	99.17	100
fig|273036.6.peg.1338|SAB1254|VBIStaAur92441_1338|	NO_GROUP	saur|NP_371923	0	-181	99.45	100
fig|273036.6.peg.1339|SAB1255|VBIStaAur92441_1339|	OG5_126750	saur|NP_371924	0	-181	98.57	100
fig|273036.6.peg.1343|SAB1259c|VBIStaAur92441_1343|	OG5_204285	saur|NP_371927	1	-53	100.00	100
fig|273036.6.peg.1193|SAB1121|VBIStaAur92441_1193|	OG5_127647	saur|NP_371783	6	-91	100.00	100
fig|273036.6.peg.1172|SAB1104|VBIStaAur92441_1172|	OG5_132581	saur|NP_371764	2	-143	99.59	100
fig|273036.6.peg.1200|SAB1128|VBIStaAur92441_1200|	OG5_131885	saur|NP_371790	0	-181	99.73	94.1
fig|273036.6.peg.1208|SAB1136|VBIStaAur92441_1208|	OG5_128725	saur|NP_371798	0	-181	99.71	100
fig|273036.6.peg.1185|SAB1113|VBIStaAur92441_1185|	OG5_146628	saur|NP_371775	0	-181	100.00	100
fig|273036.6.peg.1197|SAB1125|VBIStaAur92441_1197|	OG5_128299	saur|NP_371787	0	-181	99.12	100
fig|273036.6.peg.1179|SAB1107|VBIStaAur92441_1179|	OG5_128449	saur|NP_371767	3	-167	98.64	100
fig|273036.6.peg.1203|SAB1131|VBIStaAur92441_1203|	OG5_127126	saur|NP_371793	0	-181	100.00	83.7
fig|273036.6.peg.1190|SAB1118|VBIStaAur92441_1190|	OG5_128046	saur|NP_371780	2	-128	100.00	94.9
fig|273036.6.peg.1336|SAB1252|VBIStaAur92441_1336|	OG5_134244	saur|NP_371921	4	-117	99.16	100
fig|273036.6.peg.1331|SAB1247|VBIStaAur92441_1331|	OG5_126934	saur|NP_371916	0	-181	100.00	100
fig|273036.6.peg.1334|SAB1250|VBIStaAur92441_1334|	OG5_127458	saur|NP_371919	4	-162	95.93	100
fig|273036.6.peg.1341|SAB1257c|VBIStaAur92441_1341|	NO_GROUP	saur|NP_371925	8	-45	91.67	99.2
fig|273036.6.peg.130|SAB0115|VBIStaAur92441_0130|	NO_GROUP	saur|NP_370699	0	-181	89.80	100
fig|273036.6.peg.1342|SAB1258c|VBIStaAur92441_1342|	OG5_126866	saur|NP_371926	2	-30	100.00	100
fig|273036.6.peg.1337|SAB1253|VBIStaAur92441_1337|	NO_GROUP	saur|NP_371922	0	-181	98.43	100
fig|273036.6.peg.1344|SAB1260|VBIStaAur92441_1344|	OG5_135934	saur|NP_371928	1	-45	100.00	100
fig|273036.6.peg.129|SAB0114|VBIStaAur92441_0129|	OG5_129908	saur|NP_370698	9	-106	98.27	91.3
fig|273036.6.peg.1217|SAB1143|VBIStaAur92441_1217|	OG5_214101	saur|NP_371805	9	-150	100.00	94.9
fig|273036.6.peg.1242|SAB1164|VBIStaAur92441_1242|	OG5_127078	saur|NP_371828	3	-180	97.43	100
fig|273036.6.peg.1249|SAB1171|VBIStaAur92441_1249|	OG5_152543	saur|NP_371833	3	-65	100.00	100
fig|273036.6.peg.1253|SAB1173|VBIStaAur92441_1253|	OG5_245564	saur|NP_371836	2	-26	100.00	100
fig|273036.6.peg.1236|SAB1159|VBIStaAur92441_1236|	OG5_156751	saur|NP_371822	4	-98	100.00	100
fig|273036.6.peg.1224|SAB1148|VBIStaAur92441_1224|	OG5_137367	saur|NP_371810	0	-181	100.00	95.6
fig|273036.6.peg.1276|SAB1195|VBIStaAur92441_1276|	OG5_130530	saur|NP_371861	0	-181	99.38	100
fig|273036.6.peg.1265|SAB1184|VBIStaAur92441_1265|	NO_GROUP	saur|NP_371850	2	-108	98.97	100
fig|273036.6.peg.1284|SAB1202|VBIStaAur92441_1284|	OG5_191544	saur|NP_371868	3	-76	100.00	100
fig|273036.6.peg.1206|SAB1134|VBIStaAur92441_1206|	OG5_127161	saur|NP_371796	7	-180	100.00	100
fig|273036.6.peg.1211|SAB1138|VBIStaAur92441_1211|	OG5_130758	saur|NP_371800	0	-181	99.61	96.7
fig|273036.6.peg.1214|SAB1141|VBIStaAur92441_1214|	OG5_163210	saur|NP_371803	0	-181	99.30	100
fig|273036.6.peg.1215|VBIStaAur92441_1215|	OG5_168407	saur|NP_371804	1	-63	95.93	93.2
fig|273036.6.peg.119|SAB0104|VBIStaAur92441_0119|	OG5_126979	saur|NP_370687	0	-181	98.81	100
fig|273036.6.peg.1251|VBIStaAur92441_1251|	OG5_245564	saur|NP_371698	2	-6	40.35	91.9
fig|273036.6.peg.1245|SAB1167c|VBIStaAur92441_1245|	OG5_130727	saur|NP_372903	9	-19	39.58	86.7
fig|273036.6.peg.1269|SAB1188|VBIStaAur92441_1269|	OG5_129171	saur|NP_371854	1	-163	96.71	100
fig|273036.6.peg.1182|SAB1110|VBIStaAur92441_1182|	OG5_127106	saur|NP_371770	3	-161	100.00	100
fig|273036.6.peg.1264|SAB1183c|VBIStaAur92441_1264|	NO_GROUP	saur|NP_371849	2	-153	99.65	100
fig|273036.6.peg.1222|SAB1146|VBIStaAur92441_1222|	OG5_128220	saur|NP_371808	0	-181	98.17	100
fig|273036.6.peg.1230|SAB1154|VBIStaAur92441_1230|	OG5_126807	saur|NP_371816	0	-181	99.61	100
fig|273036.6.peg.1227|SAB1151|VBIStaAur92441_1227|	OG5_134497	saur|NP_371813	0	-181	99.66	100
fig|273036.6.peg.1267|SAB1186|VBIStaAur92441_1267|	OG5_128063	saur|NP_371852	0	-181	100.00	100
fig|273036.6.peg.1238|SAB1160|VBIStaAur92441_1238|	OG5_126615	saur|NP_371824	4	-124	99.63	100
fig|273036.6.peg.1232|SAB1156|VBIStaAur92441_1232|	OG5_179953	saur|NP_371818	7	-85	100.00	100
fig|273036.6.peg.1259|SAB1178c|VBIStaAur92441_1259|	OG5_139136	saur|NP_371839	0	-181	99.09	96.8
fig|273036.6.peg.1272|SAB1191c|VBIStaAur92441_1272|	NO_GROUP	saur|NP_371857	0	-181	99.38	100
fig|273036.6.peg.1278|VBIStaAur92441_1278|	OG5_193875	saur|NP_371862	1	-80	99.30	100
fig|273036.6.peg.1282|SAB1200|VBIStaAur92441_1282|	OG5_126720	saur|NP_371866	0	-181	94.56	100
fig|273036.6.peg.1302|VBIStaAur92441_1302|	OG5_145066	saur|NP_371887	6	-29	100.00	100
fig|273036.6.peg.1289|SAB1207|VBIStaAur92441_1289|	OG5_126691	saur|NP_371874	0	-181	99.89	100
fig|273036.6.peg.1307|SAB1223|VBIStaAur92441_1307|	OG5_128663	saur|NP_371892	5	-99	92.55	100
fig|273036.6.peg.1321|SAB1236c|VBIStaAur92441_1321|	NO_GROUP	saur|NP_371905	1	-132	98.19	100
fig|273036.6.peg.1304|SAB1220c|VBIStaAur92441_1304|	OG5_137891	saur|NP_371889	0	-181	97.80	100
fig|273036.6.peg.1312|SAB1228|VBIStaAur92441_1312|	OG5_130207	saur|NP_371897	4	-136	97.11	100
fig|273036.6.peg.1324|SAB1240|VBIStaAur92441_1324|	OG5_191628	saur|NP_371908	0	-181	99.17	100
fig|273036.6.peg.1322|SAB1237c|VBIStaAur92441_1322|	OG5_128014	saur|NP_371906	1	-169	98.17	100
fig|273036.6.peg.127|SAB0112|VBIStaAur92441_0127|	OG5_130079	saur|NP_370696	6	-138	96.75	100
fig|273036.6.peg.1296|SAB1214|VBIStaAur92441_1296|	OG5_141721	saur|NP_371881	9	-152	99.65	100
fig|273036.6.peg.1319|SAB1234c|VBIStaAur92441_1319|	OG5_172705	saur|NP_371903	5	-130	97.42	100
fig|273036.6.peg.1328|SAB1244c|VBIStaAur92441_1328|	OG5_131165	saur|NP_371912	2	-136	98.70	100
fig|273036.6.peg.1294|SAB1212|VBIStaAur92441_1294|	OG5_164935	saur|NP_371879	0	-181	99.38	100
fig|273036.6.peg.1288|SAB1206|VBIStaAur92441_1288|	OG5_133159	saur|NP_371872	0	-181	99.82	100
fig|273036.6.peg.1329|SAB1245c|VBIStaAur92441_1329|	OG5_132583	saur|NP_371913	9	-157	99.67	93.9
fig|273036.6.peg.1332|SAB1248|VBIStaAur92441_1332|	OG5_128018	saur|NP_371917	0	-181	99.00	100
fig|273036.6.peg.1340|SAB1256c|VBIStaAur92441_1340|	OG5_134007	bant|YP_019902	2	-58	59.30	96.6
fig|273036.6.peg.1362|SAB1277c|VBIStaAur92441_1362|	OG5_140430	saur|NP_371946	1	-89	99.40	100
fig|273036.6.peg.1358|SAB1273c|VBIStaAur92441_1358|	OG5_131514	saur|NP_371942	0	-181	98.88	100
fig|273036.6.peg.1356|VBIStaAur92441_1356|	OG5_206116	saur|NP_373232	6	-10	93.55	79.5
fig|273036.6.peg.134|SAB0118|VBIStaAur92441_0134|	OG5_135245	saur|NP_370702	2	-177	80.05	100
fig|273036.6.peg.1363|SAB1278c|VBIStaAur92441_1363|	OG5_127019	saur|NP_371947	7	-78	97.89	100
fig|273036.6.peg.1396|SAB1309c|VBIStaAur92441_1396|	OG5_132293	saur|NP_371968	0	-181	99.48	100
fig|273036.6.peg.1355|SAB1271c|VBIStaAur92441_1355|	OG5_128013	saur|NP_371939	8	-114	100.00	100
fig|273036.6.peg.1365|SAB1280c|VBIStaAur92441_1365|	OG5_135483	saur|NP_371949	3	-147	98.21	100
fig|273036.6.peg.1366|SAB1281c|VBIStaAur92441_1366|	OG5_128410	saur|NP_371950	2	-88	100.00	100
fig|273036.6.peg.1360|SAB1275c|VBIStaAur92441_1360|	OG5_130275	saur|NP_371944	0	-181	98.59	100
fig|273036.6.peg.1377|SAB1292c|VBIStaAur92441_1377|	OG5_142440	saur|NP_371959	5	-163	96.72	100
fig|273036.6.peg.1367|SAB1282c|VBIStaAur92441_1367|	OG5_127385	saur|NP_371951	0	-181	99.69	100
fig|273036.6.peg.1416|SAB1327c|VBIStaAur92441_1416|	OG5_134081	saur|NP_371987	0	-181	92.51	100
fig|273036.6.peg.1359|SAB1274c|VBIStaAur92441_1359|	OG5_141702	saur|NP_371943	3	-94	100.00	100
fig|273036.6.peg.1400|SAB1312c|VBIStaAur92441_1400|	OG5_191465	saur|NP_371972	6	-62	98.28	100
fig|273036.6.peg.1368|SAB1283c|VBIStaAur92441_1368|	OG5_213982	saur|NP_371952	2	-70	100.00	100
fig|273036.6.peg.1361|SAB1276c|VBIStaAur92441_1361|	OG5_178677	saur|NP_371945	4	-36	100.00	100
fig|273036.6.peg.1378|SAB1293c|VBIStaAur92441_1378|	OG5_142440	saur|NP_371959	4	-72	98.45	99.2
fig|273036.6.peg.1369|SAB1284c|VBIStaAur92441_1369|	OG5_213980	saur|NP_371953	0	-181	98.66	100
fig|273036.6.peg.1417|SAB1328c|VBIStaAur92441_1417|	OG5_127183	saur|NP_371988	0	-181	94.91	100
fig|273036.6.peg.1374|SAB1289c|VBIStaAur92441_1374|	OG5_142440	saur|NP_371958	0	-181	82.69	97.8
fig|273036.6.peg.1403|SAB1314|VBIStaAur92441_1403|	OG5_129763	saur|NP_371974	0	-181	99.55	92
fig|273036.6.peg.1373|SAB1288|VBIStaAur92441_1373|	OG5_130546	saur|NP_371957	2	-71	96.99	100
fig|273036.6.peg.1370|SAB1285c|VBIStaAur92441_1370|	NO_GROUP	saur|NP_371954	4	-41	98.80	100
fig|273036.6.peg.1385|SAB1299|VBIStaAur92441_1385|	OG5_137374	saur|NP_370560	5	-112	91.07	100
fig|273036.6.peg.1422|SAB1333c|VBIStaAur92441_1422|	OG5_127211	saur|NP_371995	7	-140	99.17	100
fig|273036.6.peg.1399|SAB1311c|VBIStaAur92441_1399|	OG5_178658	saur|NP_371971	9	-106	98.93	100
fig|273036.6.peg.1409|SAB1320c|VBIStaAur92441_1409|	OG5_126858	saur|NP_371980	0	-181	99.38	100
fig|273036.6.peg.1376|SAB1291c|VBIStaAur92441_1376|	OG5_142440	saur|NP_371959	0	-181	96.26	99.1
fig|273036.6.peg.1379|VBIStaAur92441_1379|	OG5_245532	saur|NP_115290	1	-10	60.78	100
fig|273036.6.peg.1384|SAB1298|VBIStaAur92441_1384|	OG5_130479	saur|NP_115306	1	-21	34.54	104.3
fig|273036.6.peg.1391|SAB1304c|VBIStaAur92441_1391|	OG5_127241	saur|NP_371963	0	-181	98.39	100
fig|273036.6.peg.1424|SAB1335c|VBIStaAur92441_1424|	OG5_130206	saur|NP_371997	3	-44	100.00	100
fig|273036.6.peg.1432|SAB1342c|VBIStaAur92441_1432|	OG5_149270	saur|NP_372004	0	-181	99.39	100
fig|273036.6.peg.1419|SAB1330c|VBIStaAur92441_1419|	OG5_128304	saur|NP_371990	0	-181	96.13	100
fig|273036.6.peg.1418|SAB1329c|VBIStaAur92441_1418|	OG5_127183	saur|NP_371989	0	-181	91.53	100
fig|273036.6.peg.1388|VBIStaAur92441_1388|	OG5_126658	saur|NP_371961	4	-18	98.63	98.6
fig|273036.6.peg.1393|SAB1306c|VBIStaAur92441_1393|	OG5_168654	saur|NP_371965	0	-181	98.08	100
fig|273036.6.peg.1446|VBIStaAur92441_1446|	OG5_134509	saur|NP_372018	4	-42	99.03	100
fig|273036.6.peg.10|SAB0010|VBIStaAur92441_0010|	OG5_134251	saur|NP_370534	1	-109	87.45	100
fig|273036.6.peg.1426|VBIStaAur92441_1426|	OG5_128684	saur|NP_371999	4	-116	100.00	100
fig|273036.6.peg.1423|SAB1334c|VBIStaAur92441_1423|	NO_GROUP	saur|NP_371996	1	-104	99.47	100
fig|273036.6.peg.1414|SAB1325c|VBIStaAur92441_1414|	OG5_171125	saur|NP_371985	1	-79	96.05	100
fig|273036.6.peg.1389|SAB1302c|VBIStaAur92441_1389|	OG5_126658	saur|NP_371961	3	-157	99.44	97
fig|273036.6.peg.1405|SAB1316c|VBIStaAur92441_1405|	OG5_126913	saur|NP_371976	7	-126	99.09	100
fig|273036.6.peg.1434|SAB1344c|VBIStaAur92441_1434|	OG5_191461	saur|NP_372006	0	-181	98.04	100
fig|273036.6.peg.1429|SAB1338c|VBIStaAur92441_1429|	OG5_126915	saur|NP_372000	0	-181	98.72	100
fig|273036.6.peg.1425|SAB1336c|VBIStaAur92441_1425|	OG5_126704	saur|NP_371998	0	-181	99.40	100
fig|273036.6.peg.1390|SAB1303c|VBIStaAur92441_1390|	OG5_126759	saur|NP_371962	9	-154	95.33	100
fig|273036.6.peg.1411|SAB1322c|VBIStaAur92441_1411|	OG5_127105	saur|NP_371982	0	-181	99.46	100
fig|273036.6.peg.1470|SAB1380c|VBIStaAur92441_1470|	OG5_146840	saur|NP_372457	7	-15	28.96	72.1
fig|273036.6.peg.1437|SAB1347c|VBIStaAur92441_1437|	OG5_156763	saur|NP_372009	3	-86	99.45	100
fig|273036.6.peg.1453|SAB1362c|VBIStaAur92441_1453|	NO_GROUP	saur|NP_372025	2	-31	97.56	100
fig|273036.6.peg.1436|SAB1346|VBIStaAur92441_1436|	OG5_138555	saur|NP_372008	1	-32	100.00	100
fig|273036.6.peg.1440|SAB1349c|VBIStaAur92441_1440|	NO_GROUP	saur|NP_372013	2	-85	61.73	100
fig|273036.6.peg.1451|SAB1360c|VBIStaAur92441_1451|	OG5_127505	saur|NP_372023	5	-99	98.89	100
fig|273036.6.peg.1420|SAB1331c|VBIStaAur92441_1420|	OG5_126708	saur|NP_371993	8	-83	100.00	100
fig|273036.6.peg.1472|SAB1385c|VBIStaAur92441_1472|	OG5_146540	saur|NP_372036	0	-181	99.47	100
fig|273036.6.peg.1351|SAB1267c|VBIStaAur92441_1351|	NO_GROUP	saur|NP_371935	2	-150	97.03	100
fig|273036.6.peg.1357|SAB1272c|VBIStaAur92441_1357|	OG5_133119	saur|NP_371941	2	-112	99.51	100
fig|273036.6.peg.1345|SAB1261|VBIStaAur92441_1345|	OG5_236396	saur|NP_371929	4	-117	100.00	100
fig|273036.6.peg.1353|SAB1269c|VBIStaAur92441_1353|	OG5_126779	saur|NP_371937	0	-181	99.36	100
fig|273036.6.peg.131|SAB0116|VBIStaAur92441_0131|	OG5_214080	saur|NP_370700	9	-16	100.00	100
fig|273036.6.peg.1354|SAB1270c|VBIStaAur92441_1354|	OG5_127065	saur|NP_371938	0	-181	99.56	100
fig|273036.6.peg.1346|SAB1262|VBIStaAur92441_1346|	OG5_191405	saur|NP_371930	0	-181	99.47	100
fig|273036.6.peg.1347|SAB1263c|VBIStaAur92441_1347|	OG5_136671	saur|NP_371931	0	-181	99.33	100
fig|273036.6.peg.1348|SAB1264c|VBIStaAur92441_1348|	OG5_213864	saur|NP_371932	0	-181	98.54	97.9
fig|273036.6.peg.1350|SAB1266c|VBIStaAur92441_1350|	NO_GROUP	saur|NP_371934	7	-31	98.51	100
fig|273036.6.peg.1352|SAB1268c|VBIStaAur92441_1352|	OG5_127362	saur|NP_371936	0	-181	98.34	100
fig|273036.6.peg.133|SAB0117|VBIStaAur92441_0133|	OG5_131694	saur|NP_370701	0	-181	98.53	100
fig|273036.6.peg.1371|SAB1286c|VBIStaAur92441_1371|	OG5_213937	saur|NP_371955	3	-28	96.72	100
fig|273036.6.peg.1395|SAB1308c|VBIStaAur92441_1395|	OG5_245565	saur|NP_371967	5	-56	98.18	100
fig|273036.6.peg.1454|SAB1363c|VBIStaAur92441_1454|	OG5_158960	saur|NP_372026	3	-144	98.01	100
fig|273036.6.peg.1397|VBIStaAur92441_1397|	NO_GROUP	saur|NP_371969	3	-14	100.00	100
fig|273036.6.peg.1441|SAB1350c|VBIStaAur92441_1441|	NO_GROUP	saur|NP_372013	1	-109	51.29	95.8
fig|273036.6.peg.1398|SAB1310c|VBIStaAur92441_1398|	OG5_178659	saur|NP_371970	2	-37	100.00	100
fig|273036.6.peg.1456|SAB1365c|VBIStaAur92441_1456|	OG5_126816	saur|NP_372028	1	-179	99.02	100
fig|273036.6.peg.1478|SAB1390c|VBIStaAur92441_1478|	OG5_128261	saur|NP_372041	0	-181	99.70	100
fig|273036.6.peg.138|SAB0122c|VBIStaAur92441_0138|	OG5_130618	saur|NP_370706	6	-138	95.28	100
fig|273036.6.peg.1475|SAB1387c|VBIStaAur92441_1475|	OG5_214121	saur|NP_372038	1	-82	100.00	100
fig|273036.6.peg.139|SAB0123c|VBIStaAur92441_0139|	OG5_130203	saur|NP_370707	0	-181	96.61	100
fig|273036.6.peg.1463|SAB1373c|VBIStaAur92441_1463|	OG5_143178	cbot|YP_001785837.1	1	-43	31.24	90.7
fig|273036.6.peg.1476|SAB1388c|VBIStaAur92441_1476|	OG5_128029	saur|NP_372039	0	-181	98.35	100
fig|273036.6.peg.1477|SAB1389c|VBIStaAur92441_1477|	OG5_128323	saur|NP_372040	0	-181	98.78	100
fig|273036.6.peg.1402|SAB1313|VBIStaAur92441_1402|	OG5_178657	saur|NP_371973	1	-118	99.04	100
fig|273036.6.peg.1485|SAB1397c|VBIStaAur92441_1485|	OG5_132731	saur|NP_372048	1	-69	99.22	100
fig|273036.6.peg.1479|SAB1391c|VBIStaAur92441_1479|	OG5_126968	saur|NP_372042	0	-181	99.58	100
fig|273036.6.peg.1435|SAB1345c|VBIStaAur92441_1435|	OG5_178655	saur|NP_372007	5	-176	96.21	100
fig|273036.6.peg.1517|SAB1428c|VBIStaAur92441_1517|	OG5_130330	saur|NP_372080	1	-138	99.22	100
fig|273036.6.peg.1481|SAB1393c|VBIStaAur92441_1481|	OG5_136243	saur|NP_372044	1	-82	100.00	100
fig|273036.6.peg.1480|SAB1392c|VBIStaAur92441_1480|	OG5_131575	saur|NP_372043	0	-181	99.46	100
fig|273036.6.peg.1394|SAB1307|VBIStaAur92441_1394|	OG5_164820	saur|NP_371966	0	-181	98.65	100
fig|273036.6.peg.1404|SAB1315c|VBIStaAur92441_1404|	NO_GROUP	saur|NP_371975	2	-58	96.46	100
fig|273036.6.peg.1487|SAB1399c|VBIStaAur92441_1487|	OG5_126626	saur|NP_372050	0	-181	100.00	100
fig|273036.6.peg.1482|SAB1394c|VBIStaAur92441_1482|	OG5_130660	saur|NP_372045	1	-161	98.98	100
fig|273036.6.peg.1513|SAB1424c|VBIStaAur92441_1513|	OG5_171152	saur|NP_372076	0	-181	99.56	98.6
fig|273036.6.peg.1439|SAB1348c|VBIStaAur92441_1439|	OG5_184983	saur|NP_372012	2	-109	74.66	96.7
fig|273036.6.peg.1483|SAB1395c|VBIStaAur92441_1483|	OG5_134013	saur|NP_372046	3	-35	100.00	100
fig|273036.6.peg.1488|SAB1400c|VBIStaAur92441_1488|	OG5_131515	saur|NP_372051	4	-83	99.35	100
fig|273036.6.peg.1489|SAB1401c|VBIStaAur92441_1489|	OG5_130131	saur|NP_372052	2	-104	100.00	100
fig|273036.6.peg.1406|SAB1317c|VBIStaAur92441_1406|	OG5_164910	saur|NP_371977	8	-129	99.12	100
fig|273036.6.peg.1486|SAB1398c|VBIStaAur92441_1486|	OG5_150512	saur|NP_372049	2	-62	100.00	100
fig|273036.6.peg.1491|SAB1403|VBIStaAur92441_1491|	OG5_165443	saur|NP_372055	2	-101	98.96	100
fig|273036.6.peg.1524|SAB1435c|VBIStaAur92441_1524|	OG5_133567	saur|NP_372087	4	-155	100.00	100
fig|273036.6.peg.1430|SAB1340c|VBIStaAur92441_1430|	OG5_133121	saur|NP_372002	3	-122	99.09	100
fig|273036.6.peg.1407|SAB1318c|VBIStaAur92441_1407|	OG5_126756	saur|NP_371978	0	-181	99.53	100
fig|273036.6.peg.1442|SAB1351c|VBIStaAur92441_1442|	OG5_184983	saur|NP_372010	5	-158	92.49	99.7
fig|273036.6.peg.1452|SAB1361|VBIStaAur92441_1452|	OG5_130106	saur|NP_372024	2	-172	99.01	100
fig|273036.6.peg.1443|SAB1352c|VBIStaAur92441_1443|	OG5_129304	saur|NP_372015	0	-181	93.09	100
fig|273036.6.peg.140|VBIStaAur92441_0140|	OG5_128464	saur|NP_370708	6	-124	96.86	100
fig|273036.6.peg.1494|SAB1406|VBIStaAur92441_1494|	OG5_135374	saur|NP_372058	5	-58	100.00	83.6
fig|273036.6.peg.1495|SAB1407c|VBIStaAur92441_1495|	OG5_127334	saur|NP_372059	0	-181	99.39	100
fig|273036.6.peg.1527|SAB1438c|VBIStaAur92441_1527|	OG5_143159	saur|NP_372090	2	-143	99.60	100
fig|273036.6.peg.1490|SAB1402c|VBIStaAur92441_1490|	OG5_126673	saur|NP_372053	0	-181	99.43	100
fig|273036.6.peg.1447|SAB1356c|VBIStaAur92441_1447|	OG5_137358	saur|NP_372019	3	-139	99.59	99.6
fig|273036.6.peg.1455|SAB1364|VBIStaAur92441_1455|	OG5_126801	saur|NP_372027	3	-158	99.63	100
fig|273036.6.peg.1484|SAB1396c|VBIStaAur92441_1484|	OG5_132767	saur|NP_372047	0	-181	99.78	100
fig|273036.6.peg.1492|SAB1404|VBIStaAur92441_1492|	NO_GROUP	saur|NP_372056	1	-16	97.22	100
fig|273036.6.peg.1408|SAB1319c|VBIStaAur92441_1408|	OG5_136863	saur|NP_371979	0	-181	99.11	100
fig|273036.6.peg.1410|SAB1321c|VBIStaAur92441_1410|	OG5_126936	saur|NP_371981	0	-181	97.50	100
fig|273036.6.peg.1450|SAB1359c|VBIStaAur92441_1450|	OG5_130371	saur|NP_372022	9	-74	100.00	100
fig|273036.6.peg.1498|SAB1410c|VBIStaAur92441_1498|	OG5_130547	saur|NP_372062	1	-87	100.00	100
fig|273036.6.peg.1493|SAB1405c|VBIStaAur92441_1493|	OG5_127533	saur|NP_372057	6	-162	100.00	100
fig|273036.6.peg.1431|SAB1341|VBIStaAur92441_1431|	OG5_127035	saur|NP_372003	0	-181	98.14	100
fig|273036.6.peg.1502|SAB1414c|VBIStaAur92441_1502|	OG5_178728	saur|NP_372066	1	-40	100.00	100
fig|273036.6.peg.1433|SAB1343c|VBIStaAur92441_1433|	OG5_161009	saur|NP_372005	7	-155	97.12	100
fig|273036.6.peg.1500|SAB1412c|VBIStaAur92441_1500|	NO_GROUP	saur|NP_372064	1	-42	98.99	100
fig|273036.6.peg.1497|SAB1409c|VBIStaAur92441_1497|	OG5_127412	saur|NP_372061	0	-181	99.17	100
fig|273036.6.peg.1412|SAB1323c|VBIStaAur92441_1412|	OG5_159017	saur|NP_371983	2	-55	100.00	100
fig|273036.6.peg.1413|SAB1324c|VBIStaAur92441_1413|	OG5_150499	saur|NP_371984	1	-113	100.00	100
fig|273036.6.peg.136|SAB0120|VBIStaAur92441_0136|	OG5_129301	saur|NP_370704	5	-122	98.13	100
fig|273036.6.peg.1501|SAB1413c|VBIStaAur92441_1501|	OG5_191588	saur|NP_372065	2	-74	99.31	100
fig|273036.6.peg.1509|SAB1420c|VBIStaAur92441_1509|	OG5_178729	saur|NP_372072	3	-30	98.51	100
fig|273036.6.peg.1415|SAB1326c|VBIStaAur92441_1415|	OG5_191463	saur|NP_371986	6	-107	100.00	100
fig|273036.6.peg.1508|SAB1419c|VBIStaAur92441_1508|	OG5_129253	saur|NP_372071	2	-173	99.39	100
fig|273036.6.peg.11|SAB0011|VBIStaAur92441_0011|	OG5_156775	saur|NP_370535	2	-42	99.08	100
fig|273036.6.peg.1525|SAB1436c|VBIStaAur92441_1525|	OG5_171173	saur|NP_372088	6	-100	98.88	100
fig|273036.6.peg.141|VBIStaAur92441_0141|	OG5_128464	saur|NP_370708	4	-50	100.00	98.9
fig|273036.6.peg.1421|SAB1332c|VBIStaAur92441_1421|	OG5_126937	saur|NP_371994	0	-181	98.75	100
fig|273036.6.peg.142|SAB0125c|VBIStaAur92441_0142|	OG5_126982	saur|NP_370709	0	-181	97.72	100
fig|273036.6.peg.1526|SAB1437|VBIStaAur92441_1526|	OG5_127272	saur|NP_372089	0	-181	99.78	100
fig|273036.6.peg.1505|SAB1416c|VBIStaAur92441_1505|	OG5_131269	saur|NP_372068	0	-181	99.69	100
fig|273036.6.peg.1511|SAB1422c|VBIStaAur92441_1511|	OG5_127997	saur|NP_372074	7	-91	97.77	100
fig|273036.6.peg.137|SAB0121c|VBIStaAur92441_0137|	OG5_180896	saur|NP_370705	8	-88	95.12	100
fig|273036.6.peg.1507|SAB1418c|VBIStaAur92441_1507|	OG5_132149	saur|NP_372070	4	-50	98.17	100
fig|273036.6.peg.1444|VBIStaAur92441_1444|	OG5_131511	saur|NP_372016	4	-107	78.61	100
fig|273036.6.peg.1428|VBIStaAur92441_1428|	OG5_128684	saur|NP_371999	2	-68	99.32	97.3
fig|273036.6.peg.1521|SAB1432c|VBIStaAur92441_1521|	OG5_147113	saur|NP_372084	2	-117	97.33	100
fig|273036.6.peg.1528|SAB1439c|VBIStaAur92441_1528|	OG5_127948	saur|NP_372091	9	-161	99.67	100
fig|273036.6.peg.1520|SAB1431c|VBIStaAur92441_1520|	OG5_128139	saur|NP_372083	0	-181	97.81	100
fig|273036.6.peg.1445|SAB1354c|VBIStaAur92441_1445|	OG5_128305	saur|NP_372017	1	-138	100.00	100
fig|273036.6.peg.1515|SAB1426c|VBIStaAur92441_1515|	OG5_171172	saur|NP_372078	7	-75	100.00	100
fig|273036.6.peg.1448|SAB1357|VBIStaAur92441_1448|	OG5_214119	saur|NP_372020	2	-92	97.62	100
fig|273036.6.peg.1457|SAB1366|VBIStaAur92441_1457|	OG5_127121	saur|NP_372029	0	-181	99.80	100
fig|273036.6.peg.143|SAB0126c|VBIStaAur92441_0143|	OG5_136671	saur|NP_370710	0	-181	99.55	100
fig|273036.6.peg.1522|SAB1433c|VBIStaAur92441_1522|	OG5_130714	saur|NP_372085	0	-181	100.00	100
fig|273036.6.peg.1461|SAB1371c|VBIStaAur92441_1461|	OG5_178668	saur|NP_372033	2	-65	98.37	100
fig|273036.6.peg.1449|SAB1358c|VBIStaAur92441_1449|	OG5_129974	saur|NP_372021	2	-172	99.66	100
fig|273036.6.peg.1474|SAB1386c|VBIStaAur92441_1474|	OG5_164945	saur|NP_372037	0	-181	99.08	100
fig|273036.6.peg.1529|SAB1440c|VBIStaAur92441_1529|	OG5_127381	saur|NP_372092	8	-75	99.25	100
fig|273036.6.peg.1458|SAB1367|VBIStaAur92441_1458|	OG5_164950	saur|NP_372030	1	-167	99.65	100
fig|273036.6.peg.1496|SAB1408c|VBIStaAur92441_1496|	OG5_137362	saur|NP_372060	0	-181	99.33	100
fig|273036.6.peg.1459|SAB1368c|VBIStaAur92441_1459|	OG5_126827	saur|NP_372031	0	-181	98.72	100
fig|273036.6.peg.1499|SAB1411c|VBIStaAur92441_1499|	NO_GROUP	saur|NP_372063	1	-52	96.77	100
fig|273036.6.peg.1506|SAB1417c|VBIStaAur92441_1506|	OG5_127147	saur|NP_372069	7	-115	99.52	100
fig|273036.6.peg.1471|SAB1384c|VBIStaAur92441_1471|	OG5_127175	saur|NP_372035	0	-181	99.79	100
fig|273036.6.peg.1504|VBIStaAur92441_1504|	OG5_131633	saur|NP_372067	1	-109	98.20	100
fig|273036.6.peg.1512|SAB1423c|VBIStaAur92441_1512|	OG5_132740	saur|NP_372075	5	-21	100.00	100
fig|273036.6.peg.1510|SAB1421c|VBIStaAur92441_1510|	OG5_127224	saur|NP_372073	0	-181	99.59	100
fig|273036.6.peg.1503|VBIStaAur92441_1503|	OG5_131633	saur|NP_372067	2	-66	99.21	100
fig|273036.6.peg.1518|SAB1429c|VBIStaAur92441_1518|	OG5_129467	saur|NP_372081	2	-172	99.66	100
fig|273036.6.peg.1516|SAB1427c|VBIStaAur92441_1516|	OG5_129762	saur|NP_372079	7	-137	99.65	100
fig|273036.6.peg.1349|SAB1265c|VBIStaAur92441_1349|	OG5_127263	saur|NP_371933	5	-151	99.62	100
fig|273036.6.peg.1519|SAB1430c|VBIStaAur92441_1519|	OG5_178730	saur|NP_372082	0	-181	99.07	95.8
fig|273036.6.peg.1372|SAB1287|VBIStaAur92441_1372|	OG5_134785	saur|NP_371956	4	-128	99.15	100
fig|273036.6.peg.1460|SAB1369c|VBIStaAur92441_1460|	OG5_143176	saur|NP_372032	0	-181	96.76	100
fig|273036.6.peg.1380|SAB1295|VBIStaAur92441_1380|	NO_GROUP	saur|NP_370552	2	-7	48.28	98.3
fig|273036.6.peg.132|VBIStaAur92441_0132|	OG5_214080	saur|NP_370700	2	-10	97.06	100
fig|273036.6.peg.1387|SAB1301c|VBIStaAur92441_1387|	OG5_149651	saur|NP_371960	0	-181	98.92	100
fig|273036.6.peg.1375|SAB1290c|VBIStaAur92441_1375|	OG5_142440	saur|NP_371958	0	-181	87.60	100
fig|273036.6.peg.135|SAB0119|VBIStaAur92441_0135|	OG5_126718	saur|NP_370703	0	-181	98.08	100
fig|273036.6.peg.1392|SAB1305c|VBIStaAur92441_1392|	OG5_132022	saur|NP_371964	1	-173	100.00	100
fig|273036.6.peg.1514|SAB1425c|VBIStaAur92441_1514|	OG5_126676	saur|NP_372077	4	-103	100.00	100
fig|273036.6.peg.1523|SAB1434c|VBIStaAur92441_1523|	OG5_132296	saur|NP_372086	0	-181	98.18	100
fig|273036.6.peg.1364|SAB1279c|VBIStaAur92441_1364|	OG5_126847	saur|NP_371948	3	-100	98.31	100
fig|273036.6.peg.1381|SAB1296c|VBIStaAur92441_1381|	OG5_141230	bant|YP_017420	8	-68	46.67	99.7
fig|273036.6.peg.1386|SAB1300c|VBIStaAur92441_1386|	OG5_142440	saur|NP_371959	1	-147	96.35	96.2
fig|273036.6.peg.1537|SAB1448c|VBIStaAur92441_1537|	OG5_126807	saur|NP_372100	0	-181	99.55	100
fig|273036.6.peg.1540|SAB1451c|VBIStaAur92441_1540|	OG5_126952	saur|NP_372103	0	-181	99.74	100
fig|273036.6.peg.1559|SAB1469c|VBIStaAur92441_1559|	OG5_128338	saur|NP_372121	0	-181	99.18	100
fig|273036.6.peg.1579|SAB1488c|VBIStaAur92441_1579|	OG5_164968	saur|NP_372141	1	-43	100.00	100
fig|273036.6.peg.144|SAB0127c|VBIStaAur92441_0144|	OG5_131266	saur|NP_370711	6	-84	89.09	100
fig|273036.6.peg.1542|SAB1453c|VBIStaAur92441_1542|	OG5_126978	saur|NP_372105	1	-113	98.56	100
fig|273036.6.peg.1546|SAB1457c|VBIStaAur92441_1546|	OG5_127284	saur|NP_372109	0	-181	100.00	100
fig|273036.6.peg.1565|SAB1474c|VBIStaAur92441_1565|	OG5_149401	saur|NP_372127	0	-181	99.01	100
fig|273036.6.peg.1552|SAB1462c|VBIStaAur92441_1552|	OG5_131336	saur|NP_372114	1	-114	96.89	100
fig|273036.6.peg.1578|SAB1487c|VBIStaAur92441_1578|	OG5_131270	saur|NP_372140	1	-65	98.37	100
fig|273036.6.peg.1580|SAB1489c|VBIStaAur92441_1580|	OG5_126799	saur|NP_372142	0	-181	99.54	100
fig|273036.6.peg.1551|SAB1461c|VBIStaAur92441_1551|	OG5_128503	saur|NP_372113	8	-87	100.00	100
fig|273036.6.peg.1574|SAB1483c|VBIStaAur92441_1574|	OG5_131044	saur|NP_372136	0	-181	99.53	100
fig|273036.6.peg.1550|VBIStaAur92441_1550|	OG5_132444	saur|NP_372112	9	-31	97.10	85.2
fig|273036.6.peg.1548|SAB1459c|VBIStaAur92441_1548|	OG5_140174	saur|NP_372111	0	-181	99.38	100
fig|273036.6.peg.1567|SAB1476c|VBIStaAur92441_1567|	OG5_134793	saur|NP_372129	6	-143	98.80	100
fig|273036.6.peg.1556|SAB1466c|VBIStaAur92441_1556|	OG5_131883	saur|NP_372118	5	-108	99.47	100
fig|273036.6.peg.1585|SAB1494|VBIStaAur92441_1585|	OG5_137098	saur|NP_372147	0	-181	92.81	99.1
fig|273036.6.peg.1582|SAB1491c|VBIStaAur92441_1582|	OG5_127266	saur|NP_372144	7	-126	100.00	100
fig|273036.6.peg.1553|SAB1463c|VBIStaAur92441_1553|	OG5_135702	saur|NP_372115	3	-136	98.32	100
fig|273036.6.peg.147|SAB0129c|VBIStaAur92441_0147|	OG5_135458	saur|NP_370713	0	-181	98.09	100
fig|273036.6.peg.1560|SAB1470c|VBIStaAur92441_1560|	OG5_160261	saur|NP_372122	5	-97	99.43	100
fig|273036.6.peg.1581|SAB1490c|VBIStaAur92441_1581|	OG5_133331	saur|NP_372143	0	-181	99.39	100
fig|273036.6.peg.1549|VBIStaAur92441_1549|	OG5_132444	saur|NP_372112	0	-181	98.43	100
fig|273036.6.peg.1605|SAB1512c|VBIStaAur92441_1605|	OG5_193898	saur|NP_372167	3	-81	100.00	100
fig|273036.6.peg.1583|SAB1492c|VBIStaAur92441_1583|	OG5_127383	saur|NP_372145	0	-181	99.46	100
fig|273036.6.peg.1554|SAB1464c|VBIStaAur92441_1554|	OG5_128893	saur|NP_372116	1	-62	100.00	100
fig|273036.6.peg.1586|VBIStaAur92441_1586|	NO_GROUP	saur|NP_372148	9	-12	100.00	72.9
fig|273036.6.peg.1561|SAB1471c|VBIStaAur92441_1561|	OG5_130719	saur|NP_372123	2	-127	99.12	100
fig|273036.6.peg.1555|SAB1465c|VBIStaAur92441_1555|	OG5_153520	saur|NP_372117	6	-110	100.00	100
fig|273036.6.peg.12|SAB0012|VBIStaAur92441_0012|	OG5_131823	saur|NP_370536	0	-181	99.07	100
fig|273036.6.peg.1570|SAB1479c|VBIStaAur92441_1570|	OG5_137097	saur|NP_372132	0	-181	97.32	100
fig|273036.6.peg.149|SAB0131|VBIStaAur92441_0149|	OG5_132579	saur|NP_370715	6	-172	99.66	100
fig|273036.6.peg.1584|SAB1493c|VBIStaAur92441_1584|	OG5_126959	saur|NP_372146	0	-181	99.21	100
fig|273036.6.peg.1568|SAB1477c|VBIStaAur92441_1568|	NO_GROUP	saur|NP_372130	0	-181	98.90	100
fig|273036.6.peg.1627|SAB1530c|VBIStaAur92441_1627|	OG5_127395	saur|NP_372194	2	-177	99.03	100
fig|273036.6.peg.1588|SAB1496c|VBIStaAur92441_1588|	OG5_132733	saur|NP_372150	6	-76	100.00	100
fig|273036.6.peg.1558|SAB1468c|VBIStaAur92441_1558|	OG5_128849	saur|NP_372120	5	-152	98.51	100
fig|273036.6.peg.1593|SAB1500c|VBIStaAur92441_1593|	OG5_126806	saur|NP_372155	0	-181	100.00	100
fig|273036.6.peg.1572|SAB1481c|VBIStaAur92441_1572|	OG5_132473	saur|NP_372134	2	-78	100.00	100
fig|273036.6.peg.1610|SAB1516c|VBIStaAur92441_1610|	OG5_127445	saur|NP_372171	1	-51	100.00	100
fig|273036.6.peg.1587|VBIStaAur92441_1587|	OG5_152780	saur|NP_372149	1	-15	80.00	100
fig|273036.6.peg.1571|SAB1480c|VBIStaAur92441_1571|	OG5_138055	saur|NP_372133	2	-128	98.36	100
fig|273036.6.peg.1628|SAB1531c|VBIStaAur92441_1628|	OG5_141271	saur|NP_372195	4	-133	100.00	100
fig|273036.6.peg.1590|SAB1498c|VBIStaAur92441_1590|	OG5_129035	saur|NP_372152	3	-148	100.00	100
fig|273036.6.peg.1566|SAB1475c|VBIStaAur92441_1566|	OG5_213672	saur|NP_372128	0	-181	99.51	100
fig|273036.6.peg.1595|SAB1502c|VBIStaAur92441_1595|	OG5_127541	saur|NP_372157	5	-81	98.00	100
fig|273036.6.peg.1573|SAB1482c|VBIStaAur92441_1573|	OG5_126624	saur|NP_372135	1	-94	100.00	90.8
fig|273036.6.peg.1611|SAB1517c|VBIStaAur92441_1611|	OG5_178735	saur|NP_372172	1	-83	100.00	100
fig|273036.6.peg.1656|SAB1559c|VBIStaAur92441_1656|	OG5_132573	saur|NP_372225	1	-168	100.00	100
fig|273036.6.peg.1599|SAB1506c|VBIStaAur92441_1599|	OG5_131756	saur|NP_372161	0	-181	99.74	100
fig|273036.6.peg.1591|VBIStaAur92441_1591|	NO_GROUP	saur|NP_372153	9	-12	100.00	100
fig|273036.6.peg.1577|SAB1486c|VBIStaAur92441_1577|	OG5_160558	saur|NP_372139	3	-43	67.65	100
fig|273036.6.peg.1662|SAB1566c|VBIStaAur92441_1662|	OG5_136091	saur|NP_372231	5	-130	99.56	100
fig|273036.6.peg.1596|SAB1503c|VBIStaAur92441_1596|	OG5_128389	saur|NP_372158	0	-181	99.45	100
fig|273036.6.peg.1575|SAB1484c|VBIStaAur92441_1575|	OG5_178732	saur|NP_372137	0	-181	99.67	100
fig|273036.6.peg.1617|SAB1521c|VBIStaAur92441_1617|	OG5_134243	saur|NP_372184	2	-97	97.78	97.8
fig|273036.6.peg.1671|SAB1575c|VBIStaAur92441_1671|	OG5_126959	saur|NP_372240	0	-181	97.24	95.5
fig|273036.6.peg.1639|SAB1542c|VBIStaAur92441_1639|	OG5_126764	saur|NP_372207	0	-181	99.53	100
fig|273036.6.peg.1606|SAB1513c|VBIStaAur92441_1606|	OG5_127170	saur|NP_372168	0	-181	99.07	100
fig|273036.6.peg.1602|SAB1509c|VBIStaAur92441_1602|	OG5_132916	saur|NP_372164	0	-181	100.00	100
fig|273036.6.peg.1669|SAB1573c|VBIStaAur92441_1669|	OG5_135079	saur|NP_372238	5	-105	97.66	100
fig|273036.6.peg.1598|SAB1505c|VBIStaAur92441_1598|	OG5_132151	saur|NP_372160	0	-181	99.08	100
fig|273036.6.peg.1589|SAB1497|VBIStaAur92441_1589|	OG5_128067	saur|NP_372151	0	-181	98.58	100
fig|273036.6.peg.1618|SAB1522c|VBIStaAur92441_1618|	OG5_133742	saur|NP_372185	3	-89	96.00	87.5
fig|273036.6.peg.1674|SAB1578|VBIStaAur92441_1674|	OG5_131566	saur|NP_372243	2	-113	100.00	100
fig|273036.6.peg.1619|SAB1523c|VBIStaAur92441_1619|	OG5_126889	saur|NP_372186	0	-181	99.53	100
fig|273036.6.peg.1604|SAB1511c|VBIStaAur92441_1604|	OG5_132770	saur|NP_372166	2	-111	99.50	100
fig|273036.6.peg.1600|SAB1507c|VBIStaAur92441_1600|	OG5_133525	saur|NP_372162	3	-43	100.00	100
fig|273036.6.peg.1672|SAB1576c|VBIStaAur92441_1672|	OG5_168542	saur|NP_372241	0	-181	99.82	96.5
fig|273036.6.peg.1592|SAB1499c|VBIStaAur92441_1592|	OG5_127662	saur|NP_372154	0	-181	100.00	100
fig|273036.6.peg.1620|SAB1524c|VBIStaAur92441_1620|	OG5_126723	saur|NP_372187	0	-181	99.32	100
fig|273036.6.peg.1675|SAB1579c|VBIStaAur92441_1675|	OG5_127726	saur|NP_372245	7	-139	96.76	100
fig|273036.6.peg.1624|SAB1527c|VBIStaAur92441_1624|	OG5_129427	saur|NP_372191	0	-181	99.30	100
fig|273036.6.peg.1601|SAB1508c|VBIStaAur92441_1601|	OG5_126946	saur|NP_372163	0	-181	99.74	100
fig|273036.6.peg.155|SAB0137|VBIStaAur92441_0155|	OG5_133315	saur|NP_370721	0	-181	98.92	100
fig|273036.6.peg.1594|SAB1501c|VBIStaAur92441_1594|	OG5_134774	saur|NP_372156	5	-156	100.00	100
fig|273036.6.peg.1709|SAB1612c|VBIStaAur92441_1709|	NO_GROUP	saur|NP_372276	8	-73	98.57	100
fig|273036.6.peg.1608|SAB1514c|VBIStaAur92441_1608|	OG5_127361	saur|NP_372169	9	-47	100.00	100
fig|273036.6.peg.1626|SAB1529c|VBIStaAur92441_1626|	OG5_132804	saur|NP_372193	1	-125	86.94	100
fig|273036.6.peg.1603|SAB1510c|VBIStaAur92441_1603|	OG5_132500	saur|NP_372165	0	-181	99.40	99.7
fig|273036.6.peg.1683|SAB1587c|VBIStaAur92441_1683|	OG5_127413	saur|NP_372253	0	-181	100.00	100
fig|273036.6.peg.1597|SAB1504c|VBIStaAur92441_1597|	OG5_127379	saur|NP_372159	2	-93	99.42	100
fig|273036.6.peg.1631|SAB1534c|VBIStaAur92441_1631|	OG5_128011	saur|NP_372198	0	-181	99.29	100
fig|273036.6.peg.1614|SAB1519c|VBIStaAur92441_1614|	NO_GROUP	saur|NP_372174	4	-76	98.73	100
fig|273036.6.peg.1658|SAB1561c|VBIStaAur92441_1658|	OG5_132143	saur|NP_372227	0	-181	98.22	100
fig|273036.6.peg.1609|SAB1515c|VBIStaAur92441_1609|	OG5_164948	saur|NP_372170	2	-55	100.00	100
fig|273036.6.peg.1684|SAB1588|VBIStaAur92441_1684|	NO_GROUP	saur|NP_372254	3	-158	99.67	100
fig|273036.6.peg.148|SAB0130|VBIStaAur92441_0148|	OG5_153501	saur|NP_370714	0	-181	99.71	100
fig|273036.6.peg.1632|SAB1535c|VBIStaAur92441_1632|	OG5_130840	saur|NP_372199	0	-181	99.77	100
fig|273036.6.peg.1616|SAB1520c|VBIStaAur92441_1616|	NO_GROUP	saur|NP_372176	2	-44	98.94	100
fig|273036.6.peg.1659|SAB1562c|VBIStaAur92441_1659|	OG5_139271	saur|NP_372228	0	-181	99.68	100
fig|273036.6.peg.151|SAB0133|VBIStaAur92441_0151|	OG5_133539	saur|NP_370717	2	-169	99.66	100
fig|273036.6.peg.1564|VBIStaAur92441_1564|	OG5_146164	saur|NP_372126	3	-43	86.55	97.5
fig|273036.6.peg.1535|SAB1446c|VBIStaAur92441_1535|	OG5_136491	saur|NP_372098	5	-89	100.00	94.5
fig|273036.6.peg.1539|SAB1450c|VBIStaAur92441_1539|	OG5_132140	saur|NP_372102	0	-181	98.72	100
fig|273036.6.peg.1547|SAB1458|VBIStaAur92441_1547|	OG5_131045	saur|NP_372110	1	-37	100.00	100
fig|273036.6.peg.1557|SAB1467c|VBIStaAur92441_1557|	OG5_132925	saur|NP_372119	1	-48	98.96	100
fig|273036.6.peg.145|SAB0128c|VBIStaAur92441_0145|	OG5_129158	saur|NP_370712	0	-181	97.62	100
fig|273036.6.peg.1563|VBIStaAur92441_1563|	OG5_146164	saur|NP_372125	2	-25	93.55	100
fig|273036.6.peg.1532|SAB1443c|VBIStaAur92441_1532|	OG5_133737	saur|NP_372095	0	-181	100.00	100
fig|273036.6.peg.1533|SAB1444c|VBIStaAur92441_1533|	OG5_128392	saur|NP_372096	2	-94	98.14	92.7
fig|273036.6.peg.1569|SAB1478c|VBIStaAur92441_1569|	NO_GROUP	saur|NP_372131	2	-70	97.32	100
fig|273036.6.peg.1531|SAB1442c|VBIStaAur92441_1531|	OG5_130372	saur|NP_372094	1	-74	99.35	100
fig|273036.6.peg.1544|SAB1455c|VBIStaAur92441_1544|	OG5_129830	saur|NP_372107	0	-181	97.82	100
fig|273036.6.peg.1536|SAB1447c|VBIStaAur92441_1536|	OG5_130915	saur|NP_372099	2	-16	100.00	74.1
fig|273036.6.peg.1538|SAB1449c|VBIStaAur92441_1538|	OG5_131160	saur|NP_372101	4	-143	99.20	100
fig|273036.6.peg.1541|SAB1452c|VBIStaAur92441_1541|	OG5_126744	saur|NP_372104	0	-181	99.51	100
fig|273036.6.peg.1633|SAB1536c|VBIStaAur92441_1633|	OG5_214128	saur|NP_372200	6	-179	98.71	100
fig|273036.6.peg.1621|SAB1525|VBIStaAur92441_1621|	OG5_131288	saur|NP_372188	1	-102	96.24	100
fig|273036.6.peg.1634|SAB1537c|VBIStaAur92441_1634|	OG5_196541	saur|NP_372201	4	-113	99.01	100
fig|273036.6.peg.1622|SAB1526c|VBIStaAur92441_1622|	OG5_156676	saur|NP_372189	1	-165	98.77	100
fig|273036.6.peg.1667|SAB1571c|VBIStaAur92441_1667|	OG5_178743	saur|NP_372236	0	-181	99.05	100
fig|273036.6.peg.1636|SAB1539c|VBIStaAur92441_1636|	OG5_130370	saur|NP_372203	5	-29	100.00	100
fig|273036.6.peg.1625|SAB1528c|VBIStaAur92441_1625|	OG5_127486	saur|NP_372192	0	-181	99.38	100
fig|273036.6.peg.1670|SAB1574c|VBIStaAur92441_1670|	OG5_133747	saur|NP_372239	0	-181	89.19	100
fig|273036.6.peg.1647|SAB1550c|VBIStaAur92441_1647|	OG5_173120	saur|NP_372215	0	-181	98.59	100
fig|273036.6.peg.1635|SAB1538c|VBIStaAur92441_1635|	OG5_128492	saur|NP_372202	3	-53	100.00	100
fig|273036.6.peg.1673|SAB1577|VBIStaAur92441_1673|	OG5_130873	saur|NP_372242	4	-85	98.05	100
fig|273036.6.peg.1648|SAB1551c|VBIStaAur92441_1648|	OG5_128582	saur|NP_372216	0	-181	99.43	96.5
fig|273036.6.peg.1638|SAB1541c|VBIStaAur92441_1638|	OG5_127087	saur|NP_372205	0	-181	97.38	100
fig|273036.6.peg.157|VBIStaAur92441_0157|	OG5_131161	saur|NP_370723	4	-14	98.36	100
fig|273036.6.peg.1649|SAB1552c|VBIStaAur92441_1649|	OG5_131511	saur|NP_372217	1	-131	99.57	100
fig|273036.6.peg.1640|SAB1543c|VBIStaAur92441_1640|	OG5_175571	saur|NP_372208	1	-173	99.67	100
fig|273036.6.peg.1650|SAB1553c|VBIStaAur92441_1650|	OG5_126870	saur|NP_372218	0	-181	99.29	100
fig|273036.6.peg.1644|SAB1547c|VBIStaAur92441_1644|	OG5_127254	saur|NP_372212	1	-115	99.03	100
fig|273036.6.peg.1543|SAB1454c|VBIStaAur92441_1543|	OG5_136231	saur|NP_372106	0	-181	99.38	100
fig|273036.6.peg.1534|SAB1445c|VBIStaAur92441_1534|	OG5_184218	saur|NP_372097	6	-174	100.00	92.7
fig|273036.6.peg.1576|SAB1485c|VBIStaAur92441_1576|	OG5_128394	saur|NP_372138	4	-118	98.11	100
fig|273036.6.peg.1645|SAB1548c|VBIStaAur92441_1645|	OG5_130627	saur|NP_372213	6	-169	98.97	100
fig|273036.6.peg.1642|SAB1545c|VBIStaAur92441_1642|	OG5_134857	saur|NP_372210	5	-88	100.00	100
fig|273036.6.peg.1646|SAB1549c|VBIStaAur92441_1646|	OG5_127218	saur|NP_372214	0	-181	99.20	100
fig|273036.6.peg.1653|SAB1556c|VBIStaAur92441_1653|	OG5_126685	saur|NP_372221	0	-181	99.83	100
fig|273036.6.peg.1652|SAB1555|VBIStaAur92441_1652|	OG5_135022	saur|NP_372220	0	-181	99.78	100
fig|273036.6.peg.154|SAB0136c|VBIStaAur92441_0154|	NO_GROUP	saur|NP_370720	2	-73	100.00	89.4
fig|273036.6.peg.1654|SAB1557c|VBIStaAur92441_1654|	OG5_126758	saur|NP_372222	2	-177	100.00	100
fig|273036.6.peg.1663|SAB1567|VBIStaAur92441_1663|	OG5_126673	saur|NP_372232	0	-181	99.43	100
fig|273036.6.peg.1655|SAB1558c|VBIStaAur92441_1655|	OG5_132080	saur|NP_372224	3	-169	99.36	100
fig|273036.6.peg.1664|SAB1568c|VBIStaAur92441_1664|	OG5_127241	saur|NP_372233	0	-181	99.19	100
fig|273036.6.peg.1692|SAB1596c|VBIStaAur92441_1692|	OG5_132474	saur|NP_372260	0	-181	99.68	100
fig|273036.6.peg.1697|VBIStaAur92441_1697|	OG5_132146	saur|NP_372264	6	-16	97.50	93
fig|273036.6.peg.1678|SAB1582|VBIStaAur92441_1678|	OG5_127006	saur|NP_372248	0	-181	99.63	100
fig|273036.6.peg.1530|SAB1441c|VBIStaAur92441_1530|	OG5_134859	saur|NP_372093	5	-55	99.12	100
fig|273036.6.peg.1666|SAB1570c|VBIStaAur92441_1666|	OG5_130287	saur|NP_372235	0	-181	99.50	100
fig|273036.6.peg.1679|SAB1583c|VBIStaAur92441_1679|	NO_GROUP	saur|NP_372249	0	-181	98.14	100
fig|273036.6.peg.1680|SAB1584c|VBIStaAur92441_1680|	OG5_135458	saur|NP_372250	0	-181	93.24	100
fig|273036.6.peg.1668|SAB1572c|VBIStaAur92441_1668|	OG5_133303	saur|NP_372237	5	-91	98.78	100
fig|273036.6.peg.1562|SAB1472|VBIStaAur92441_1562|	NO_GROUP	saur|NP_372124	8	-14	94.12	76.4
fig|273036.6.peg.1682|SAB1586|VBIStaAur92441_1682|	OG5_126815	saur|NP_372252	0	-181	99.53	100
fig|273036.6.peg.1681|SAB1585c|VBIStaAur92441_1681|	OG5_139049	saur|NP_372251	3	-116	100.00	100
fig|273036.6.peg.1661|SAB1564|VBIStaAur92441_1661|	OG5_163190	saur|NP_372230	3	-71	99.27	100
fig|273036.6.peg.1686|SAB1590c|VBIStaAur92441_1686|	OG5_224980	saur|NP_372255	0	-181	90.92	100
fig|273036.6.peg.156|SAB0138|VBIStaAur92441_0156|	OG5_126906	saur|NP_370722	8	-127	99.12	100
fig|273036.6.peg.1691|SAB1595|VBIStaAur92441_1691|	OG5_126742	saur|NP_372259	0	-181	98.71	100
fig|273036.6.peg.1688|SAB1592c|VBIStaAur92441_1688|	OG5_126671	saur|NP_372256	0	-181	99.28	100
fig|273036.6.peg.1696|SAB1600c|VBIStaAur92441_1696|	OG5_132146	saur|NP_372264	0	-181	99.50	98
fig|273036.6.peg.1701|SAB1604c|VBIStaAur92441_1701|	OG5_141185	saur|NP_372268	7	-55	100.00	100
fig|273036.6.peg.13|SAB0013|VBIStaAur92441_0013|	OG5_178767	saur|NP_370537	7	-118	97.72	100
fig|273036.6.peg.1685|SAB1589c|VBIStaAur92441_1685|	OG5_130727	saur|NP_372903	3	-91	43.65	98.9
fig|273036.6.peg.150|SAB0132|VBIStaAur92441_0150|	OG5_156267	saur|NP_370716	0	-181	99.38	100
fig|273036.6.peg.1690|SAB1594|VBIStaAur92441_1690|	OG5_214137	saur|NP_372258	3	-120	99.05	100
fig|273036.6.peg.1665|SAB1569|VBIStaAur92441_1665|	OG5_126997	saur|NP_372234	6	-94	100.00	100
fig|273036.6.peg.1612|SAB1518c|VBIStaAur92441_1612|	OG5_135723	saur|NP_372173	2	-149	100.00	100
fig|273036.6.peg.1630|SAB1533c|VBIStaAur92441_1630|	OG5_127209	saur|NP_372197	3	-111	100.00	100
fig|273036.6.peg.1706|SAB1609c|VBIStaAur92441_1706|	OG5_178746	saur|NP_372273	1	-152	99.24	100
fig|273036.6.peg.1615|VBIStaAur92441_1615|	NO_GROUP	saur|NP_372175	4	-20	100.00	75.4
fig|273036.6.peg.1660|SAB1563c|VBIStaAur92441_1660|	OG5_168861	saur|NP_372229	0	-181	100.00	100
fig|273036.6.peg.1707|SAB1610c|VBIStaAur92441_1707|	OG5_126731	saur|NP_372274	2	-161	98.94	100
fig|273036.6.peg.1629|SAB1532c|VBIStaAur92441_1629|	OG5_130465	saur|NP_372196	0	-181	99.55	100
fig|273036.6.peg.1687|SAB1591c|VBIStaAur92441_1687|	OG5_224980	saur|NP_372255	2	-136	95.97	96.1
fig|273036.6.peg.1694|SAB1598c|VBIStaAur92441_1694|	OG5_176378	saur|NP_372262	3	-65	93.07	63.9
fig|273036.6.peg.158|SAB0139|VBIStaAur92441_0158|	OG5_131161	saur|NP_370723	5	-154	98.78	100
fig|273036.6.peg.1643|SAB1546c|VBIStaAur92441_1643|	OG5_126628	saur|NP_372211	0	-181	99.12	100
fig|273036.6.peg.1703|SAB1606|VBIStaAur92441_1703|	NO_GROUP	saur|NP_372270	9	-38	99.03	100
fig|273036.6.peg.1693|SAB1597c|VBIStaAur92441_1693|	OG5_130461	saur|NP_372261	0	-181	99.17	100
fig|273036.6.peg.152|SAB0134c|VBIStaAur92441_0152|	NO_GROUP	saur|NP_370718	2	-35	96.77	100
fig|273036.6.peg.1637|SAB1540c|VBIStaAur92441_1637|	OG5_129028	saur|NP_372204	3	-73	99.42	100
fig|273036.6.peg.1641|SAB1544c|VBIStaAur92441_1641|	OG5_178742	saur|NP_372209	0	-181	99.14	100
fig|273036.6.peg.1700|SAB1603c|VBIStaAur92441_1700|	OG5_191604	saur|NP_372267	1	-165	99.30	100
fig|273036.6.peg.1695|SAB1599c|VBIStaAur92441_1695|	OG5_178744	saur|NP_372263	9	-74	100.00	100
fig|273036.6.peg.1651|SAB1554c|VBIStaAur92441_1651|	OG5_128590	saur|NP_372219	0	-181	90.88	100
fig|273036.6.peg.1699|SAB1602c|VBIStaAur92441_1699|	OG5_178745	saur|NP_372266	2	-98	98.99	100
fig|273036.6.peg.1702|SAB1605c|VBIStaAur92441_1702|	OG5_133752	saur|NP_372269	0	-181	99.16	100
fig|273036.6.peg.1676|SAB1580|VBIStaAur92441_1676|	NO_GROUP	saur|NP_372246	5	-73	99.32	100
fig|273036.6.peg.1657|SAB1560c|VBIStaAur92441_1657|	OG5_130737	saur|NP_372226	0	-181	100.00	100
fig|273036.6.peg.153|SAB0135|VBIStaAur92441_0153|	OG5_135105	saur|NP_370719	0	-181	99.03	100
fig|273036.6.peg.1708|SAB1611c|VBIStaAur92441_1708|	OG5_155483	saur|NP_372275	0	-181	99.57	100
fig|273036.6.peg.159|SAB0140|VBIStaAur92441_0159|	NO_GROUP	saur|NP_370724	2	-17	100.00	100
fig|273036.6.peg.1698|SAB1601c|VBIStaAur92441_1698|	OG5_130758	saur|NP_372265	0	-181	97.34	100.2
fig|273036.6.peg.1705|SAB1608c|VBIStaAur92441_1705|	OG5_127179	saur|NP_372272	7	-125	99.07	100
fig|273036.6.peg.1689|SAB1593c|VBIStaAur92441_1689|	OG5_126680	saur|NP_372257	0	-181	99.12	100
fig|273036.6.peg.160|SAB0141|VBIStaAur92441_0160|	NO_GROUP	saur|NP_370725	0	-181	99.11	100
fig|273036.6.peg.1710|SAB1613c|VBIStaAur92441_1710|	OG5_128305	saur|NP_372277	5	-129	97.84	100
fig|273036.6.peg.1704|SAB1607c|VBIStaAur92441_1704|	OG5_142696	saur|NP_372271	1	-164	99.64	100
fig|273036.6.peg.1677|SAB1581|VBIStaAur92441_1677|	OG5_127282	saur|NP_372247	0	-181	98.70	100.3
fig|273036.6.peg.163|VBIStaAur92441_0163|	NO_GROUP	saur|NP_370728	4	-22	98.15	93.1
fig|273036.6.peg.1719|SAB1620|VBIStaAur92441_1719|	OG5_137286	saur|NP_372286	0	-181	100.00	100
fig|273036.6.peg.1725|SAB1626c|VBIStaAur92441_1725|	OG5_127275	saur|NP_372293	0	-181	98.73	100
fig|273036.6.peg.1752|SAB1651c|VBIStaAur92441_1752|	OG5_141605	saur|NP_372321	0	-181	98.09	99.7
fig|273036.6.peg.1723|SAB1624|VBIStaAur92441_1723|	OG5_171183	saur|NP_372290	0	-181	99.40	100
fig|273036.6.peg.1742|SAB1642|VBIStaAur92441_1742|	OG5_131042	saur|NP_372308	3	-38	99.15	100
fig|273036.6.peg.1755|SAB1654|VBIStaAur92441_1755|	OG5_164901	saur|NP_372324	1	-129	97.89	100
fig|273036.6.peg.1717|SAB1618c|VBIStaAur92441_1717|	OG5_127675	saur|NP_372284	0	-181	99.50	100
fig|273036.6.peg.1722|SAB1623c|VBIStaAur92441_1722|	OG5_127037	saur|NP_372289	9	-151	99.64	100
fig|273036.6.peg.1728|SAB1629c|VBIStaAur92441_1728|	OG5_153090	saur|NP_372296	0	-181	99.00	100
fig|273036.6.peg.1764|SAB1663|VBIStaAur92441_1764|	OG5_181395	saur|NP_372726	0	-181	73.52	100
fig|273036.6.peg.1724|SAB1625c|VBIStaAur92441_1724|	OG5_128902	saur|NP_372291	1	-83	99.35	100
fig|273036.6.peg.1783|SAB1678c|VBIStaAur92441_1783|	OG5_214100	cbot|YP_001786991.1	2	-47	49.34	98.7
fig|273036.6.peg.168|SAB0146|VBIStaAur92441_0168|	OG5_127607	saur|NP_370731	0	-181	98.19	100
fig|273036.6.peg.1756|SAB1655|VBIStaAur92441_1756|	NO_GROUP	saur|NP_372325	2	-87	90.87	100
fig|273036.6.peg.1715|VBIStaAur92441_1715|	OG5_162796	saur|NP_372282	0	-181	74.09	95.8
fig|273036.6.peg.1729|SAB1630|VBIStaAur92441_1729|	OG5_129305	saur|NP_372297	7	-53	96.15	100
fig|273036.6.peg.1748|SAB1647c|VBIStaAur92441_1748|	OG5_135316	saur|NP_372317	4	-145	97.27	100
fig|273036.6.peg.1727|SAB1628c|VBIStaAur92441_1727|	OG5_127122	saur|NP_372295	0	-181	98.27	100
fig|273036.6.peg.1790|SAB1686c|VBIStaAur92441_1790|	OG5_158182	saur|NP_372343	2	-169	99.35	93.6
fig|273036.6.peg.1772|VBIStaAur92441_1772|	OG5_132451	saur|NP_372331	3	-72	97.01	100
fig|273036.6.peg.1726|SAB1627c|VBIStaAur92441_1726|	OG5_129511	saur|NP_372294	8	-117	99.52	100
fig|273036.6.peg.1771|VBIStaAur92441_1771|	OG5_132451	saur|NP_372331	2	-14	30.66	100
fig|273036.6.peg.1731|SAB1632|VBIStaAur92441_1731|	OG5_133885	bant|YP_019837	8	-48	69.84	96.2
fig|273036.6.peg.170|SAB0148|VBIStaAur92441_0170|	OG5_127021	saur|NP_370733	0	-181	92.96	100
fig|273036.6.peg.1800|SAB1699c|VBIStaAur92441_1800|	OG5_146164	saur|NP_372352	9	-131	95.45	100
fig|273036.6.peg.1776|SAB1671c|VBIStaAur92441_1776|	OG5_167591	saur|NP_372335	1	-105	92.47	100
fig|273036.6.peg.1733|SAB1634c|VBIStaAur92441_1733|	NO_GROUP	saur|NP_372300	2	-36	100.00	100
fig|273036.6.peg.1807|SAB1706c|VBIStaAur92441_1807|	OG5_191478	saur|NP_371433	0	-181	88.84	100.3
fig|273036.6.peg.1791|SAB1687c|VBIStaAur92441_1791|	OG5_158182	saur|NP_372344	0	-181	99.36	100
fig|273036.6.peg.165|VBIStaAur92441_0165|	OG5_134183	saur|NP_370729	0	-181	96.99	100
fig|273036.6.peg.1781|SAB1676c|VBIStaAur92441_1781|	NO_GROUP	saur|NP_372340	4	-29	98.80	90.2
fig|273036.6.peg.1765|SAB1664c|VBIStaAur92441_1765|	OG5_184217	lmon|NP_463837	1	-8	44.83	68.8
fig|273036.6.peg.1735|SAB1636|VBIStaAur92441_1735|	NO_GROUP	saur|NP_372302	4	-79	99.32	100
fig|273036.6.peg.1847|SAB1741c|VBIStaAur92441_1847|	NO_GROUP	bant|YP_017568	2	-41	30.96	99.5
fig|273036.6.peg.1809|VBIStaAur92441_1809|	NO_GROUP	saur|NP_371431	4	-23	92.98	100
fig|273036.6.peg.1737|VBIStaAur92441_1737|	OG5_150417	saur|NP_372304	1	-29	98.78	97.6
fig|273036.6.peg.1785|SAB1680c|VBIStaAur92441_1785|	OG5_127040	spne|NP_344707	2	-22	39.87	88.4
fig|273036.6.peg.1741|SAB1641|VBIStaAur92441_1741|	OG5_131042	saur|NP_372307	1	-60	97.52	100
fig|273036.6.peg.172|SAB0150|VBIStaAur92441_0172|	OG5_168769	saur|NP_370736	3	-98	79.17	100
fig|273036.6.peg.1823|SAB1721c|VBIStaAur92441_1823|	OG5_245557	saur|NP_371417	3	-44	90.43	98.9
fig|273036.6.peg.1810|SAB1708c|VBIStaAur92441_1810|	NO_GROUP	saur|NP_371430	2	-45	86.99	98.4
fig|273036.6.peg.1738|VBIStaAur92441_1738|	OG5_150417	saur|NP_372304	6	-31	97.10	83.1
fig|273036.6.peg.1818|SAB1716c|VBIStaAur92441_1818|	NO_GROUP	saur|NP_371422	7	-103	94.30	100
fig|273036.6.peg.1775|SAB1670c|VBIStaAur92441_1775|	OG5_167591	saur|NP_372334	6	-72	57.74	100
fig|273036.6.peg.1743|SAB1643c|VBIStaAur92441_1743|	OG5_126583	saur|NP_372312	6	-161	98.56	100
fig|273036.6.peg.1758|SAB1657|VBIStaAur92441_1758|	NO_GROUP	saur|NP_372327	2	-104	96.84	100
fig|273036.6.peg.1720|SAB1621|VBIStaAur92441_1720|	OG5_138095	saur|NP_372287	2	-104	99.47	100
fig|273036.6.peg.1721|SAB1622c|VBIStaAur92441_1721|	OG5_154835	saur|NP_372288	8	-72	100.00	100
fig|273036.6.peg.161|SAB0142|VBIStaAur92441_0161|	OG5_141318	saur|NP_370726	2	-57	99.32	100
fig|273036.6.peg.1730|SAB1631|VBIStaAur92441_1730|	OG5_132869	saur|NP_372298	0	-181	97.98	92.3
fig|273036.6.peg.1739|SAB1639c|VBIStaAur92441_1739|	OG5_187172	saur|NP_372305	9	-132	99.16	100
fig|273036.6.peg.1732|SAB1633c|VBIStaAur92441_1732|	OG5_191478	saur|NP_372299	5	-164	99.65	100
fig|273036.6.peg.1740|SAB1640|VBIStaAur92441_1740|	NO_GROUP	saur|NP_372306	2	-32	98.00	100
fig|273036.6.peg.1712|SAB1615|VBIStaAur92441_1712|	OG5_132172	saur|NP_372279	9	-159	95.30	99.3
fig|273036.6.peg.1714|VBIStaAur92441_1714|	OG5_162796	saur|NP_372282	0	-181	97.27	100
fig|273036.6.peg.1711|SAB1614c|VBIStaAur92441_1711|	OG5_141316	saur|NP_372278	0	-181	99.82	100
fig|273036.6.peg.162|SAB0143|VBIStaAur92441_0162|	NO_GROUP	saur|NP_370727	5	-134	99.58	100
fig|273036.6.peg.1825|SAB1723c|VBIStaAur92441_1825|	OG5_169928	saur|NP_371414	6	-88	94.61	100
fig|273036.6.peg.1820|SAB1718c|VBIStaAur92441_1820|	OG5_245213	saur|NP_371420	1	-58	93.91	100
fig|273036.6.peg.1746|SAB1646|VBIStaAur92441_1746|	OG5_128435	saur|NP_372315	0	-181	99.62	100
fig|273036.6.peg.167|SAB0145|VBIStaAur92441_0167|	OG5_128014	saur|NP_370730	0	-181	99.10	100
fig|273036.6.peg.1822|SAB1720c|VBIStaAur92441_1822|	NO_GROUP	saur|NP_371418	3	-56	95.45	100
fig|273036.6.peg.1744|SAB1644c|VBIStaAur92441_1744|	OG5_214085	saur|NP_372313	4	-158	99.67	100
fig|273036.6.peg.1851|SAB1745c|VBIStaAur92441_1851|	OG5_127389	saur|NP_371388	2	-57	92.91	100
fig|273036.6.peg.1830|SAB1727c|VBIStaAur92441_1830|	OG5_181404	saur|NP_372536	3	-33	45.12	100
fig|273036.6.peg.1757|SAB1656|VBIStaAur92441_1757|	OG5_213852	saur|NP_372326	4	-58	95.58	100
fig|273036.6.peg.1826|VBIStaAur92441_1826|	NO_GROUP	saur|NP_371413	2	-22	92.86	100
fig|273036.6.peg.1797|SAB1696c|VBIStaAur92441_1797|	OG5_146164	saur|NP_372348	3	-97	95.29	93.2
fig|273036.6.peg.1750|SAB1649|VBIStaAur92441_1750|	OG5_132016	saur|NP_372319	3	-35	100.00	100
fig|273036.6.peg.1759|SAB1658c|VBIStaAur92441_1759|	OG5_184217	saur|NP_373000	7	-10	39.25	71.3
fig|273036.6.peg.1713|VBIStaAur92441_1713|	OG5_162796	saur|NP_372282	5	-156	96.60	58.1
fig|273036.6.peg.1718|SAB1619c|VBIStaAur92441_1718|	OG5_135245	saur|NP_372285	0	-181	99.49	100
fig|273036.6.peg.1745|SAB1645c|VBIStaAur92441_1745|	OG5_126734	saur|NP_372314	0	-181	99.75	100
fig|273036.6.peg.1749|SAB1648c|VBIStaAur92441_1749|	OG5_191179	saur|NP_372318	8	-88	98.11	100
fig|273036.6.peg.1836|SAB1732c|VBIStaAur92441_1836|	NO_GROUP	saur|NP_371400	7	-85	97.19	100
fig|273036.6.peg.1827|SAB1724c|VBIStaAur92441_1827|	NO_GROUP	saur|NP_371412	0	-181	99.70	100
fig|273036.6.peg.1812|SAB1710c|VBIStaAur92441_1812|	NO_GROUP	saur|NP_371428	0	-181	87.11	100
fig|273036.6.peg.1828|SAB1725c|VBIStaAur92441_1828|	NO_GROUP	saur|NP_371411	0	-181	98.36	95.7
fig|273036.6.peg.1779|VBIStaAur92441_1779|	NO_GROUP	saur|NP_372338	3	-14	90.48	58.3
fig|273036.6.peg.1813|SAB1711c|VBIStaAur92441_1813|	NO_GROUP	saur|NP_371427	0	-181	95.26	100
fig|273036.6.peg.1844|SAB1738c|VBIStaAur92441_1844|	OG5_193473	saur|NP_371396	8	-52	76.87	100
fig|273036.6.peg.173|SAB0151|VBIStaAur92441_0173|	OG5_128894	saur|NP_370737	0	-181	99.18	100
fig|273036.6.peg.1773|SAB1668c|VBIStaAur92441_1773|	OG5_135747	saur|NP_372332	0	-181	98.84	100
fig|273036.6.peg.1760|SAB1659c|VBIStaAur92441_1760|	OG5_184217	saur|NP_373000	6	-7	39.08	61.8
fig|273036.6.peg.171|SAB0149c|VBIStaAur92441_0171|	OG5_136235	saur|NP_370735	7	-119	99.04	100
fig|273036.6.peg.1829|SAB1726c|VBIStaAur92441_1829|	OG5_173571	saur|NP_371410	3	-52	33.07	88.9
fig|273036.6.peg.1716|SAB1617c|VBIStaAur92441_1716|	OG5_135613	saur|NP_372283	5	-53	98.06	100
fig|273036.6.peg.1845|SAB1739c|VBIStaAur92441_1845|	NO_GROUP	saur|NP_371395	1	-33	95.89	100
fig|273036.6.peg.1869|SAB1763c|VBIStaAur92441_1869|	OG5_129066	saur|NP_372356	0	-181	99.36	100
fig|273036.6.peg.1860|SAB1754|VBIStaAur92441_1860|	NO_GROUP	saur|NP_371382	2	-101	86.05	100
fig|273036.6.peg.1753|VBIStaAur92441_1753|	NO_GROUP	saur|NP_372322	2	-36	97.26	100
fig|273036.6.peg.1831|SAB1728c|VBIStaAur92441_1831|	NO_GROUP	saur|NP_371408	9	-76	99.28	100
fig|273036.6.peg.1834|SAB1730c|VBIStaAur92441_1834|	OG5_245555	saur|NP_371401	1	-16	89.71	100
fig|273036.6.peg.1877|SAB1773|VBIStaAur92441_1877|	OG5_236403	saur|NP_372364	3	-101	99.46	100
fig|273036.6.peg.1801|VBIStaAur92441_1801|	OG5_146164	saur|NP_372353	1	-19	93.88	100
fig|273036.6.peg.1798|SAB1697c|VBIStaAur92441_1798|	OG5_146164	saur|NP_372349	2	-127	96.41	100
fig|273036.6.peg.1799|SAB1698c|VBIStaAur92441_1799|	OG5_146164	saur|NP_372533	2	-76	53.85	99.2
fig|273036.6.peg.1777|SAB1672c|VBIStaAur92441_1777|	OG5_167591	saur|NP_372336	1	-129	96.25	100
fig|273036.6.peg.1802|VBIStaAur92441_1802|	OG5_146164	saur|NP_372353	7	-74	89.86	96.7
fig|273036.6.peg.1774|SAB1669c|VBIStaAur92441_1774|	OG5_167591	saur|NP_372333	1	-127	94.14	100
fig|273036.6.peg.1805|SAB1704c|VBIStaAur92441_1805|	OG5_245558	saur|NP_371436	3	-55	94.48	100
fig|273036.6.peg.1878|SAB1774|VBIStaAur92441_1878|	OG5_128367	saur|NP_372365	3	-151	99.67	95.9
fig|273036.6.peg.1873|SAB1767c|VBIStaAur92441_1873|	OG5_178640	saur|NP_372360	0	-181	97.79	100
fig|273036.6.peg.1780|SAB1675|VBIStaAur92441_1780|	OG5_245566	saur|NP_372339	6	-60	74.61	100
fig|273036.6.peg.1890|SAB1787c|VBIStaAur92441_1890|	NO_GROUP	saur|NP_372377	2	-19	98.00	100
fig|273036.6.peg.1811|SAB1709c|VBIStaAur92441_1811|	NO_GROUP	saur|NP_371429	0	-181	74.96	100
fig|273036.6.peg.1838|SAB1733c|VBIStaAur92441_1838|	OG5_245554	saur|NP_371399	6	-28	80.00	90.4
fig|273036.6.peg.1842|SAB1737c|VBIStaAur92441_1842|	OG5_245552	saur|NP_371397	3	-43	68.38	97.5
fig|273036.6.peg.1879|SAB1775c|VBIStaAur92441_1879|	OG5_147376	saur|NP_372366	0	-181	99.68	100
fig|273036.6.peg.1778|VBIStaAur92441_1778|	OG5_167591	saur|NP_372337	1	-83	95.29	92.9
fig|273036.6.peg.1817|SAB1715c|VBIStaAur92441_1817|	NO_GROUP	saur|NP_371423	2	-54	99.07	89.3
fig|273036.6.peg.1819|SAB1717c|VBIStaAur92441_1819|	NO_GROUP	saur|NP_371421	5	-68	96.85	100
fig|273036.6.peg.1852|SAB1746c|VBIStaAur92441_1852|	NO_GROUP	bant|YP_020455	4	-23	45.04	63.6
fig|273036.6.peg.1854|SAB1748c|VBIStaAur92441_1854|	NO_GROUP	saur|NP_372512	6	-22	60.47	100
fig|273036.6.peg.1849|SAB1743c|VBIStaAur92441_1849|	OG5_214090	tadh|fgeneshTA2_pg.C_scaffold_92000003	5	-6	30.28	55.8
fig|273036.6.peg.1782|SAB1677c|VBIStaAur92441_1782|	OG5_214099	cbot|YP_001786992.1	3	-8	26.25	98.4
fig|273036.6.peg.1893|SAB1790c|VBIStaAur92441_1893|	OG5_136096	saur|NP_372380	0	-181	99.47	100
fig|273036.6.peg.1880|SAB1776c|VBIStaAur92441_1880|	OG5_162889	saur|NP_372367	0	-181	95.19	100
fig|273036.6.peg.1881|SAB1777c|VBIStaAur92441_1881|	OG5_131553	saur|NP_372368	0	-181	100.00	100
fig|273036.6.peg.1875|SAB1769|VBIStaAur92441_1875|	OG5_126794	saur|NP_372362	5	-71	100.00	92.1
fig|273036.6.peg.1853|SAB1747c|VBIStaAur92441_1853|	NO_GROUP	saur|NP_371386	6	-26	100.00	76.7
fig|273036.6.peg.1859|SAB1753c|VBIStaAur92441_1859|	OG5_204289	saur|NP_372518	1	-107	79.37	100
fig|273036.6.peg.1833|SAB1729c|VBIStaAur92441_1833|	OG5_245556	saur|NP_371406	4	-23	91.23	100
fig|273036.6.peg.1864|SAB1757|VBIStaAur92441_1864|	OG5_134858	mlep|YP_002503372	2	-10	36.00	59.6
fig|273036.6.peg.1857|SAB1751c|VBIStaAur92441_1857|	NO_GROUP	saur|NP_372514	2	-17	83.02	100
fig|273036.6.peg.1855|SAB1749c|VBIStaAur92441_1855|	OG5_245551	saur|NP_371384	2	-46	94.00	100
fig|273036.6.peg.1888|SAB1784c|VBIStaAur92441_1888|	OG5_127258	saur|NP_372375	0	-181	99.13	100
fig|273036.6.peg.1862|SAB1755c|VBIStaAur92441_1862|	OG5_165181	saur|NP_371379	4	-119	79.92	100.4
fig|273036.6.peg.1870|SAB1764c|VBIStaAur92441_1870|	OG5_127510	saur|NP_372357	0	-181	99.67	100
fig|273036.6.peg.1784|SAB1679c|VBIStaAur92441_1784|	OG5_129929	spne|YP_873937	3	-46	38.79	72.5
fig|273036.6.peg.1840|SAB1735c|VBIStaAur92441_1840|	OG5_245553	saur|NP_371398	8	-39	96.20	98.8
fig|273036.6.peg.1886|SAB1782c|VBIStaAur92441_1886|	OG5_153508	saur|NP_372373	0	-181	99.46	100
fig|273036.6.peg.1884|SAB1780c|VBIStaAur92441_1884|	NO_GROUP	saur|NP_372371	2	-88	100.00	100
fig|273036.6.peg.169|SAB0147|VBIStaAur92441_0169|	NO_GROUP	saur|NP_370732	0	-181	98.78	97.1
fig|273036.6.peg.1894|SAB1791c|VBIStaAur92441_1894|	OG5_128441	saur|NP_372381	3	-136	100.00	100
fig|273036.6.peg.1891|SAB1788c|VBIStaAur92441_1891|	NO_GROUP	saur|NP_372378	8	-112	99.50	100
fig|273036.6.peg.14|SAB0014|VBIStaAur92441_0014|	OG5_141280	saur|NP_370538	0	-181	99.24	100
fig|273036.6.peg.1872|SAB1766|VBIStaAur92441_1872|	NO_GROUP	saur|NP_372359	4	-82	88.02	100
fig|273036.6.peg.1882|SAB1778c|VBIStaAur92441_1882|	OG5_155558	saur|NP_372369	2	-49	100.00	100
fig|273036.6.peg.1871|SAB1765c|VBIStaAur92441_1871|	OG5_127347	saur|NP_372358	0	-181	99.13	100
fig|273036.6.peg.1883|SAB1779c|VBIStaAur92441_1883|	OG5_171191	saur|NP_372370	9	-180	98.40	100
fig|273036.6.peg.175|SAB0153|VBIStaAur92441_0175|	OG5_138789	saur|NP_370739	0	-181	99.53	100
fig|273036.6.peg.1885|SAB1781c|VBIStaAur92441_1885|	OG5_127928	saur|NP_372372	2	-115	99.03	100
fig|273036.6.peg.1887|SAB1783|VBIStaAur92441_1887|	OG5_136324	saur|NP_372374	4	-155	98.90	100
fig|273036.6.peg.1867|SAB1760|VBIStaAur92441_1867|	OG5_136072	saur|NP_372526	7	-64	38.40	101.2
fig|273036.6.peg.1808|SAB1707c|VBIStaAur92441_1808|	NO_GROUP	saur|NP_371432	3	-8	57.89	100
fig|273036.6.peg.1889|SAB1785c|VBIStaAur92441_1889|	NO_GROUP	saur|NP_372376	1	-66	100.00	100
fig|273036.6.peg.1821|SAB1719c|VBIStaAur92441_1821|	NO_GROUP	saur|NP_371419	3	-49	92.00	100
fig|273036.6.peg.1803|SAB1701c|VBIStaAur92441_1803|	OG5_146164	saur|NP_372354	5	-116	90.08	95.3
fig|273036.6.peg.1868|SAB1762c|VBIStaAur92441_1868|	OG5_139814	saur|NP_372355	1	-104	78.80	100
fig|273036.6.peg.1876|SAB1770|VBIStaAur92441_1876|	NO_GROUP	saur|NP_372363	7	-50	98.35	100
fig|273036.6.peg.1814|SAB1712c|VBIStaAur92441_1814|	NO_GROUP	saur|NP_371426	0	-181	98.73	100
fig|273036.6.peg.174|SAB0152|VBIStaAur92441_0174|	OG5_138792	saur|NP_370738	0	-181	99.29	100
fig|273036.6.peg.1816|SAB1714c|VBIStaAur92441_1816|	NO_GROUP	saur|NP_371424	8	-42	100.00	100
fig|273036.6.peg.1734|SAB1635|VBIStaAur92441_1734|	OG5_216720	saur|NP_372301	3	-74	97.42	99.4
fig|273036.6.peg.1796|SAB1694|VBIStaAur92441_1796|	OG5_205411	saur|NP_372347	1	-145	99.22	100
fig|273036.6.peg.1751|SAB1650c|VBIStaAur92441_1751|	OG5_132351	saur|NP_372320	0	-181	97.00	100
fig|273036.6.peg.1824|SAB1722c|VBIStaAur92441_1824|	NO_GROUP	saur|NP_371416	3	-82	97.18	100
fig|273036.6.peg.1874|SAB1768c|VBIStaAur92441_1874|	OG5_126568	saur|NP_372361	9	-134	100.00	100
fig|273036.6.peg.1754|SAB1653|VBIStaAur92441_1754|	OG5_128042	saur|NP_372323	9	-81	91.13	99.5
fig|273036.6.peg.1892|SAB1789c|VBIStaAur92441_1892|	OG5_132053	saur|NP_372379	4	-89	100.00	100
fig|273036.6.peg.1804|SAB1703c|VBIStaAur92441_1804|	OG5_193605	saur|NP_371437	0	-181	95.84	100
fig|273036.6.peg.1850|SAB1744c|VBIStaAur92441_1850|	NO_GROUP	saur|NP_371390	4	-128	96.86	100
fig|273036.6.peg.1815|SAB1713c|VBIStaAur92441_1815|	OG5_144349	saur|NP_371425	0	-181	95.06	100
fig|273036.6.peg.1736|SAB1637c|VBIStaAur92441_1736|	NO_GROUP	saur|NP_372303	1	-77	100.00	100
fig|273036.6.peg.166|VBIStaAur92441_0166|	OG5_134183	saur|NP_370729	1	-47	98.94	80.3
fig|273036.6.peg.1898|SAB1795c|VBIStaAur92441_1898|	OG5_129658	saur|NP_372386	1	-169	96.84	100
fig|273036.6.peg.1900|SAB1797|VBIStaAur92441_1900|	OG5_191356	saur|NP_372388	0	-181	99.30	100
fig|273036.6.peg.1902|SAB1799c|VBIStaAur92441_1902|	OG5_126733	saur|NP_372390	0	-181	98.96	100
fig|273036.6.peg.1906|SAB1803c|VBIStaAur92441_1906|	NO_GROUP	saur|NP_372394	1	-141	98.51	96.4
fig|273036.6.peg.1912|SAB1808c|VBIStaAur92441_1912|	OG5_213837	saur|NP_372400	5	-22	100.00	100
fig|273036.6.peg.1915|SAB1811c|VBIStaAur92441_1915|	OG5_150430	saur|NP_372403	0	-181	99.52	100
fig|273036.6.peg.1917|SAB1813|VBIStaAur92441_1917|	OG5_127571	saur|NP_372405	2	-86	99.35	100
fig|273036.6.peg.1918|SAB1814|VBIStaAur92441_1918|	NO_GROUP	saur|NP_372406	4	-35	100.00	100
fig|273036.6.peg.1922|SAB1818c|VBIStaAur92441_1922|	OG5_178652	saur|NP_372410	4	-110	99.57	100
fig|273036.6.peg.1923|SAB1819c|VBIStaAur92441_1923|	NO_GROUP	saur|NP_372411	8	-59	100.00	100
fig|273036.6.peg.1924|SAB1820c|VBIStaAur92441_1924|	OG5_126721	saur|NP_372412	9	-146	100.00	100
fig|273036.6.peg.180|SAB0158|VBIStaAur92441_0180|	OG5_213729	saur|NP_370743	0	-181	99.69	100
fig|273036.6.peg.1933|SAB1826|VBIStaAur92441_1933|	OG5_163196	saur|NP_372418	1	-106	100.00	100
fig|273036.6.peg.1947|SAB1838c|VBIStaAur92441_1947|	OG5_191401	saur|NP_372427	0	-181	99.50	100
fig|273036.6.peg.1958|SAB1850c|VBIStaAur92441_1958|	OG5_128563	saur|NP_372437	0	-181	99.80	100
fig|273036.6.peg.1959|SAB1851|VBIStaAur92441_1959|	OG5_130187	saur|NP_372438	0	-181	99.44	100
fig|273036.6.peg.1961|SAB1853c|VBIStaAur92441_1961|	OG5_127239	saur|NP_372440	0	-181	93.46	100
fig|273036.6.peg.1962|SAB1854c|VBIStaAur92441_1962|	OG5_177750	saur|NP_372441	0	-181	98.08	100
fig|273036.6.peg.1966|SAB1857|VBIStaAur92441_1966|	OG5_127094	saur|NP_372444	0	-181	99.56	100
fig|273036.6.peg.1967|SAB1858c|VBIStaAur92441_1967|	OG5_130890	saur|NP_372445	0	-181	98.83	100
fig|273036.6.peg.1984|SAB1873c|VBIStaAur92441_1984|	OG5_173119	saur|NP_372462	2	-137	79.67	99.7
fig|273036.6.peg.1905|SAB1802|VBIStaAur92441_1905|	OG5_175662	saur|NP_372393	2	-176	99.38	100
fig|273036.6.peg.1972|SAB1863c|VBIStaAur92441_1972|	OG5_160533	saur|NP_372451	8	-85	99.46	100
fig|273036.6.peg.1963|SAB1855|VBIStaAur92441_1963|	OG5_127752	saur|NP_372442	4	-106	99.46	100
fig|273036.6.peg.1920|SAB1816c|VBIStaAur92441_1920|	OG5_127928	saur|NP_372408	1	-107	99.52	100
fig|273036.6.peg.1932|SAB1825|VBIStaAur92441_1932|	OG5_127547	saur|NP_372417	5	-85	100.00	100
fig|273036.6.peg.2042|SAB1936c|VBIStaAur92441_2042|	OG5_132854	saur|NP_372575	4	-123	97.73	100
fig|273036.6.peg.1970|SAB1861|VBIStaAur92441_1970|	OG5_176970	saur|NP_372449	0	-181	99.71	100
fig|273036.6.peg.1908|VBIStaAur92441_1908|	OG5_213854	saur|NP_372396	3	-19	97.96	98
fig|273036.6.peg.1977|SAB1868c|VBIStaAur92441_1977|	NO_GROUP	saur|NP_372456	1	-102	100.00	100
fig|273036.6.peg.1928|VBIStaAur92441_1928|	OG5_206116	saur|NP_373232	2	-7	92.59	64.3
fig|273036.6.peg.1927|VBIStaAur92441_1927|	OG5_184982	saur|NP_372781	9	-10	78.38	100
fig|273036.6.peg.1974|SAB1865|VBIStaAur92441_1974|	OG5_213924	saur|NP_372453	2	-106	99.47	100
fig|273036.6.peg.1937|SAB1830c|VBIStaAur92441_1937|	OG5_131011	saur|NP_372422	3	-180	99.05	100
fig|273036.6.peg.2044|SAB1938|VBIStaAur92441_2044|	OG5_128618	saur|NP_372577	0	-181	99.82	100
fig|273036.6.peg.1980|SAB1871c|VBIStaAur92441_1980|	NO_GROUP	saur|NP_372459	7	-19	98.28	100
fig|273036.6.peg.1910|SAB1806c|VBIStaAur92441_1910|	OG5_213856	saur|NP_372398	5	-136	100.00	100
fig|273036.6.peg.1986|SAB1875c|VBIStaAur92441_1986|	OG5_158182	saur|NP_372528	0	-181	98.52	100
fig|273036.6.peg.1929|SAB1822c|VBIStaAur92441_1929|	NO_GROUP	saur|NP_372414	8	-80	96.00	100
fig|273036.6.peg.1956|SAB1848c|VBIStaAur92441_1956|	OG5_178703	saur|NP_372435	3	-104	99.00	100
fig|273036.6.peg.1985|SAB1874|VBIStaAur92441_1985|	OG5_138731	saur|NP_372527	2	-159	98.91	94.8
fig|273036.6.peg.1941|SAB1832c|VBIStaAur92441_1941|	OG5_127330	saur|NP_372423	0	-181	99.58	100
fig|273036.6.peg.1911|SAB1807c|VBIStaAur92441_1911|	OG5_132234	saur|NP_372399	8	-95	100.00	100
fig|273036.6.peg.1987|SAB1876c|VBIStaAur92441_1987|	OG5_158182	saur|NP_372529	0	-181	99.15	100
fig|273036.6.peg.1931|SAB1824c|VBIStaAur92441_1931|	OG5_160807	saur|NP_372416	0	-181	98.86	100
fig|273036.6.peg.1983|VBIStaAur92441_1983|	OG5_173119	saur|NP_372461	6	-25	96.55	100
fig|273036.6.peg.1942|SAB1833c|VBIStaAur92441_1942|	OG5_127466	saur|NP_372424	0	-181	98.97	100
fig|273036.6.peg.2052|SAB1946|VBIStaAur92441_2052|	OG5_126759	saur|NP_372585	0	-181	97.87	100
fig|273036.6.peg.185|SAB0163c|VBIStaAur92441_0185|	OG5_134302	saur|NP_370749	2	-178	97.20	100
fig|273036.6.peg.1913|SAB1809|VBIStaAur92441_1913|	OG5_213836	saur|NP_372401	0	-181	98.69	100
fig|273036.6.peg.1934|SAB1827c|VBIStaAur92441_1934|	OG5_127393	saur|NP_372419	0	-181	99.09	100
fig|273036.6.peg.1988|SAB1877|VBIStaAur92441_1988|	OG5_127974	saur|NP_372530	0	-181	97.91	95.8
fig|273036.6.peg.2001|VBIStaAur92441_2001|	OG5_181404	saur|NP_371324	4	-48	62.77	100
fig|273036.6.peg.1944|SAB1835|VBIStaAur92441_1944|	OG5_138333	saur|NP_372426	0	-181	99.41	100
fig|273036.6.peg.1996|VBIStaAur92441_1996|	OG5_169857	saur|NP_371328	1	-10	86.49	97.4
fig|273036.6.peg.2056|SAB1950c|VBIStaAur92441_2056|	OG5_150495	saur|NP_372589	2	-85	99.37	100
fig|273036.6.peg.1936|SAB1829c|VBIStaAur92441_1936|	OG5_126903	saur|NP_372421	0	-181	98.90	100
fig|273036.6.peg.1992|SAB1882|VBIStaAur92441_1992|	OG5_139268	saur|NP_372531	4	-171	99.08	100
fig|273036.6.peg.1921|SAB1817c|VBIStaAur92441_1921|	OG5_132475	saur|NP_372409	0	-181	99.71	100
fig|273036.6.peg.2046|SAB1940|VBIStaAur92441_2046|	OG5_129345	saur|NP_372579	1	-41	100.00	100
fig|273036.6.peg.2003|SAB1896c|VBIStaAur92441_2003|	OG5_245549	saur|NP_371322	2	-92	94.86	100
fig|273036.6.peg.1993|SAB1883|VBIStaAur92441_1993|	OG5_184984	saur|NP_372330	1	-16	78.95	78.1
fig|273036.6.peg.1925|SAB1821|VBIStaAur92441_1925|	OG5_212400	saur|NP_372413	0	-181	99.70	100
fig|273036.6.peg.183|SAB0161c|VBIStaAur92441_0183|	OG5_152525	saur|NP_370747	1	-143	98.81	100
fig|273036.6.peg.2050|SAB1944|VBIStaAur92441_2050|	OG5_127864	saur|NP_372583	0	-181	100.00	100
fig|273036.6.peg.2004|SAB1897c|VBIStaAur92441_2004|	OG5_245548	saur|NP_371321	7	-25	94.44	100
fig|273036.6.peg.1935|SAB1828c|VBIStaAur92441_1935|	OG5_236374	saur|NP_372420	3	-77	100.00	100
fig|273036.6.peg.184|SAB0162c|VBIStaAur92441_0184|	OG5_150491	saur|NP_370748	0	-181	98.84	100
fig|273036.6.peg.2005|SAB1898c|VBIStaAur92441_2005|	OG5_222172	saur|NP_371320	2	-77	93.72	99.5
fig|273036.6.peg.1943|SAB1834c|VBIStaAur92441_1943|	OG5_131873	saur|NP_372425	2	-51	100.00	100
fig|273036.6.peg.2000|VBIStaAur92441_2000|	OG5_181404	saur|NP_371324	4	-26	93.22	100
fig|273036.6.peg.1976|SAB1867c|VBIStaAur92441_1976|	OG5_126568	saur|NP_372455	3	-155	99.31	100
fig|273036.6.peg.2011|SAB1906c|VBIStaAur92441_2011|	OG5_245542	saur|NP_371313	1	-50	93.33	100
fig|273036.6.peg.2023|SAB1917|VBIStaAur92441_2023|	OG5_133137	saur|NP_372557	3	-114	99.04	100
fig|273036.6.peg.181|SAB0159c|VBIStaAur92441_0181|	OG5_179442	saur|NP_370744	1	-87	100.00	100
fig|273036.6.peg.1945|SAB1836c|VBIStaAur92441_1945|	OG5_129409	cbot|YP_001786951.1	6	-21	51.11	76.1
fig|273036.6.peg.1978|SAB1869c|VBIStaAur92441_1978|	OG5_146840	saur|NP_372457	2	-169	97.65	100
fig|273036.6.peg.2029|SAB1923|VBIStaAur92441_2029|	OG5_164926	saur|NP_372563	1	-136	99.58	99.6
fig|273036.6.peg.2064|SAB1958c|VBIStaAur92441_2064|	OG5_153527	saur|NP_372597	0	-181	94.86	100
fig|273036.6.peg.2049|SAB1943|VBIStaAur92441_2049|	OG5_129846	saur|NP_372582	0	-181	99.14	100
fig|273036.6.peg.1982|SAB1872|VBIStaAur92441_1982|	OG5_175394	saur|NP_372460	0	-181	99.07	100
fig|273036.6.peg.1950|SAB1841c|VBIStaAur92441_1950|	OG5_137898	saur|NP_372430	9	-132	98.70	100
[truncated: 1,530 more rows]

## Sheet: Ex_Sa1FB_orthomcl_groups
orthomcl_group_id
OG5_127421
[truncated: 25 more rows]

## Sheet: Ex_Newbould305_orthomcl_groups
orthomcl_group_id
[truncated: 16 more rows]

[truncated: 5 more sheets: Ex_RF122_orthomcl_groups, CommonSa1FB_RF122orthomclgroups, CommonRF122_Newbouldorthomclgro, CommonSa1FB_Newbould, Common_all]
