# Supplementary material for: Phenotypic Characterization and Whole Genome Analysis of a Strong Biofilm-Forming Staphylococcus aureus Strain Associated With Subclinical Bovine Mastitis in Colombia
Source: Front Vet Sci. 2020 Sep 4;7:530. doi: 10.3389/fvets.2020.00530 (PMC7500091; doi:10.3389/fvets.2020.00530)
Supplement: Supplementary file 5 [file Table_5.XLSX]

## Sheet: Sa1FB
PATRIC ID	Gene	Product	Classification	Antibiotics Class	Antibiotics	Pubmed
fig|1280.24396.peg.325	gyrA	DNA gyrase subunit A (EC 5.99.1.3)	antibiotic resistant gene variant or mutant,fluoroquinolone resistance gene
fig|1280.24396.peg.325	gyrA	DNA gyrase subunit A (EC 5.99.1.3)	antibiotic target in susceptible species	Fluoroquinolones Quinolones Quinolines	clofazimine;ciprofloxacin;gatifloxacin;levofloxacin;moxifloxacin;nalidixic acid;ofloxacin;sparfloxacin;trovafloxacin	9293187
fig|1280.24396.peg.931	MprF	L-O-lysylphosphatidylglycerol synthase (EC 2.3.2.3)	protein altering cell wall charge conferring antibiotic resistance	Peptide antibiotics	daptomycin;defensin	19289517;16723576
fig|1280.24396.peg.1347	inhA, fabI	Enoyl-[acyl-carrier-protein] reductase [NADH] (EC 1.3.1.9)	antibiotic target in susceptible species	Isoniazid, Ethionamide, Triclosan	isoniazid;ethionamide;triclosan	18193820;10869170;8284673
fig|1280.24396.peg.1518	TcaB2	Teicoplanin resistance transporter, TcaB family => TcaB2	antibiotic resistance gene cluster,cassette,or operon	Glycopeptide antibiotics	teicoplanin	11150669
fig|1280.24396.peg.1596	TcaR	Teicoplanin-resistance associated HTH-type transcriptional regulator TcaR	antibiotic resistance gene cluster,cassette,or operon	Glycopeptide antibiotics	teicoplanin	11042376;15060048
fig|1280.24396.peg.1598	TcaB	Teicoplanin resistance transporter, TcaB family => TcaB	antibiotic resistance gene cluster,cassette,or operon	Glycopeptide antibiotics	teicoplanin	11042376
fig|1280.24396.peg.1946	BceB	Bacitracin export permease protein BceB	efflux pump conferring antibiotic resistance	Peptide antibiotics	bacitracin	25118291
fig|1280.24396.peg.2044	EF-Tu	Translation elongation factor Tu	antibiotic target in susceptible species	Elfamycins	kirromycin;enacyloxin IIa;pulvomycin	364475;9678602
fig|1280.24396.peg.2049	rpoC	DNA-directed RNA polymerase beta' subunit (EC 2.7.7.6)	antibiotic resistant gene variant or mutant,lipopeptide antibiotic resistance gene
fig|1280.24396.peg.2049	rpoC	DNA-directed RNA polymerase beta' subunit (EC 2.7.7.6)	antibiotic target in susceptible species	Myxopyronins Corallopyronins, Peptide antibiotics	daptomycin	16723576
fig|1280.24396.peg.2277	blaZ	Class A beta-lactamase (EC 3.5.2.6) => BlaZ family	antibiotic inactivation enzyme,antibiotic resistance gene cluster, cassette, or operon,beta-lactam resistance gene
fig|1280.24396.peg.2277	BlaZ family	Class A beta-lactamase (EC 3.5.2.6) => BlaZ family	antibiotic inactivation enzyme	Penams		6793593
fig|1280.24396.peg.2457	sav1866	Efflux ABC transporter, permease/ATP-binding protein YgaD	efflux pump conferring antibiotic resistance
fig|1280.24396.peg.244	Tet(38)	Tetracycline resistance, MFS efflux pump => Tet(38)	efflux pump conferring antibiotic resistance	Tetracyclines	tetracycline�
fig|1280.24396.peg.326	gyrB	DNA gyrase subunit B (EC 5.99.1.3)	antibiotic target in susceptible species	Fluoroquinolones Quinolones Quinolines, Aminocoumarin antibiotics	clofazimine;gatifloxacin;ciprofloxacin;levofloxacin;moxifloxacin;nalidixic acid;ofloxacin;sparfloxacin;novobiocin;coumermycin A1;clorobiocin;coumermycin;trovafloxacin	21693461;22279180;9293187
fig|1280.24396.peg.864	folA, Dfr	Dihydrofolate reductase (EC 1.5.1.3)	antibiotic target in susceptible species	Diaminopyrimidines	trimethoprim;brodimoprim;tetroxoprim;iclaprim	20169085;25288078
fig|1280.24396.peg.876	arlR	Putative response regulator ArlR	efflux pump conferring antibiotic resistance,gene modulating antibiotic efflux
fig|1280.24396.peg.877	arlS	Two component system histidine kinase ArlS (EC 2.7.3.-)	efflux pump conferring antibiotic resistance,gene modulating antibiotic efflux
fig|1280.24396.peg.1014	pgsA	CDP-diacylglycerol--glycerol-3-phosphate 3-phosphatidyltransferase (EC 2.7.8.5)	antibiotic resistant gene variant or mutant,lipopeptide antibiotic resistance gene
fig|1280.24396.peg.1163	Iso-tRNA	Isoleucyl-tRNA synthetase (EC 6.1.1.5)	antibiotic target in susceptible species	Mupirocin	mupirocin (pseudomonic acid)	7929087
fig|1280.24396.peg.1373	kasA	3-oxoacyl-[acyl-carrier-protein] synthase, KASII (EC 2.3.1.179)	antibiotic target in susceptible species	Isoniazid, Triclosan	isoniazid;triclosan	10428945
fig|1280.24396.peg.1597	TcaA	Membrane protein TcaA associated with Teicoplanin resistance	antibiotic resistance gene cluster,cassette,or operon	Glycopeptide antibiotics	teicoplanin	11042376
fig|1280.24396.peg.1706	S10p	SSU ribosomal protein S10p (S20e)	antibiotic target in susceptible species	Tetracyclines, Glycylcyclines	tetracycline;tigecycline	26124155
fig|1280.24396.peg.1911	norA	MFS-type transporter quinolone resistance protein NorA	efflux pump conferring antibiotic resistance		ciprofloxacin;acriflavin;norfloxacin
fig|1280.24396.peg.1920	mgrA	Transcriptional regulator MgrA (Regulator of autolytic activity)	efflux pump conferring antibiotic resistance,gene modulating antibiotic efflux
fig|1280.24396.peg.1947	BceA	Bacitracin export ATP-binding protein BceA	efflux pump conferring antibiotic resistance	Peptide antibiotics	bacitracin	25118291
fig|1280.24396.peg.1949	BceR	Two-component response regulator BceR	regulator modulating expression of antibiotic resistance genes	Peptide antibiotics	bacitracin	25118291
fig|1280.24396.peg.2045	EF-G	Translation elongation factor G	antibiotic target in susceptible species	Fusidic acid	fusidic acid	17980694
fig|1280.24396.peg.2050	rpoB	DNA-directed RNA polymerase beta subunit (EC 2.7.7.6)	antibiotic resistant gene variant or mutant,antibiotic resistant gene variant or mutant,lipopeptide antibiotic resistance gene,rifampin resistance gene
fig|1280.24396.peg.2228	rho	Transcription termination factor Rho	antibiotic target in susceptible species	Bicyclomycins	bicyclomycin	8466900
fig|1280.24396.peg.2275		Beta-lactamase repressor BlaI
fig|1280.24396.peg.2436	LiaF	Membrane protein LiaF(VraT), specific inhibitor of LiaRS(VraRS) signaling pathway	regulator modulating expression of antibiotic resistance genes	Peptide antibiotics	daptomycin	21899450;26020679
fig|1280.24396.peg.2438	LiaR	Cell envelope stress response system LiaFSR, response regulator LiaR(VraR)	regulator modulating expression of antibiotic resistance genes	Peptide antibiotics	daptomycin	21899450;26020679
fig|1280.24396.peg.2466	folP	Dihydropteroate synthase (EC 2.5.1.15)	antibiotic target in susceptible species	Sulfonamides	sulfadiazine;sulfadimidine;sulfadoxine;sulfamethoxazole;sulfisoxazole;sulfacetamide;mafenide;sulfasalazine;sulfamethizole;dapsone	15673783
fig|1280.24396.peg.2557	Ddl	D-alanine--D-alanine ligase (EC 6.3.2.4)	antibiotic target in susceptible species	Cycloserine	D-cycloserine	24303782;24033232
fig|1280.24396.peg.244	tet38	Tetracycline resistance, MFS efflux pump => Tet(38)	efflux pump conferring antibiotic resistance		tetracycline
fig|1280.24396.peg.244		Tetracycline resistance, MFS efflux pump => Tet(38)
fig|1280.24396.peg.326	gyrB	DNA gyrase subunit B (EC 5.99.1.3)	aminocoumarin resistance gene,antibiotic resistant gene variant or mutant
fig|1280.24396.peg.335	gidB	16S rRNA (guanine(527)-N(7))-methyltransferase (EC 2.1.1.170)	gene conferring resistance via absence	Aminoglycosides	streptomycin	17238915
fig|1280.24396.peg.577	GdpD	Glycerophosphoryl diester phosphodiesterase (EC 3.1.4.46)	protein altering cell wall charge conferring antibiotic resistance	Peptide antibiotics	daptomycin	21899450
fig|1280.24396.peg.864	dfrC	Dihydrofolate reductase (EC 1.5.1.3)	antibiotic target replacement protein,trimethoprim resistance gene
fig|1280.24396.peg.864		Dihydrofolate reductase (EC 1.5.1.3)
fig|1280.24396.peg.931	mprF	L-O-lysylphosphatidylglycerol synthase (EC 2.3.2.3)	antibiotic resistant gene variant or mutant,lipopeptide antibiotic resistance gene,peptide antibiotic resistance gene
fig|1280.24396.peg.936	parE	DNA topoisomerase IV subunit B (EC 5.99.1.3)	aminocoumarin resistance gene,antibiotic resistant gene variant or mutant
fig|1280.24396.peg.1014	PgsA	CDP-diacylglycerol--glycerol-3-phosphate 3-phosphatidyltransferase (EC 2.7.8.5)	protein altering cell wall charge conferring antibiotic resistance	Peptide antibiotics	daptomycin	22238576
fig|1280.24396.peg.1238	GdpD	Glycerophosphoryl diester phosphodiesterase (EC 3.1.4.46)	protein altering cell wall charge conferring antibiotic resistance	Peptide antibiotics	daptomycin	21899450
fig|1280.24396.peg.1599	TcaB	Teicoplanin resistance transporter, TcaB family => TcaB	antibiotic resistance gene cluster,cassette,or operon	Glycopeptide antibiotics	teicoplanin	11042376
fig|1280.24396.peg.1621	FosB	Fosfomycin resistance protein FosB	antibiotic inactivation enzyme	Fosfomycin	fosfomycin	14677948;16399398
fig|1280.24396.peg.1911	NorA	MFS-type transporter quinolone resistance protein NorA	efflux pump conferring antibiotic resistance	Fluoroquinolones Quinolones Quinolines, Acridine dye	norfloxacin;ciprofloxacin;acriflavin	8431010;2173911
fig|1280.24396.peg.1948	BceS	Two-component sensor histidine kinase BceS	regulator modulating expression of antibiotic resistance genes	Peptide antibiotics	bacitracin	25118291
fig|1280.24396.peg.2047	S12p	SSU ribosomal protein S12p (S23e)	antibiotic target in susceptible species	Aminoglycosides	streptomycin	7934937
fig|1280.24396.peg.2050	rpoB	DNA-directed RNA polymerase beta subunit (EC 2.7.7.6)	antibiotic target in susceptible species	Rifamycins, Peptide antibiotics	rifamycin;daptomycin;rifabutin;rifampin	3050121;15047531;16723576
fig|1280.24396.peg.2225	MurA	UDP-N-acetylglucosamine 1-carboxyvinyltransferase (EC 2.5.1.7)	antibiotic target in susceptible species	Fosfomycin	fosfomycin	8994972
fig|1280.24396.peg.2249	MurA	UDP-N-acetylglucosamine 1-carboxyvinyltransferase (EC 2.5.1.7)	antibiotic target in susceptible species	Fosfomycin	fosfomycin	8994972
fig|1280.24396.peg.2260		Cardiolipin synthase, bacterial type ClsA	antibiotic resistant gene variant or mutant,lipopeptide antibiotic resistance gene
fig|1280.24396.peg.2276		Beta-lactamase regulatory sensor-transducer BlaR1
fig|1280.24396.peg.2277		Class A beta-lactamase (EC 3.5.2.6) => BlaZ family
fig|1280.24396.peg.2437	LiaS	Cell envelope stress response system LiaFSR, sensor histidine kinase LiaS(VraS)	regulator modulating expression of antibiotic resistance genes	Peptide antibiotics	daptomycin	21899450;26020679
fig|1280.24396.peg.2544	Alr	Alanine racemase (EC 5.1.1.1)	antibiotic target in susceptible species	Cycloserine	D-cycloserine	19748470;24303782

## Sheet: Newbould 305
PATRIC ID	Gene	Product	Classification	Antibiotics Class	Antibiotics	Pubmed
fig|1182756.4.peg.598	gyrB	DNA gyrase subunit B (EC 5.99.1.3)	antibiotic target in susceptible species	fluoroquinolones quinolones quinolines,aminocoumarin antibiotics	clofazimine;gatifloxacin;ciprofloxacin;levofloxacin;moxifloxacin;nalidixic acid;ofloxacin;sparfloxacin;novobiocin;coumermycin a1;clorobiocin;coumermycin;trovafloxacin	21693461;22279180;9293187
fig|1182756.4.peg.1432	fabF	3-oxoacyl-[acyl-carrier-protein] synthase, KASII (EC 2.3.1.179)	antibiotic target in susceptible species	isoniazid,triclosan	isoniazid;triclosan	10428945
fig|1182756.4.peg.2715		Cardiolipin synthase, bacterial type ClsA	antibiotic resistant gene variant or mutant;lipopeptide antibiotic resistance gene
fig|1182756.4.peg.1189		Two-component response regulator BceR	regulator modulating expression of antibiotic resistance genes	peptide antibiotics	bacitracin	25118291
fig|1182756.4.peg.1458	fabI	Enoyl-[acyl-carrier-protein] reductase [NADH] (EC 1.3.1.9)	antibiotic target in susceptible species	isoniazid,ethionamide,triclosan	isoniazid;ethionamide;triclosan	18193820;10869170;8284673
fig|1182756.4.peg.2646	folP	Dihydropteroate synthase (EC 2.5.1.15)	antibiotic target in susceptible species	sulfonamides	sulfadiazine;sulfadimidine;sulfadoxine;sulfamethoxazole;sulfisoxazole;sulfacetamide;mafenide;sulfasalazine;sulfamethizole;dapsone	15673783
fig|1182756.4.peg.1072	rpoC	DNA-directed RNA polymerase beta' subunit (EC 2.7.7.6)	antibiotic target in susceptible species	myxopyronins corallopyronins,peptide antibiotics	daptomycin	16723576
fig|1182756.4.peg.599	gyrA	DNA gyrase subunit A (EC 5.99.1.3)	antibiotic target in susceptible species	fluoroquinolones quinolones quinolines	clofazimine;ciprofloxacin;gatifloxacin;levofloxacin;moxifloxacin;nalidixic acid;ofloxacin;sparfloxacin;trovafloxacin	9293187
fig|1182756.4.peg.2701	murA1	UDP-N-acetylglucosamine 1-carboxyvinyltransferase (EC 2.5.1.7)	antibiotic target in susceptible species	fosfomycin	fosfomycin	8994972
fig|1182756.4.peg.2454		Cell envelope stress response system LiaFSR, response regulator LiaR(VraR)	regulator modulating expression of antibiotic resistance genes	peptide antibiotics	daptomycin	21899450;26020679
fig|1182756.4.peg.2452		Membrane protein LiaF(VraT), specific inhibitor of LiaRS(VraRS) signaling pathway	regulator modulating expression of antibiotic resistance genes	peptide antibiotics	daptomycin	21899450;26020679
fig|1182756.4.peg.1228	norA	MFS-type transporter quinolone resistance protein NorA	efflux pump conferring antibiotic resistance	fluoroquinolones quinolones quinolines,acridine dye	norfloxacin;ciprofloxacin;acriflavin	8431010;2173911
fig|1182756.4.peg.2223		MFS-type transporter quinolone resistance protein NorB/NorC	efflux pump conferring antibiotic resistance	fluoroquinolones quinolones quinolines,tetracyclines	norfloxacin;ciprofloxacin;moxifloxacin;sparfloxacin;tetracycline	15774883;16495280
fig|1182756.4.peg.2720	ddl	D-alanine--D-alanine ligase (EC 6.3.2.4)	antibiotic target in susceptible species	cycloserine	d-cycloserine;cycloserine	24303782;24033232
fig|1182756.4.peg.2003	pgsA	CDP-diacylglycerol--glycerol-3-phosphate 3-phosphatidyltransferase (EC 2.7.8.5)	protein altering cell wall charge conferring antibiotic resistance	peptide antibiotics	daptomycin	22238576
fig|1182756.4.peg.2139	grlB	DNA topoisomerase IV subunit B (EC 5.99.1.3)	aminocoumarin resistance gene;antibiotic resistant gene variant or mutant
fig|1182756.4.peg.2585		Teicoplanin resistance transporter, TcaB family => TcaB2	antibiotic resistance gene cluster, cassette, or operon	glycopeptide antibiotics	teicoplanin	11150669
fig|1182756.4.peg.1732	tcaR	Teicoplanin-resistance associated HTH-type transcriptional regulator TcaR	antibiotic resistance gene cluster, cassette, or operon	glycopeptide antibiotics	teicoplanin	11042376;15060048
fig|1182756.4.peg.1077	tuf	Translation elongation factor Tu	antibiotic target in susceptible species	elfamycins	kirromycin;enacyloxin iia;pulvomycin	364475;9678602
fig|1182756.4.peg.2733	alr	Alanine racemase (EC 5.1.1.1)	antibiotic target in susceptible species	cycloserine	d-cycloserine;cycloserine	19748470;24303782
fig|1182756.4.peg.1601	rplF	LSU ribosomal protein L6p (L9e)	antibiotic target in susceptible species	fusidic acid	fusidic acid	19289529;17923494
fig|1182756.4.peg.1731	tcaA	Membrane protein TcaA associated with Teicoplanin resistance	antibiotic resistance gene cluster, cassette, or operon	glycopeptide antibiotics	teicoplanin	11042376
fig|1182756.4.peg.589	gidB	16S rRNA (guanine(527)-N(7))-methyltransferase (EC 2.1.1.170)	gene conferring resistance via absence	aminoglycosides	streptomycin	17238915
fig|1182756.4.peg.1219		Transcriptional regulator MgrA (Regulator of autolytic activity)	efflux pump conferring antibiotic resistance;gene modulating antibiotic efflux
fig|1182756.4.peg.681		Tetracycline resistance, MFS efflux pump => Tet(38)	efflux pump conferring antibiotic resistance		tetracycline
fig|1182756.4.peg.1071	rpoB	DNA-directed RNA polymerase beta subunit (EC 2.7.7.6)	antibiotic resistant gene variant or mutant;antibiotic resistant gene variant or mutant;lipopeptide antibiotic resistance gene;rifampin resistance gene
fig|1182756.4.peg.2145	fmtC	L-O-lysylphosphatidylglycerol synthase (EC 2.3.2.3)	antibiotic resistant gene variant or mutant;lipopeptide antibiotic resistance gene;peptide antibiotic resistance gene
fig|1182756.4.peg.2472		Efflux ABC transporter, permease/ATP-binding protein YgaD	efflux pump conferring antibiotic resistance
fig|1182756.4.peg.599	gyrA	DNA gyrase subunit A (EC 5.99.1.3)	antibiotic resistant gene variant or mutant;fluoroquinolone resistance gene
fig|1182756.4.peg.2212	dfrB	Dihydrofolate reductase (EC 1.5.1.3)	antibiotic target in susceptible species	diaminopyrimidines	trimethoprim;brodimoprim;tetroxoprim;iclaprim	20169085;25288078
fig|1182756.4.peg.1074	rpsL	SSU ribosomal protein S12p (S23e)	antibiotic target in susceptible species	aminoglycosides	streptomycin	7934937
fig|1182756.4.peg.681		Tetracycline resistance, MFS efflux pump => Tet(38)	efflux pump conferring antibiotic resistance	tetracyclines	tetracycline
fig|1182756.4.peg.2145	fmtC	L-O-lysylphosphatidylglycerol synthase (EC 2.3.2.3)	protein altering cell wall charge conferring antibiotic resistance	peptide antibiotics	daptomycin;defensin	19289517;16723576
fig|1182756.4.peg.2680	rho	Transcription termination factor Rho	antibiotic target in susceptible species	bicyclomycins	bicyclomycin	8466900
fig|1182756.4.peg.2003	pgsA	CDP-diacylglycerol--glycerol-3-phosphate 3-phosphatidyltransferase (EC 2.7.8.5)	antibiotic resistant gene variant or mutant;lipopeptide antibiotic resistance gene
fig|1182756.4.peg.2199	arlS	Two component system histidine kinase ArlS (EC 2.7.3.-)	efflux pump conferring antibiotic resistance;gene modulating antibiotic efflux
fig|1182756.4.peg.681		Tetracycline resistance, MFS efflux pump => Tet(38)
fig|1182756.4.peg.1617	rpsJ	SSU ribosomal protein S10p (S20e)	antibiotic target in susceptible species	tetracyclines,glycylcyclines	tetracycline;tigecycline	26124155
fig|1182756.4.peg.2200	arlR	Putative response regulator ArlR	efflux pump conferring antibiotic resistance;gene modulating antibiotic efflux
fig|1182756.4.peg.2212	dfrB	Dihydrofolate reductase (EC 1.5.1.3)	antibiotic target replacement protein;trimethoprim resistance gene
fig|1182756.4.peg.1843	ileS	Isoleucyl-tRNA synthetase (EC 6.1.1.5)	antibiotic target in susceptible species	mupirocin	mupirocin (pseudomonic acid)	7929087
fig|1182756.4.peg.2676	murA2	UDP-N-acetylglucosamine 1-carboxyvinyltransferase (EC 2.5.1.7)	antibiotic target in susceptible species	fosfomycin	fosfomycin	8994972
fig|1182756.4.peg.1072	rpoC	DNA-directed RNA polymerase beta' subunit (EC 2.7.7.6)	antibiotic resistant gene variant or mutant;lipopeptide antibiotic resistance gene
fig|1182756.4.peg.647		MFS-type transporter quinolone resistance protein NorB/NorC	efflux pump conferring antibiotic resistance	fluoroquinolones quinolones quinolines,tetracyclines	norfloxacin;ciprofloxacin;moxifloxacin;sparfloxacin;tetracycline	15774883;16495280
fig|1182756.4.peg.1191		Bacitracin export ATP-binding protein BceA	efflux pump conferring antibiotic resistance	peptide antibiotics	bacitracin	25118291
fig|1182756.4.peg.891		Transcriptional regulator, MarR family	efflux pump conferring antibiotic resistance;gene modulating antibiotic efflux
fig|1182756.4.peg.2212	dfrB	Dihydrofolate reductase (EC 1.5.1.3)
fig|1182756.4.peg.2453	vraS	Cell envelope stress response system LiaFSR, sensor histidine kinase LiaS(VraS)	regulator modulating expression of antibiotic resistance genes	peptide antibiotics	daptomycin	21899450;26020679
fig|1182756.4.peg.2496		Glycerophosphoryl diester phosphodiesterase (EC 3.1.4.46)	protein altering cell wall charge conferring antibiotic resistance	peptide antibiotics	daptomycin	21899450
fig|1182756.4.peg.1192		Bacitracin export permease protein BceB	efflux pump conferring antibiotic resistance	peptide antibiotics	bacitracin	25118291
fig|1182756.4.peg.1190		Two-component sensor histidine kinase BceS	regulator modulating expression of antibiotic resistance genes	peptide antibiotics	bacitracin	25118291
fig|1182756.4.peg.892		Multi antimicrobial extrusion protein (Na(+)/drug antiporter), MATE family of MDR efflux pumps	efflux pump conferring antibiotic resistance		tigecycline;tetracycline
fig|1182756.4.peg.1228	norA	MFS-type transporter quinolone resistance protein NorA	efflux pump conferring antibiotic resistance		ciprofloxacin;acriflavin;norfloxacin
fig|1182756.4.peg.167		Glycerophosphoryl diester phosphodiesterase (EC 3.1.4.46)	protein altering cell wall charge conferring antibiotic resistance	peptide antibiotics	daptomycin	21899450
fig|1182756.4.peg.1730	tcaB	Teicoplanin resistance transporter, TcaB family => TcaB	antibiotic resistance gene cluster, cassette, or operon	glycopeptide antibiotics	teicoplanin	11042376
fig|1182756.4.peg.598	gyrB	DNA gyrase subunit B (EC 5.99.1.3)	aminocoumarin resistance gene;antibiotic resistant gene variant or mutant
fig|1182756.4.peg.1076	fus	Translation elongation factor G	antibiotic target in susceptible species	fusidic acid	fusidic acid	17980694;19289529;19289529;17325218;19289529
fig|1182756.4.peg.1071	rpoB	DNA-directed RNA polymerase beta subunit (EC 2.7.7.6)	antibiotic target in susceptible species	rifamycins,peptide antibiotics	rifamycin;daptomycin;rifabutin;rifampin	3050121;15047531;16723576
fig|1182756.4.peg.1219		Transcriptional regulator MgrA (Regulator of autolytic activity)	regulator modulating expression of antibiotic resistance genes	peptide antibiotics,penams,cephalosporins,acridine dye,fluoroquinolones quinolones quinolines,tetracyclines	methicillin;sparfloxacin;daptomycin;cefotaxime;moenomycin;moxifloxacin;acriflavin;ciprofloxacin;norfloxacin;tetracycline	15774883;12730173

## Sheet: RF122
PATRIC ID	Gene	Product	Classification	Antibiotics Class	Antibiotics	Pubmed
fig|273036.6.peg.90		Tetracycline resistance, MFS efflux pump => Tet(38)	efflux pump conferring antibiotic resistance		tetracycline
fig|273036.6.peg.535	rpoC	DNA-directed RNA polymerase beta' subunit (EC 2.7.7.6)	antibiotic resistant gene variant or mutant;lipopeptide antibiotic resistance gene
fig|273036.6.peg.1219	pgsA	CDP-diacylglycerol--glycerol-3-phosphate 3-phosphatidyltransferase (EC 2.7.8.5)	antibiotic resistant gene variant or mutant;lipopeptide antibiotic resistance gene
fig|273036.6.peg.1354	arlS	Two component system histidine kinase ArlS (EC 2.7.3.-)	efflux pump conferring antibiotic resistance;gene modulating antibiotic efflux
fig|273036.6.peg.1355	arlR	Putative response regulator ArlR	efflux pump conferring antibiotic resistance;gene modulating antibiotic efflux
fig|273036.6.peg.90		Tetracycline resistance, MFS efflux pump => Tet(38)
fig|273036.6.peg.540	tuf	Translation elongation factor Tu	antibiotic target in susceptible species	elfamycins	kirromycin;enacyloxin iia;pulvomycin	364475;9678602
fig|273036.6.peg.539	fus	Translation elongation factor G	antibiotic target in susceptible species	fusidic acid	fusidic acid	17980694;19289529;19289529;17325218;19289529
fig|273036.6.peg.2236	rpsJ	SSU ribosomal protein S10p (S20e)	antibiotic target in susceptible species	tetracyclines,glycylcyclines	tetracycline;tigecycline	26124155
fig|273036.6.peg.1123	ileS	Isoleucyl-tRNA synthetase (EC 6.1.1.5)	antibiotic target in susceptible species	mupirocin	mupirocin (pseudomonic acid)	7929087
fig|273036.6.peg.2091	murA1	UDP-N-acetylglucosamine 1-carboxyvinyltransferase (EC 2.5.1.7)	antibiotic target in susceptible species	fosfomycin	fosfomycin	8994972
fig|273036.6.peg.2115	murA2	UDP-N-acetylglucosamine 1-carboxyvinyltransferase (EC 2.5.1.7)	antibiotic target in susceptible species	fosfomycin	fosfomycin	8994972
fig|273036.6.peg.1920		Cell envelope stress response system LiaFSR, response regulator LiaR(VraR)	regulator modulating expression of antibiotic resistance genes	peptide antibiotics	daptomycin	21899450;26020679
fig|273036.6.peg.2439		Teicoplanin resistance transporter, TcaB family => TcaB2	antibiotic resistance gene cluster, cassette, or operon	glycopeptide antibiotics	teicoplanin	11150669
fig|273036.6.peg.659		Bacitracin export ATP-binding protein BceA	efflux pump conferring antibiotic resistance	peptide antibiotics	bacitracin	25118291
fig|273036.6.peg.660		Bacitracin export permease protein BceB	efflux pump conferring antibiotic resistance	peptide antibiotics	bacitracin	25118291
fig|273036.6.peg.657		Two-component response regulator BceR	regulator modulating expression of antibiotic resistance genes	peptide antibiotics	bacitracin	25118291
fig|273036.6.peg.2061	alr	Alanine racemase (EC 5.1.1.1)	antibiotic target in susceptible species	cycloserine	d-cycloserine;cycloserine	19748470;24303782
fig|273036.6.peg.1219	pgsA	CDP-diacylglycerol--glycerol-3-phosphate 3-phosphatidyltransferase (EC 2.7.8.5)	protein altering cell wall charge conferring antibiotic resistance	peptide antibiotics	daptomycin	22238576
fig|273036.6.peg.935	fabI	Enoyl-[acyl-carrier-protein] reductase [NADH] (EC 1.3.1.9)	antibiotic target in susceptible species	isoniazid,ethionamide,triclosan	isoniazid;ethionamide;triclosan	18193820;10869170;8284673
fig|273036.6.peg.5	gyrB	DNA gyrase subunit B (EC 5.99.1.3)	aminocoumarin resistance gene;antibiotic resistant gene variant or mutant
fig|273036.6.peg.6	gyrA	DNA gyrase subunit A (EC 5.99.1.3)	antibiotic resistant gene variant or mutant;fluoroquinolone resistance gene
fig|273036.6.peg.684		Transcriptional regulator MgrA (Regulator of autolytic activity)	efflux pump conferring antibiotic resistance;gene modulating antibiotic efflux
fig|273036.6.peg.1366	dfrB	Dihydrofolate reductase (EC 1.5.1.3)	antibiotic target replacement protein;trimethoprim resistance gene
fig|273036.6.peg.1902		Efflux ABC transporter, permease/ATP-binding protein YgaD	efflux pump conferring antibiotic resistance
fig|273036.6.peg.537	rpsL	SSU ribosomal protein S12p (S23e)	antibiotic target in susceptible species	aminoglycosides	streptomycin	7934937
fig|273036.6.peg.2220	rplF	LSU ribosomal protein L6p (L9e)	antibiotic target in susceptible species	fusidic acid	fusidic acid	19289529;17923494
fig|273036.6.peg.905	fabF	3-oxoacyl-[acyl-carrier-protein] synthase, KASII (EC 2.3.1.179)	antibiotic target in susceptible species	isoniazid,triclosan	isoniazid;triclosan	10428945
fig|273036.6.peg.2078		Cardiolipin synthase, bacterial type ClsA	antibiotic resistant gene variant or mutant;lipopeptide antibiotic resistance gene
fig|273036.6.peg.1921	vraS	Cell envelope stress response system LiaFSR, sensor histidine kinase LiaS(VraS)	regulator modulating expression of antibiotic resistance genes	peptide antibiotics	daptomycin	21899450;26020679
fig|273036.6.peg.1050		Glycerophosphoryl diester phosphodiesterase (EC 3.1.4.46)	protein altering cell wall charge conferring antibiotic resistance	peptide antibiotics	daptomycin	21899450
fig|273036.6.peg.1675		Glycerophosphoryl diester phosphodiesterase (EC 3.1.4.46)	protein altering cell wall charge conferring antibiotic resistance	peptide antibiotics	daptomycin	21899450
fig|273036.6.peg.90		Tetracycline resistance, MFS efflux pump => Tet(38)	efflux pump conferring antibiotic resistance	tetracyclines	tetracycline
fig|273036.6.peg.1299	mprF	L-O-lysylphosphatidylglycerol synthase (EC 2.3.2.3)	protein altering cell wall charge conferring antibiotic resistance	peptide antibiotics	daptomycin;defensin	19289517;16723576
fig|273036.6.peg.1922		Membrane protein LiaF(VraT), specific inhibitor of LiaRS(VraRS) signaling pathway	regulator modulating expression of antibiotic resistance genes	peptide antibiotics	daptomycin	21899450;26020679
fig|273036.6.peg.2073	ddl	D-alanine--D-alanine ligase (EC 6.3.2.4)	antibiotic target in susceptible species	cycloserine	d-cycloserine;cycloserine	24303782;24033232
fig|273036.6.peg.6	gyrA	DNA gyrase subunit A (EC 5.99.1.3)	antibiotic target in susceptible species	fluoroquinolones quinolones quinolines	clofazimine;ciprofloxacin;gatifloxacin;levofloxacin;moxifloxacin;nalidixic acid;ofloxacin;sparfloxacin;trovafloxacin	9293187
fig|273036.6.peg.315		Transcriptional regulator, MarR family	efflux pump conferring antibiotic resistance;gene modulating antibiotic efflux
fig|273036.6.peg.316		Multi antimicrobial extrusion protein (Na(+)/drug antiporter), MATE family of MDR efflux pumps	efflux pump conferring antibiotic resistance		tigecycline;tetracycline
fig|273036.6.peg.534	rpoB	DNA-directed RNA polymerase beta subunit (EC 2.7.7.6)	antibiotic resistant gene variant or mutant;antibiotic resistant gene variant or mutant;lipopeptide antibiotic resistance gene;rifampin resistance gene
fig|273036.6.peg.693	norA	MFS-type transporter quinolone resistance protein NorA	efflux pump conferring antibiotic resistance		ciprofloxacin;acriflavin;norfloxacin
fig|273036.6.peg.1299	mprF	L-O-lysylphosphatidylglycerol synthase (EC 2.3.2.3)	antibiotic resistant gene variant or mutant;lipopeptide antibiotic resistance gene;peptide antibiotic resistance gene
fig|273036.6.peg.1366	dfrB	Dihydrofolate reductase (EC 1.5.1.3)
fig|273036.6.peg.5	gyrB	DNA gyrase subunit B (EC 5.99.1.3)	antibiotic target in susceptible species	fluoroquinolones quinolones quinolines,aminocoumarin antibiotics	clofazimine;gatifloxacin;ciprofloxacin;levofloxacin;moxifloxacin;nalidixic acid;ofloxacin;sparfloxacin;novobiocin;coumermycin a1;clorobiocin;coumermycin;trovafloxacin	21693461;22279180;9293187
fig|273036.6.peg.1366	dfrB	Dihydrofolate reductase (EC 1.5.1.3)	antibiotic target in susceptible species	diaminopyrimidines	trimethoprim;brodimoprim;tetroxoprim;iclaprim	20169085;25288078
fig|273036.6.peg.503	folP	Dihydropteroate synthase (EC 2.5.1.15)	antibiotic target in susceptible species	sulfonamides	sulfadiazine;sulfadimidine;sulfadoxine;sulfamethoxazole;sulfisoxazole;sulfacetamide;mafenide;sulfasalazine;sulfamethizole;dapsone	15673783
fig|273036.6.peg.534	rpoB	DNA-directed RNA polymerase beta subunit (EC 2.7.7.6)	antibiotic target in susceptible species	rifamycins,peptide antibiotics	rifamycin;daptomycin;rifabutin;rifampin	3050121;15047531;16723576
fig|273036.6.peg.535	rpoC	DNA-directed RNA polymerase beta' subunit (EC 2.7.7.6)	antibiotic target in susceptible species	myxopyronins corallopyronins,peptide antibiotics	daptomycin	16723576
fig|273036.6.peg.1293	grlB	DNA topoisomerase IV subunit B (EC 5.99.1.3)	antibiotic resistant gene variant or mutant;fluoroquinolone resistance gene
fig|273036.6.peg.2355	tcaA	Membrane protein TcaA associated with Teicoplanin resistance	antibiotic resistance gene cluster, cassette, or operon	glycopeptide antibiotics	teicoplanin	11042376
fig|273036.6.peg.2354	tcaB	Teicoplanin resistance transporter, TcaB family => TcaB	antibiotic resistance gene cluster, cassette, or operon	glycopeptide antibiotics	teicoplanin	11042376
fig|273036.6.peg.2356	tcaR	Teicoplanin-resistance associated HTH-type transcriptional regulator TcaR	antibiotic resistance gene cluster, cassette, or operon	glycopeptide antibiotics	teicoplanin	11042376;15060048
fig|273036.6.peg.2723	gidB	16S rRNA (guanine(527)-N(7))-methyltransferase (EC 2.1.1.170)	gene conferring resistance via absence	aminoglycosides	streptomycin	17238915
fig|273036.6.peg.693	norA	MFS-type transporter quinolone resistance protein NorA	efflux pump conferring antibiotic resistance	fluoroquinolones quinolones quinolines,acridine dye	norfloxacin;ciprofloxacin;acriflavin	8431010;2173911
fig|273036.6.peg.55		MFS-type transporter quinolone resistance protein NorB/NorC	efflux pump conferring antibiotic resistance	fluoroquinolones quinolones quinolines,tetracyclines	norfloxacin;ciprofloxacin;moxifloxacin;sparfloxacin;tetracycline	15774883;16495280
fig|273036.6.peg.1387		MFS-type transporter quinolone resistance protein NorB/NorC	efflux pump conferring antibiotic resistance	fluoroquinolones quinolones quinolines,tetracyclines	norfloxacin;ciprofloxacin;moxifloxacin;sparfloxacin;tetracycline	15774883;16495280
fig|273036.6.peg.684		Transcriptional regulator MgrA (Regulator of autolytic activity)	regulator modulating expression of antibiotic resistance genes	peptide antibiotics,penams,cephalosporins,acridine dye,fluoroquinolones quinolones quinolines,tetracyclines	methicillin;sparfloxacin;daptomycin;cefotaxime;moenomycin;moxifloxacin;acriflavin;ciprofloxacin;norfloxacin;tetracycline	15774883;12730173
fig|273036.6.peg.2112	rho	Transcription termination factor Rho	antibiotic target in susceptible species	bicyclomycins	bicyclomycin	8466900
fig|273036.6.peg.658		Two-component sensor histidine kinase BceS	regulator modulating expression of antibiotic resistance genes	peptide antibiotics	bacitracin	25118291

## Sheet: Ex_Sa1FB_orthomcl_groups
Product
Class A beta-lactamase (EC 3.5.2.6) => BlaZ family
Beta-lactamase repressor BlaI
Fosfomycin resistance protein FosB
Beta-lactamase regulatory sensor-transducer BlaR1

## Sheet: Ex_Newbould305_orthomcl_groups
Product

## Sheet: Ex_RF122_orthomcl_groups
Product

## Sheet: CommonSa1FB_RF122orthomclgroups
Product

## Sheet: CommonRF122_Newbouldorthomclgro
Product
MFS-type transporter quinolone resistance protein NorB/NorC
LSU ribosomal protein L6p (L9e)
Transcriptional regulator, MarR family
Multi antimicrobial extrusion protein (Na(+)/drug antiporter), MATE family of MDR efflux pumps

## Sheet: CommonSa1FB_Newbould
Product

## Sheet: Common_all
Product
DNA gyrase subunit A (EC 5.99.1.3)
L-O-lysylphosphatidylglycerol synthase (EC 2.3.2.3)
Enoyl-[acyl-carrier-protein] reductase [NADH] (EC 1.3.1.9)
Teicoplanin resistance transporter, TcaB family => TcaB2
Teicoplanin-resistance associated HTH-type transcriptional regulator TcaR
Teicoplanin resistance transporter, TcaB family => TcaB
Bacitracin export permease protein BceB
Translation elongation factor Tu
DNA-directed RNA polymerase beta' subunit (EC 2.7.7.6)
Efflux ABC transporter, permease/ATP-binding protein YgaD
Tetracycline resistance, MFS efflux pump => Tet(38)
DNA gyrase subunit B (EC 5.99.1.3)
Dihydrofolate reductase (EC 1.5.1.3)
Putative response regulator ArlR
Two component system histidine kinase ArlS (EC 2.7.3.-)
CDP-diacylglycerol--glycerol-3-phosphate 3-phosphatidyltransferase (EC 2.7.8.5)
Isoleucyl-tRNA synthetase (EC 6.1.1.5)
3-oxoacyl-[acyl-carrier-protein] synthase, KASII (EC 2.3.1.179)
Membrane protein TcaA associated with Teicoplanin resistance
SSU ribosomal protein S10p (S20e)
MFS-type transporter quinolone resistance protein NorA
Transcriptional regulator MgrA (Regulator of autolytic activity)
Bacitracin export ATP-binding protein BceA
Two-component response regulator BceR
Translation elongation factor G
DNA-directed RNA polymerase beta subunit (EC 2.7.7.6)
Transcription termination factor Rho
Membrane protein LiaF(VraT), specific inhibitor of LiaRS(VraRS) signaling pathway
Cell envelope stress response system LiaFSR, response regulator LiaR(VraR)
Dihydropteroate synthase (EC 2.5.1.15)
D-alanine--D-alanine ligase (EC 6.3.2.4)
16S rRNA (guanine(527)-N(7))-methyltransferase (EC 2.1.1.170)
Glycerophosphoryl diester phosphodiesterase (EC 3.1.4.46)
DNA topoisomerase IV subunit B (EC 5.99.1.3)
Two-component sensor histidine kinase BceS
SSU ribosomal protein S12p (S23e)
UDP-N-acetylglucosamine 1-carboxyvinyltransferase (EC 2.5.1.7)
Cardiolipin synthase, bacterial type ClsA
Cell envelope stress response system LiaFSR, sensor histidine kinase LiaS(VraS)
Alanine racemase (EC 5.1.1.1)
