# Supplementary material for: Phenotypic Characterization and Whole Genome Analysis of a Strong Biofilm-Forming Staphylococcus aureus Strain Associated With Subclinical Bovine Mastitis in Colombia
Source: Front Vet Sci. 2020 Sep 4;7:530. doi: 10.3389/fvets.2020.00530 (PMC7500091; doi:10.3389/fvets.2020.00530)
Supplement: Supplementary file 6 [file Table_6.XLSX]

## Sheet: Sa1FB
PATRIC ID	Gene	Product	Classification	PubMed
fig|1280.24396.peg.1289	purL	Phosphoribosylformylglycinamidine synthase, synthetase subunit (EC 6.3.5.3)		9383163
fig|1280.24396.peg.308	adsA	Virulence-associated cell-wall-anchored protein SasH (LPXTG motif); 5'-nucleotidase (EC 3.1.3.5)	Immune evasion
fig|1280.24396.peg.1136	SA1062	Protein serine/threonine phosphatase PrpC, regulation of stationary phase		20552019
fig|1280.24396.peg.622	clpX	ATP-dependent Clp protease ATP-binding subunit ClpX		9383163
fig|1280.24396.peg.1531	hlgC	Cytolytic pore-forming protein S component => Gamma-hemolysin HlgC	Toxin,Membrane-damaging,Pore-forming,Channel-forming involving beta-sheet-containing toxin (beta-barrel),Biocomponent leukocidin
fig|1280.24396.peg.1838	clpP	ATP-dependent Clp protease proteolytic subunit ClpP (EC 3.4.21.92)		10760131
fig|1280.24396.peg.940	citB	Aconitate hydratase (EC 4.2.1.3)		9383163
fig|1280.24396.peg.834	dinG	DinG family ATP-dependent helicase YoaA		15664928
fig|1280.24396.peg.2297	hlb	Sphingomyelinase (EC 3.1.4.12)	Toxin,Membrane-damaging,Hydrolase
fig|1280.24396.peg.2310	hld	RNAIII (delta-hemolysin)	Toxin,Membrane-damaging,Pore-forming,Channel-forming involving alpha-helix-containing toxin
fig|1280.24396.peg.825	aroA	3-phosphoshikimate 1-carboxyvinyltransferase (EC 2.5.1.19)		16714581
fig|1280.24396.peg.1012	recA	RecA protein		9383163
fig|1280.24396.peg.101	esxA	6 kDa early secretory antigenic target ESAT-6 (EsxA)	Secretion system,Type VII secretion system
fig|1280.24396.peg.229	cap8D	Probable polysaccharide biosynthesis protein EpsC	Antiphagocytosis
fig|1280.24396.peg.375	lip	Triacylglycerol lipase (EC 3.1.1.3)
fig|1280.24396.peg.2030	sdrC	Adhesin of unknown specificity SdrC	Adherence,MSCRAMMs
fig|1280.24396.peg.1227	isdD	Heme transporter IsdDEF, membrane component IsdD	Iron uptake,Heme uptake
fig|1280.24396.peg.219	cap8M	Capsular polysaccharide synthesis enzyme Cap8M	Antiphagocytosis
fig|1280.24396.peg.1530	hlgB	Cytolytic pore-forming protein F component => Gamma-hemolysin HlgB	Toxin,Membrane-damaging,Pore-forming,Channel-forming involving beta-sheet-containing toxin (beta-barrel),Biocomponent leukocidin
fig|1280.24396.peg.917	trpA	Tryptophan synthase alpha chain (EC 4.2.1.20)		9383163
fig|1280.24396.peg.232	cap8A	Capsular polysaccharide synthesis enzyme Cap5A / Tyrosine-protein kinase transmembrane modulator EpsC	Antiphagocytosis
fig|1280.24396.peg.99	essA	Putative secretion system component EssA	Secretion system,Type VII secretion system
fig|1280.24396.peg.897	asd	Aspartate-semialdehyde dehydrogenase (EC 1.2.1.11)		9383163
fig|1280.24396.peg.230	cap8C	Capsular polysaccharide synthesis enzyme Cap5C; Manganese-dependent protein-tyrosine phosphatase (EC 3.1.3.48)	Antiphagocytosis
fig|1280.24396.peg.1224	srtB	NPQTN specific sortase B	Iron uptake,Heme uptake
fig|1280.24396.peg.228	cap8E	Capsular polysaccharide synthesis enzyme Cap8E	Antiphagocytosis
fig|1280.24396.peg.227	cap8F	Capsular polysaccharide synthesis enzyme Cap5F	Antiphagocytosis
fig|1280.24396.peg.915	femB	tRNA-dependent lipid II-GlyGlyGly glycyltransferase (EC 2.3.2.18) @ tRNA-dependent lipid II-GlyGlyGlyGly glycyltransferase (EC 2.3.2.18) @ FemB, factor involved in methicillin resistance		9383163
fig|1280.24396.peg.63	geh	Lipase precursor (EC 3.1.1.3)	Exoenzyme,Lipase
fig|1280.24396.peg.1223	isdG	Heme-degrading monooxygenase, staphylobilin-producing (EC 1.14.99.48)	Iron uptake,Heme uptake
fig|1280.24396.peg.377	icaB	Polysaccharide intercellular adhesin (PIA) biosynthesis deacetylase IcaB (EC 3.-.-.-)	Adherence,Biofilm formation
fig|1280.24396.peg.1226	isdE	Heme transporter IsdDEF, lipoprotein IsdE	Iron uptake,Heme uptake
fig|1280.24396.peg.809	ebp	Elastin binding protein EbpS	Adherence
fig|1280.24396.peg.1369	oppD	Oligopeptide ABC transporter, ATP-binding protein OppD (TC 3.A.1.5.1)		9383163
fig|1280.24396.peg.2620	geh	Lipase precursor (EC 3.1.1.3)	Exoenzyme,Lipase
fig|1280.24396.peg.916	femA	tRNA-dependent lipid II-Gly glycyltransferase (EC 2.3.2.17) @ tRNA-dependent lipid II-GlyGly glycyltransferase (EC 2.3.2.17) @ FemA, factor essential for methicillin resistance		9383163
fig|1280.24396.peg.921	trpD	Anthranilate phosphoribosyltransferase (EC 2.4.2.18)		9383163
fig|1280.24396.peg.929	msrR	Peptide methionine sulfoxide reductase regulator MsrR		19459977
fig|1280.24396.peg.1920	mgrA	Transcriptional regulator MgrA (Regulator of autolytic activity)		18692591
fig|1280.24396.peg.861	SA1262	hypothetical protein		20347953
fig|1280.24396.peg.930	msrA	Peptide-methionine (S)-S-oxide reductase MsrA (EC 1.8.4.11)		9383163
fig|1280.24396.peg.884	braB	Na(+)-dependent branched-chain amino acid transporter		15664928
fig|1280.24396.peg.376	icaC	Polysaccharide intercellular adhesin (PIA) biosynthesis protein IcaC	Adherence,Biofilm formation
fig|1280.24396.peg.535	fbp	Fructose-1,6-bisphosphatase, Bacillus type (EC 3.1.3.11)		15664928
fig|1280.24396.peg.1838	clpP	ATP-dependent Clp protease proteolytic subunit ClpP (EC 3.4.21.92)	Stress protein
fig|1280.24396.peg.1197	hla	Cytolytic pore-forming protein => Alpha-hemolysin		18064027
fig|1280.24396.peg.1230	isdB	Cell surface receptor IsdB for hemoglobin and hemoglobin-haptoglobin complexes	Iron uptake,Heme uptake
fig|1280.24396.peg.962	thrB	Homoserine kinase (EC 2.7.1.39)		9383163
fig|1280.24396.peg.1229	isdA	Cell surface protein IsdA, transfers heme from hemoglobin to apo-IsdC	Iron uptake,Heme uptake
fig|1280.24396.peg.380	icaR	Biofilm operon icaABCD HTH-type negative transcriptional regulator IcaR	Adherence,Biofilm formation
fig|1280.24396.peg.181	oppF	Putative glutathione transporter, ATP-binding component		9383163
fig|1280.24396.peg.567	isdH	Cell surface receptor IsdH for hemoglobin-haptoglobin complexes		19246738
fig|1280.24396.peg.408	aur	Zinc metalloproteinase aureolysin (EC 3.4.24.29)	Exoenzyme,Protease,Zinc metalloproteinase
fig|1280.24396.peg.226	cap8G	UDP-N-acetyl-L-fucosamine synthase (EC 5.1.3.28)	Antiphagocytosis
fig|1280.24396.peg.2108	lukF-PV	Cytolytic pore-forming protein F component => Leukotoxin LukD	Toxin,Membrane-damaging,Pore-forming,Channel-forming involving beta-sheet-containing toxin (beta-barrel),Biocomponent leukocidin
fig|1280.24396.peg.98	esaB	Putative secretion accessory protein EsaB/YukD	Secretion system,Type VII secretion system
fig|1280.24396.peg.918	trpB	Tryptophan synthase beta chain (EC 4.2.1.20)		9383163
fig|1280.24396.peg.217	cap8O	UDP-N-acetyl-D-mannosamine dehydrogenase (EC 1.1.1.336)	Antiphagocytosis
fig|1280.24396.peg.216	cap8P	UDP-N-acetylglucosamine 2-epimerase (EC 5.1.3.14)	Antiphagocytosis
fig|1280.24396.peg.661	SA1453	Iron-sulfur cluster regulator IscR		20485570
fig|1280.24396.peg.931	mprF	L-O-lysylphosphatidylglycerol synthase (EC 2.3.2.3)		11342591
fig|1280.24396.peg.218	cap8N	Capsular polysaccharide synthesis enzyme Cap8N	Antiphagocytosis
fig|1280.24396.peg.1309	sspA	Glutamyl endopeptidase precursor (EC 3.4.21.19), serine proteinase SspA	Exoenzyme,Protease,Serine protease
fig|1280.24396.peg.220	cap8L	Capsular polysaccharide synthesis enzyme Cap5L	Antiphagocytosis
fig|1280.24396.peg.379	icaA	Polysaccharide intercellular adhesin (PIA) biosynthesis N-glycosyltransferase IcaA (EC 2.4.-.-)	Adherence,Biofilm formation
fig|1280.24396.peg.879	odhB	Dihydrolipoamide succinyltransferase component (E2) of 2-oxoglutarate dehydrogenase complex (EC 2.3.1.61)		9383163
fig|1280.24396.peg.1135	SA1063	Serine/threonine protein kinase PrkC, regulator of stationary phase		19395491
fig|1280.24396.peg.1427	SAHV_0924	Hypothetical NagD-like phosphatase		15664928
fig|1280.24396.peg.2027	sdrE	Adhesin of unknown specificity SdrE, similar to bone sialoprotein-binding protein Bbp	Adherence,MSCRAMMs
fig|1280.24396.peg.910	opp-2C	ABC transporter, permease protein 2 (cluster 5, nickel/peptides/opines)		15664928
fig|1280.24396.peg.1311	sspC	Staphostatin B	Exoenzyme,Protease,Cysteine protease
fig|1280.24396.peg.891	lysA	Diaminopimelate decarboxylase (EC 4.1.1.20)		9383163
fig|1280.24396.peg.561	ccpA	Catabolite control protein A		20525824
fig|1280.24396.peg.1310	sspB	Staphopain B precursor (EC 3.4.22.-)	Exoenzyme,Protease,Cysteine protease
fig|1280.24396.peg.1154	pyrAA	Carbamoyl-phosphate synthase small chain (EC 6.3.5.5)		15664928
fig|1280.24396.peg.1197	hly/hla	Cytolytic pore-forming protein => Alpha-hemolysin	Toxin,Membrane-damaging,Pore-forming,Channel-forming involving beta-sheet-containing toxin (beta-barrel)
fig|1280.24396.peg.1532	hlgA	Cytolytic pore-forming protein S component => Gamma-hemolysin HlgA	Toxin,Membrane-damaging,Pore-forming,Channel-forming involving beta-sheet-containing toxin (beta-barrel),Biocomponent leukocidin
fig|1280.24396.peg.100	esaA	Putative secretion accessory protein EsaA/YueB @ Bacteriophage SPP1 receptor	Secretion system,Type VII secretion system
fig|1280.24396.peg.2471	tilS	tRNA(Ile)-lysidine synthetase (EC 6.3.4.19)		15664928
fig|1280.24396.peg.553	fnbB	Fibronectin binding protein FnbB	Adherence
fig|1280.24396.peg.378	icaD	Polysaccharide intercellular adhesin (PIA) biosynthesis protein IcaD	Adherence,Biofilm formation
fig|1280.24396.peg.231	cap8B	Tyrosine-protein kinase EpsD (EC 2.7.10.2) / Capsular polysaccharide synthesis enzyme Cap5B	Antiphagocytosis
fig|1280.24396.peg.97	essB	Putative secretion system component EssB/YukC	Secretion system,Type VII secretion system
fig|1280.24396.peg.1225	isdF	Heme transporter IsdDEF, permease component IsdF	Iron uptake,Heme uptake
fig|1280.24396.peg.1228	isdC	NPQTN cell wall anchored protein IsdC	Iron uptake,Heme uptake

## Sheet: Newbould 305
PATRIC ID	Gene	Product	Classification	PubMed
fig|1182756.4.peg.2160	femB	tRNA-dependent lipid II-GlyGlyGly glycyltransferase (EC 2.3.2.18) @ tRNA-dependent lipid II-GlyGlyGlyGly glycyltransferase (EC 2.3.2.18) @ FemB, factor involved in methicillin resistance		9383163
fig|1182756.4.peg.2185	lysA	Diaminopimelate decarboxylase (EC 4.1.1.20)		9383163
fig|1182756.4.peg.876		Lipase precursor (EC 3.1.1.3)	Exoenzyme;Lipase
fig|1182756.4.peg.1092		Adhesin of unknown specificity SdrD	Adherence;MSCRAMMs
fig|1182756.4.peg.151	ccpA	Catabolite control protein A		20525824
fig|1182756.4.peg.540	icaR	Biofilm operon icaABCD HTH-type negative transcriptional regulator IcaR	Adherence;Biofilm formation
fig|1182756.4.peg.836		Putative secretion system component EssB/YukC	Secretion system;Type VII secretion system
fig|1182756.4.peg.2484	isdE	Heme transporter IsdDEF, lipoprotein IsdE	Iron uptake;Heme uptake
fig|1182756.4.peg.376	fbp	Fructose-1,6-bisphosphatase, Bacillus type (EC 3.1.3.11)		15664928
fig|1182756.4.peg.544	icaC	Polysaccharide intercellular adhesin (PIA) biosynthesis protein IcaC	Adherence;Biofilm formation
fig|1182756.4.peg.1872		Protein serine/threonine phosphatase PrpC, regulation of stationary phase		20552019
fig|1182756.4.peg.1808	hla	Cytolytic pore-forming protein => Alpha-hemolysin	Toxin;Membrane-damaging;Pore-forming;Channel-forming involving beta-sheet-containing toxin (beta-barrel)
fig|1182756.4.peg.2482	srtB	NPQTN specific sortase B	Iron uptake;Heme uptake
fig|1182756.4.peg.2154	trpD	Anthranilate phosphoribosyltransferase (EC 2.4.2.18)		9383163
fig|1182756.4.peg.1219		Transcriptional regulator MgrA (Regulator of autolytic activity)		18692591
fig|1182756.4.peg.2133	citB	Aconitate hydratase (EC 4.2.1.3)		9383163
fig|1182756.4.peg.707	capO	UDP-N-acetyl-D-mannosamine dehydrogenase (EC 1.1.1.336)	Antiphagocytosis
fig|1182756.4.peg.156		Cell surface receptor IsdH for hemoglobin-haptoglobin complexes		19246738
fig|1182756.4.peg.834		Putative secretion system component EssA	Secretion system;Type VII secretion system
fig|1182756.4.peg.2215		hypothetical protein		20347953
fig|1182756.4.peg.698	capF	Capsular polysaccharide synthesis enzyme Cap5F	Antiphagocytosis
fig|1182756.4.peg.655	spa	Protein A, von Willebrand factor binding protein Spa		20713595
fig|1182756.4.peg.1808	hla	Cytolytic pore-forming protein => Alpha-hemolysin		18064027
fig|1182756.4.peg.2396		Extracellular adherence protein of broad specificity Eap/Map	Adherence
fig|1182756.4.peg.1517	purL	Phosphoribosylformylglycinamidine synthase, synthetase subunit (EC 6.3.5.3)		9383163
fig|1182756.4.peg.708	capP	UDP-N-acetylglucosamine 2-epimerase (EC 5.1.3.14)	Antiphagocytosis
fig|1182756.4.peg.2146	msrA1	Peptide-methionine (S)-S-oxide reductase MsrA (EC 1.8.4.11)		9383163
fig|1182756.4.peg.694	capB	Tyrosine-protein kinase EpsD (EC 2.7.10.2) / Capsular polysaccharide synthesis enzyme Cap5B	Antiphagocytosis
fig|1182756.4.peg.1873	pknB	Serine/threonine protein kinase PrkC, regulator of stationary phase		19395491
fig|1182756.4.peg.837		FtsK/SpoIIIE family protein, putative EssC/YukB component of Type VII secretion system	Secretion system;Type VII secretion system
fig|1182756.4.peg.2112	thrB	Homoserine kinase (EC 2.7.1.39)		9383163
fig|1182756.4.peg.2485		Heme transporter IsdDEF, membrane component IsdD	Iron uptake;Heme uptake
fig|1182756.4.peg.697	capE	hypothetical protein	Antiphagocytosis
fig|1182756.4.peg.2356		RNAIII (delta-hemolysin)	Toxin;Membrane-damaging;Pore-forming;Channel-forming involving alpha-helix-containing toxin
fig|1182756.4.peg.1494	sspC	Staphostatin B	Exoenzyme;Protease;Cysteine protease
fig|1182756.4.peg.2486	isdC	NPQTN cell wall anchored protein IsdC	Iron uptake;Heme uptake
fig|1182756.4.peg.750		Putative glutathione transporter, ATP-binding component		9383163
fig|1182756.4.peg.2158	trpA	Tryptophan synthase alpha chain (EC 4.2.1.20)		9383163
fig|1182756.4.peg.543	icaB	Polysaccharide intercellular adhesin (PIA) biosynthesis deacetylase IcaB (EC 3.-.-.-)	Adherence;Biofilm formation
fig|1182756.4.peg.2600	hlgC	Cytolytic pore-forming protein S component => Gamma-hemolysin HlgC	Toxin;Membrane-damaging;Pore-forming;Channel-forming involving beta-sheet-containing toxin (beta-barrel);Biocomponent leukocidin
fig|1182756.4.peg.2602	sbi	IgG-binding protein SBI	Immune evasion
fig|1182756.4.peg.2483	isdF	Heme transporter IsdDEF, permease component IsdF	Iron uptake;Heme uptake
fig|1182756.4.peg.2244	dinG	DinG family ATP-dependent helicase YoaA		15664928
fig|1182756.4.peg.215	clpX	ATP-dependent Clp protease ATP-binding subunit ClpX		9383163
fig|1182756.4.peg.2599	hlgB	Cytolytic pore-forming protein F component => Gamma-hemolysin HlgB	Toxin;Membrane-damaging;Pore-forming;Channel-forming involving beta-sheet-containing toxin (beta-barrel);Biocomponent leukocidin
fig|1182756.4.peg.835		Putative secretion accessory protein EsaB/YukD	Secretion system;Type VII secretion system
fig|1182756.4.peg.254		Iron-sulfur cluster regulator IscR		20485570
fig|1182756.4.peg.1306	clpP	ATP-dependent Clp protease proteolytic subunit ClpP (EC 3.4.21.92)		10760131
fig|1182756.4.peg.45	lukD	Cytolytic pore-forming protein F component => Leukotoxin LukD	Toxin;Membrane-damaging;Pore-forming;Channel-forming involving beta-sheet-containing toxin (beta-barrel);Biocomponent leukocidin
fig|1182756.4.peg.832		6 kDa early secretory antigenic target ESAT-6 (EsxA)	Secretion system;Type VII secretion system
fig|1182756.4.peg.1853	pyrAA	Carbamoyl-phosphate synthase small chain (EC 6.3.5.5)		15664928
fig|1182756.4.peg.704	capL	Capsular polysaccharide synthesis enzyme Cap5L	Antiphagocytosis
fig|1182756.4.peg.2192		Na(+)-dependent branched-chain amino acid transporter		15664928
fig|1182756.4.peg.2005	recA	RecA protein		9383163
fig|1182756.4.peg.2165		ABC transporter, permease protein 2 (cluster 5, nickel/peptides/opines)		15664928
fig|1182756.4.peg.693	capA	Capsular polysaccharide synthesis enzyme Cap5A / Tyrosine-protein kinase transmembrane modulator EpsC	Antiphagocytosis
fig|1182756.4.peg.1436	oppD	Oligopeptide ABC transporter, ATP-binding protein OppD (TC 3.A.1.5.1)		9383163
fig|1182756.4.peg.1306	clpP	ATP-dependent Clp protease proteolytic subunit ClpP (EC 3.4.21.92)	Stress protein
fig|1182756.4.peg.511	aur	Zinc metalloproteinase aureolysin (EC 3.4.24.29)	Exoenzyme;Protease;Zinc metalloproteinase
fig|1182756.4.peg.2147		Peptide methionine sulfoxide reductase regulator MsrR		19459977
fig|1182756.4.peg.1373		Hypothetical NagD-like phosphatase		15664928
fig|1182756.4.peg.617		Virulence-associated cell-wall-anchored protein SasH (LPXTG motif); 5'-nucleotidase (EC 3.1.3.5)	Immune evasion
fig|1182756.4.peg.875		Lipase precursor (EC 3.1.1.3)	Exoenzyme;Lipase
fig|1182756.4.peg.2601	hlgA	Cytolytic pore-forming protein S component => Gamma-hemolysin HlgA	Toxin;Membrane-damaging;Pore-forming;Channel-forming involving beta-sheet-containing toxin (beta-barrel);Biocomponent leukocidin
fig|1182756.4.peg.546		Triacylglycerol lipase (EC 3.1.1.3)
fig|1182756.4.peg.2488	isdA	Cell surface receptor IsdB for hemoglobin and hemoglobin-haptoglobin complexes	Iron uptake;Heme uptake
fig|1182756.4.peg.699	capG	UDP-N-acetyl-L-fucosamine synthase (EC 5.1.3.28)	Antiphagocytosis
fig|1182756.4.peg.706	capN	Capsular polysaccharide synthesis enzyme Cap8N	Antiphagocytosis
fig|1182756.4.peg.2159	femA	tRNA-dependent lipid II-Gly glycyltransferase (EC 2.3.2.17) @ tRNA-dependent lipid II-GlyGly glycyltransferase (EC 2.3.2.17) @ FemA, factor essential for methicillin resistance		9383163
fig|1182756.4.peg.2253	aroA	3-phosphoshikimate 1-carboxyvinyltransferase (EC 2.5.1.19)		16714581
fig|1182756.4.peg.696	capD	Probable polysaccharide biosynthesis protein EpsC	Antiphagocytosis
fig|1182756.4.peg.839		10 kDa culture filtrate antigen CFP-10 (EsxB)	Secretion system;Type VII secretion system
fig|1182756.4.peg.542	icaD	Polysaccharide intercellular adhesin (PIA) biosynthesis protein IcaD	Adherence;Biofilm formation
fig|1182756.4.peg.2487	isdB	Cell surface protein IsdA, transfers heme from hemoglobin to apo-IsdC	Iron uptake;Heme uptake
fig|1182756.4.peg.2641		tRNA(Ile)-lysidine synthetase (EC 6.3.4.19)		15664928
fig|1182756.4.peg.695	capC	Capsular polysaccharide synthesis enzyme Cap5C; Manganese-dependent protein-tyrosine phosphatase (EC 3.1.3.48)	Antiphagocytosis
fig|1182756.4.peg.1091		Adhesin of unknown specificity SdrC	Adherence;MSCRAMMs
fig|1182756.4.peg.2145	fmtC	L-O-lysylphosphatidylglycerol synthase (EC 2.3.2.3)		11342591
fig|1182756.4.peg.1496	sspA	Glutamyl endopeptidase precursor (EC 3.4.21.19), serine proteinase SspA	Exoenzyme;Protease;Serine protease
fig|1182756.4.peg.547		Triacylglycerol lipase (EC 3.1.1.3)
fig|1182756.4.peg.833		Putative secretion accessory protein EsaA/YueB @ Bacteriophage SPP1 receptor	Secretion system;Type VII secretion system
fig|1182756.4.peg.838		EsaC protein within ESAT-6 gene cluster (S.aureus type)	Secretion system;Type VII secretion system
fig|1182756.4.peg.1326	clfA	Clumping factor ClfA, fibrinogen-binding protein	Adherence
fig|1182756.4.peg.541	icaA	Polysaccharide intercellular adhesin (PIA) biosynthesis N-glycosyltransferase IcaA (EC 2.4.-.-)	Adherence;Biofilm formation
fig|1182756.4.peg.2395		Sphingomyelinase (EC 3.1.4.12)	Toxin;Membrane-damaging;Hydrolase
fig|1182756.4.peg.2197	odhB	Dihydrolipoamide succinyltransferase component (E2) of 2-oxoglutarate dehydrogenase complex (EC 2.3.1.61)		9383163
fig|1182756.4.peg.2157	trpB	Tryptophan synthase beta chain (EC 4.2.1.20)		9383163
fig|1182756.4.peg.2271	ebpS	Elastin binding protein EbpS	Adherence
fig|1182756.4.peg.705	capM	Capsular polysaccharide synthesis enzyme Cap8M	Antiphagocytosis
fig|1182756.4.peg.2481		Heme-degrading monooxygenase, staphylobilin-producing (EC 1.14.99.48)	Iron uptake;Heme uptake
fig|1182756.4.peg.2179	asd	Aspartate-semialdehyde dehydrogenase (EC 1.2.1.11)		9383163
fig|1182756.4.peg.1093	sdrE	Adhesin of unknown specificity SdrE, similar to bone sialoprotein-binding protein Bbp	Adherence;MSCRAMMs
fig|1182756.4.peg.1495	sspB	Staphopain B precursor (EC 3.4.22.-)	Exoenzyme;Protease;Cysteine protease

## Sheet: RF122
PATRIC ID	Gene	Product	Classification	PubMed
fig|273036.6.peg.1686		Cell surface receptor IsdH for hemoglobin-haptoglobin complexes		19246738
fig|273036.6.peg.166		Putative glutathione transporter, ATP-binding component		9383163
fig|273036.6.peg.556		Adhesin of unknown specificity SdrC	Adherence;MSCRAMMs
fig|273036.6.peg.1314	femB	tRNA-dependent lipid II-GlyGlyGly glycyltransferase (EC 2.3.2.18) @ tRNA-dependent lipid II-GlyGlyGlyGly glycyltransferase (EC 2.3.2.18) @ FemB, factor involved in methicillin resistance		9383163
fig|273036.6.peg.775	clpP	ATP-dependent Clp protease proteolytic subunit ClpP (EC 3.4.21.92)	Stress protein
fig|273036.6.peg.259		10 kDa culture filtrate antigen CFP-10 (EsxB)	Secretion system;Type VII secretion system
fig|273036.6.peg.253		Putative secretion system component EssA	Secretion system;Type VII secretion system
fig|273036.6.peg.850		Hypothetical NagD-like phosphatase		15664928
fig|273036.6.peg.1058	isdA	Cell surface receptor IsdB for hemoglobin and hemoglobin-haptoglobin complexes	Iron uptake;Heme uptake
fig|273036.6.peg.1333	asd	Aspartate-semialdehyde dehydrogenase (EC 1.2.1.11)		9383163
fig|273036.6.peg.113	cap8I	hypothetical protein	Antiphagocytosis
fig|273036.6.peg.107	capC	Capsular polysaccharide synthesis enzyme Cap5C; Manganese-dependent protein-tyrosine phosphatase (EC 3.1.3.48)	Antiphagocytosis
fig|273036.6.peg.395	tsst-1	Toxic shock syndrome toxin 1 (TSST-1)	Toxin;Membrane-acting;Superantigen
fig|273036.6.peg.108	capD	Probable polysaccharide biosynthesis protein EpsC	Antiphagocytosis
fig|273036.6.peg.120	capP	UDP-N-acetylglucosamine 2-epimerase (EC 5.1.3.14)	Antiphagocytosis
fig|273036.6.peg.400	sel	Exotoxin, phage associated @ Superantigen enterotoxin SEL
fig|273036.6.peg.974	sspB	Staphopain B precursor (EC 3.4.22.-)	Exoenzyme;Protease;Cysteine protease
fig|273036.6.peg.254		Putative secretion system component EssA	Secretion system;Type VII secretion system
fig|273036.6.peg.2682	icaC	Polysaccharide intercellular adhesin (PIA) biosynthesis protein IcaC	Adherence;Biofilm formation
fig|273036.6.peg.1692	ccpA	Catabolite control protein A		20525824
fig|273036.6.peg.111	capG	UDP-N-acetyl-L-fucosamine synthase (EC 5.1.3.28)	Antiphagocytosis
fig|273036.6.peg.1091	hla	Cytolytic pore-forming protein => Alpha-hemolysin	Toxin;Membrane-damaging;Pore-forming;Channel-forming involving beta-sheet-containing toxin (beta-barrel)
fig|273036.6.peg.115	cap8K	O-antigen flippase Wzx	Antiphagocytosis
fig|273036.6.peg.998	purL	Phosphoribosylformylglycinamidine synthase, synthetase subunit (EC 6.3.5.3)		9383163
fig|273036.6.peg.256		Putative secretion system component EssB/YukC	Secretion system;Type VII secretion system
fig|273036.6.peg.554		Adhesin of unknown specificity SdrC	Adherence;MSCRAMMs
fig|273036.6.peg.258		EsaC protein within ESAT-6 gene cluster (S.aureus type)	Secretion system;Type VII secretion system
fig|273036.6.peg.910	oppD	Oligopeptide ABC transporter, ATP-binding protein OppD (TC 3.A.1.5.1)		9383163
fig|273036.6.peg.2681	icaB	Polysaccharide intercellular adhesin (PIA) biosynthesis deacetylase IcaB (EC 3.-.-.-)	Adherence;Biofilm formation
fig|273036.6.peg.2418	sbi	IgG-binding protein SBI	Immune evasion
fig|273036.6.peg.1289	citB	Aconitate hydratase (EC 4.2.1.3)		9383163
fig|273036.6.peg.252		Putative secretion accessory protein EsaA/YueB @ Bacteriophage SPP1 receptor	Secretion system;Type VII secretion system
fig|273036.6.peg.1588		Iron-sulfur cluster regulator IscR		20485570
fig|273036.6.peg.1091	hla	Cytolytic pore-forming protein => Alpha-hemolysin		18064027
fig|273036.6.peg.1064	srtB	NPQTN specific sortase B	Iron uptake;Heme uptake
fig|273036.6.peg.2422		Cytolytic pore-forming protein F component => Gamma-hemolysin HlgB	Toxin;Membrane-damaging;Pore-forming;Channel-forming involving beta-sheet-containing toxin (beta-barrel);Biocomponent leukocidin
fig|273036.6.peg.1408	dinG	DinG family ATP-dependent helicase YoaA		15664928
fig|273036.6.peg.63		Protein A, von Willebrand factor binding protein Spa		20713595
fig|273036.6.peg.1060	isdC	NPQTN cell wall anchored protein IsdC	Iron uptake;Heme uptake
fig|273036.6.peg.1352	odhB	Dihydrolipoamide succinyltransferase component (E2) of 2-oxoglutarate dehydrogenase complex (EC 2.3.1.61)		9383163
fig|273036.6.peg.1062	isdE	Heme transporter IsdDEF, lipoprotein IsdE	Iron uptake;Heme uptake
fig|273036.6.peg.2025		RNAIII (delta-hemolysin)	Toxin;Membrane-damaging;Pore-forming;Channel-forming involving alpha-helix-containing toxin
fig|273036.6.peg.105	capA	Capsular polysaccharide synthesis enzyme Cap5A / Tyrosine-protein kinase transmembrane modulator EpsC	Antiphagocytosis
fig|273036.6.peg.1059	isdB	Cell surface protein IsdA, transfers heme from hemoglobin to apo-IsdC	Iron uptake;Heme uptake
fig|273036.6.peg.399	sec-bov	Exotoxin, phage associated @ Superantigen enterotoxin SEB
fig|273036.6.peg.975	sspA	Glutamyl endopeptidase precursor (EC 3.4.21.19), serine proteinase SspA	Exoenzyme;Protease;Serine protease
fig|273036.6.peg.255		Putative secretion accessory protein EsaB/YukD	Secretion system;Type VII secretion system
fig|273036.6.peg.1985		Sphingomyelinase (EC 3.1.4.12)	Toxin;Membrane-damaging;Hydrolase
fig|273036.6.peg.257		FtsK/SpoIIIE family protein, putative EssC/YukB component of Type VII secretion system	Secretion system;Type VII secretion system
fig|273036.6.peg.2679	icaA	Polysaccharide intercellular adhesin (PIA) biosynthesis N-glycosyltransferase IcaA (EC 2.4.-.-)	Adherence;Biofilm formation
fig|273036.6.peg.1061	isdD	Heme transporter IsdDEF, membrane component IsdD	Iron uptake;Heme uptake
fig|273036.6.peg.1311	trpB	Tryptophan synthase beta chain (EC 4.2.1.20)		9383163
fig|273036.6.peg.109	capE	hypothetical protein	Antiphagocytosis
fig|273036.6.peg.251		6 kDa early secretory antigenic target ESAT-6 (EsxA)	Secretion system;Type VII secretion system
fig|273036.6.peg.1151		Protein serine/threonine phosphatase PrpC, regulation of stationary phase		20552019
fig|273036.6.peg.1063	isdF	Heme transporter IsdDEF, permease component IsdF	Iron uptake;Heme uptake
fig|273036.6.peg.1312	trpA	Tryptophan synthase alpha chain (EC 4.2.1.20)		9383163
fig|273036.6.peg.289	geh	Lipase precursor (EC 3.1.1.3)	Exoenzyme;Lipase
fig|273036.6.peg.1417	aroA	3-phosphoshikimate 1-carboxyvinyltransferase (EC 2.5.1.19)		16714581
fig|273036.6.peg.1152	pknB	Serine/threonine protein kinase PrkC, regulator of stationary phase		19395491
fig|273036.6.peg.119	capO	UDP-N-acetyl-D-mannosamine dehydrogenase (EC 1.1.1.336)	Antiphagocytosis
fig|273036.6.peg.62		Protein A, von Willebrand factor binding protein Spa		20713595
fig|273036.6.peg.1801		Exotoxin, phage associated	Toxin;Membrane-acting;Superantigen
fig|273036.6.peg.1631	clpX	ATP-dependent Clp protease ATP-binding subunit ClpX		9383163
fig|273036.6.peg.1300	msrA1	Peptide-methionine (S)-S-oxide reductase MsrA (EC 1.8.4.11)		9383163
fig|273036.6.peg.973	sspC	Staphostatin B	Exoenzyme;Protease;Cysteine protease
fig|273036.6.peg.165		Putative glutathione transporter, ATP-binding component		9383163
fig|273036.6.peg.557		Adhesin of unknown specificity SdrC	Adherence;MSCRAMMs
fig|273036.6.peg.2419	hlgA	Cytolytic pore-forming protein S component => Gamma-hemolysin HlgA	Toxin;Membrane-damaging;Pore-forming;Channel-forming involving beta-sheet-containing toxin (beta-barrel);Biocomponent leukocidin
fig|273036.6.peg.116	capL	Capsular polysaccharide synthesis enzyme Cap5L	Antiphagocytosis
fig|273036.6.peg.1313	femA	tRNA-dependent lipid II-Gly glycyltransferase (EC 2.3.2.17) @ tRNA-dependent lipid II-GlyGly glycyltransferase (EC 2.3.2.17) @ FemA, factor essential for methicillin resistance		9383163
fig|273036.6.peg.1790	lukD	Cytolytic pore-forming protein F component => Leukotoxin LukD	Toxin;Membrane-damaging;Pore-forming;Channel-forming involving beta-sheet-containing toxin (beta-barrel);Biocomponent leukocidin
fig|273036.6.peg.684		Transcriptional regulator MgrA (Regulator of autolytic activity)		18692591
fig|273036.6.peg.1433	ebpS	Elastin binding protein EbpS	Adherence
fig|273036.6.peg.2513		Fructose-1,6-bisphosphatase, Bacillus type (EC 3.1.3.11)		15664928
fig|273036.6.peg.1133	pyrAA	Carbamoyl-phosphate synthase small chain (EC 6.3.5.5)		15664928
fig|273036.6.peg.1308	trpD	Anthranilate phosphoribosyltransferase (EC 2.4.2.18)		9383163
fig|273036.6.peg.118	capN	Capsular polysaccharide synthesis enzyme Cap8N	Antiphagocytosis
fig|273036.6.peg.497		tRNA(Ile)-lysidine synthetase (EC 6.3.4.19)		15664928
fig|273036.6.peg.2421	hlgB	Cytolytic pore-forming protein F component => Gamma-hemolysin HlgB	Toxin;Membrane-damaging;Pore-forming;Channel-forming involving beta-sheet-containing toxin (beta-barrel);Biocomponent leukocidin
fig|273036.6.peg.1339	lysA	Diaminopimelate decarboxylase (EC 4.1.1.20)		9383163
fig|273036.6.peg.106	capB	Tyrosine-protein kinase EpsD (EC 2.7.10.2) / Capsular polysaccharide synthesis enzyme Cap5B	Antiphagocytosis
fig|273036.6.peg.2683	lip	Triacylglycerol lipase (EC 3.1.1.3)
fig|273036.6.peg.2680	icaD	Polysaccharide intercellular adhesin (PIA) biosynthesis protein IcaD	Adherence;Biofilm formation
fig|273036.6.peg.112	cap8H	hypothetical protein	Antiphagocytosis
fig|273036.6.peg.1223	recA	RecA protein		9383163
fig|273036.6.peg.2678	icaR	Biofilm operon icaABCD HTH-type negative transcriptional regulator IcaR	Adherence;Biofilm formation
fig|273036.6.peg.1369		hypothetical protein		20347953
fig|273036.6.peg.1269	thrB	Homoserine kinase (EC 2.7.1.39)		9383163
fig|273036.6.peg.114	cap8J	Maltose O-acetyltransferase (EC 2.3.1.79)	Antiphagocytosis
fig|273036.6.peg.62		Protein A, von Willebrand factor binding protein Spa	Immune evasion;Adherence
fig|273036.6.peg.110	capF	Capsular polysaccharide synthesis enzyme Cap5F	Antiphagocytosis
fig|273036.6.peg.1301		Peptide methionine sulfoxide reductase regulator MsrR		19459977
fig|273036.6.peg.1347		Na(+)-dependent branched-chain amino acid transporter		15664928
fig|273036.6.peg.1321		ABC transporter, permease protein 2 (cluster 5, nickel/peptides/opines)		15664928
fig|273036.6.peg.1065		Heme-degrading monooxygenase, staphylobilin-producing (EC 1.14.99.48)	Iron uptake;Heme uptake
fig|273036.6.peg.775	clpP	ATP-dependent Clp protease proteolytic subunit ClpP (EC 3.4.21.92)		10760131
fig|273036.6.peg.2420	hlgC	Cytolytic pore-forming protein S component => Gamma-hemolysin HlgC	Toxin;Membrane-damaging;Pore-forming;Channel-forming involving beta-sheet-containing toxin (beta-barrel);Biocomponent leukocidin
fig|273036.6.peg.1299	mprF	L-O-lysylphosphatidylglycerol synthase (EC 2.3.2.3)		11342591
fig|273036.6.peg.63		Protein A, von Willebrand factor binding protein Spa	Immune evasion;Adherence
fig|273036.6.peg.117	capM	Capsular polysaccharide synthesis enzyme Cap8M	Antiphagocytosis
fig|273036.6.peg.25		Virulence-associated cell-wall-anchored protein SasH (LPXTG motif); 5'-nucleotidase (EC 3.1.3.5)	Immune evasion
fig|273036.6.peg.2645	aur	Zinc metalloproteinase aureolysin (EC 3.4.24.29)	Exoenzyme;Protease;Zinc metalloproteinase
fig|273036.6.peg.1687		Cell surface receptor IsdH for hemoglobin-haptoglobin complexes		19246738

## Sheet: Ex_Sa1FB_orthomcl_groups
Product
Capsular polysaccharide synthesis enzyme Cap8E
Fibronectin binding protein FnbB

## Sheet: Ex_Newbould305_orthomcl_groups
Product
Adhesin of unknown specificity SdrD
Extracellular adherence protein of broad specificity Eap/Map
Clumping factor ClfA, fibrinogen-binding protein

## Sheet: Ex_RF122_orthomcl_groups
Product
Toxic shock syndrome toxin 1 (TSST-1)
Exotoxin, phage associated @ Superantigen enterotoxin SEL
O-antigen flippase Wzx
Exotoxin, phage associated @ Superantigen enterotoxin SEB
Exotoxin, phage associated
Maltose O-acetyltransferase (EC 2.3.1.79)

## Sheet: CommonSa1FB_RF122orthomclgroups
Product

## Sheet: CommonRF122_Newbouldorthomclgro
Product
Protein A, von Willebrand factor binding protein Spa
FtsK/SpoIIIE family protein, putative EssC/YukB component of Type VII secretion system
IgG-binding protein SBI
10 kDa culture filtrate antigen CFP-10 (EsxB)
EsaC protein within ESAT-6 gene cluster (S.aureus type)

## Sheet: CommonSa1FB_Newbould
Product
Adhesin of unknown specificity SdrE, similar to bone sialoprotein-binding protein Bbp

## Sheet: Common_all
Product
Phosphoribosylformylglycinamidine synthase, synthetase subunit (EC 6.3.5.3)
Virulence-associated cell-wall-anchored protein SasH (LPXTG motif); 5'-nucleotidase (EC 3.1.3.5)
Protein serine/threonine phosphatase PrpC, regulation of stationary phase
ATP-dependent Clp protease ATP-binding subunit ClpX
Cytolytic pore-forming protein S component => Gamma-hemolysin HlgC
ATP-dependent Clp protease proteolytic subunit ClpP (EC 3.4.21.92)
Aconitate hydratase (EC 4.2.1.3)
DinG family ATP-dependent helicase YoaA
Sphingomyelinase (EC 3.1.4.12)
RNAIII (delta-hemolysin)
3-phosphoshikimate 1-carboxyvinyltransferase (EC 2.5.1.19)
RecA protein
6 kDa early secretory antigenic target ESAT-6 (EsxA)
Probable polysaccharide biosynthesis protein EpsC
Triacylglycerol lipase (EC 3.1.1.3)
Adhesin of unknown specificity SdrC
Heme transporter IsdDEF, membrane component IsdD
Capsular polysaccharide synthesis enzyme Cap8M
Cytolytic pore-forming protein F component => Gamma-hemolysin HlgB
Tryptophan synthase alpha chain (EC 4.2.1.20)
Capsular polysaccharide synthesis enzyme Cap5A / Tyrosine-protein kinase transmembrane modulator EpsC
Putative secretion system component EssA
Aspartate-semialdehyde dehydrogenase (EC 1.2.1.11)
Capsular polysaccharide synthesis enzyme Cap5C; Manganese-dependent protein-tyrosine phosphatase (EC 3.1.3.48)
NPQTN specific sortase B
Capsular polysaccharide synthesis enzyme Cap5F
tRNA-dependent lipid II-GlyGlyGly glycyltransferase (EC 2.3.2.18) @ tRNA-dependent lipid II-GlyGlyGlyGly glycyltransferase (EC 2.3.2.18) @ FemB, factor involved in methicillin resistance
Lipase precursor (EC 3.1.1.3)
Heme-degrading monooxygenase, staphylobilin-producing (EC 1.14.99.48)
Polysaccharide intercellular adhesin (PIA) biosynthesis deacetylase IcaB (EC 3.-.-.-)
Heme transporter IsdDEF, lipoprotein IsdE
Elastin binding protein EbpS
Oligopeptide ABC transporter, ATP-binding protein OppD (TC 3.A.1.5.1)
tRNA-dependent lipid II-Gly glycyltransferase (EC 2.3.2.17) @ tRNA-dependent lipid II-GlyGly glycyltransferase (EC 2.3.2.17) @ FemA, factor essential for methicillin resistance
Anthranilate phosphoribosyltransferase (EC 2.4.2.18)
Peptide methionine sulfoxide reductase regulator MsrR
Transcriptional regulator MgrA (Regulator of autolytic activity)
hypothetical protein
Peptide-methionine (S)-S-oxide reductase MsrA (EC 1.8.4.11)
Na(+)-dependent branched-chain amino acid transporter
Polysaccharide intercellular adhesin (PIA) biosynthesis protein IcaC
Fructose-1,6-bisphosphatase, Bacillus type (EC 3.1.3.11)
Cytolytic pore-forming protein => Alpha-hemolysin
Cell surface receptor IsdB for hemoglobin and hemoglobin-haptoglobin complexes
Homoserine kinase (EC 2.7.1.39)
Cell surface protein IsdA, transfers heme from hemoglobin to apo-IsdC
Biofilm operon icaABCD HTH-type negative transcriptional regulator IcaR
Putative glutathione transporter, ATP-binding component
Cell surface receptor IsdH for hemoglobin-haptoglobin complexes
Zinc metalloproteinase aureolysin (EC 3.4.24.29)
UDP-N-acetyl-L-fucosamine synthase (EC 5.1.3.28)
Cytolytic pore-forming protein F component => Leukotoxin LukD
Putative secretion accessory protein EsaB/YukD
Tryptophan synthase beta chain (EC 4.2.1.20)
UDP-N-acetyl-D-mannosamine dehydrogenase (EC 1.1.1.336)
UDP-N-acetylglucosamine 2-epimerase (EC 5.1.3.14)
Iron-sulfur cluster regulator IscR
L-O-lysylphosphatidylglycerol synthase (EC 2.3.2.3)
Capsular polysaccharide synthesis enzyme Cap8N
Glutamyl endopeptidase precursor (EC 3.4.21.19), serine proteinase SspA
Capsular polysaccharide synthesis enzyme Cap5L
Polysaccharide intercellular adhesin (PIA) biosynthesis N-glycosyltransferase IcaA (EC 2.4.-.-)
Dihydrolipoamide succinyltransferase component (E2) of 2-oxoglutarate dehydrogenase complex (EC 2.3.1.61)
Serine/threonine protein kinase PrkC, regulator of stationary phase
Hypothetical NagD-like phosphatase
ABC transporter, permease protein 2 (cluster 5, nickel/peptides/opines)
Staphostatin B
Diaminopimelate decarboxylase (EC 4.1.1.20)
Catabolite control protein A
Staphopain B precursor (EC 3.4.22.-)
Carbamoyl-phosphate synthase small chain (EC 6.3.5.5)
Cytolytic pore-forming protein S component => Gamma-hemolysin HlgA
Putative secretion accessory protein EsaA/YueB @ Bacteriophage SPP1 receptor
tRNA(Ile)-lysidine synthetase (EC 6.3.4.19)
Polysaccharide intercellular adhesin (PIA) biosynthesis protein IcaD
Tyrosine-protein kinase EpsD (EC 2.7.10.2) / Capsular polysaccharide synthesis enzyme Cap5B
Putative secretion system component EssB/YukC
Heme transporter IsdDEF, permease component IsdF
NPQTN cell wall anchored protein IsdC
